# Supplementary material for: Genetic mapping of leaf rust (Puccinia triticina Eriks) resistance genes in six Canadian spring wheat cultivars
Source: Front Plant Sci. 2023 Mar 20;14:1130768. doi: 10.3389/fpls.2023.1130768 (PMC10067638; doi:10.3389/fpls.2023.1130768)
Supplement: Supplementary Table 2 — Genotype data of the three mapping populations (excel sheet attached). [file Table_2.xlsx]

## Sheet: PrevailxBW961
Supplementary Table S2A. SNP genotype and genetic map of a Canadian spring wheat population AAC Prevail/BW961 (PB). Allele designation: AAC Prevail = A; BW961 = B
Nr	SNP marker	Group	Position, cM	B1363&AA035	B1363&AA044	B1363&AA045	B1363&AA049	B1363&AA051	B1363&AA065	B1363&AA069	B1363&AA075	B1363&AA076	B1363&AA094	B1363&AA101	B1363&AA123	B1363&AA131	B1363&AB012	B1363&AB013	B1363&AB028	B1363&AB044	B1363&AB053	B1363&AB064	B1363&AB065	B1363&AB066	B1363&AB070	B1363&AB087	B1363&AC001	B1363&AC019	B1363&AC022	B1363&AC027	B1363&AC054	B1363&AD014	B1363&AD017	B1363&AD029	B1363&AD036	B1363&AD039	B1363&AD041	B1363&AD046	B1363&AD050	B1363&AD055	B1363&AD075	B1363&AD080	B1363&AD082	B1363&AD083	B1363&AD086	B1363&AD088	B1363&AE001	B1363&AE003	B1363&AE009
1	RAC875_rep_c110533_92	1A1	0	B	B	B	A	A	A	B	B	B	B	B	B	A	A	A	B	B	B	B	A	B	A	A	B	B	B	B	B	B	A	A	A	B	A	A	A	B	A	B	A	A	B	A	A	A	B
2	Excalibur_c9509_1180	1A1	0.679	B	B	B	A	B	A	B	B	B	B	B	B	A	A	A	B	B	B	B	A	B	A	A	B	B	B	B	B	B	A	A	A	B	A	A	A	B	A	B	A	A	B	A	A	A	-
3	tplb0025b13_1721	1A1	1.807	B	B	B	A	B	A	B	B	B	B	B	B	A	A	A	B	B	B	B	A	B	A	A	B	B	B	B	B	B	A	A	A	B	A	A	A	B	A	B	A	A	B	A	A	A	B
4	BS00090003_51	1A1	2.511	B	A	B	A	B	A	B	B	B	B	B	B	A	A	A	B	B	B	B	A	B	A	A	B	B	B	B	B	B	A	A	A	B	A	A	A	B	A	B	A	A	B	A	A	A	B
5	BS00033749_51	1A1	4.322	B	B	B	A	B	A	B	B	B	B	B	B	A	A	A	B	B	B	B	A	-	A	A	-	-	-	-	-	B	A	A	A	B	A	A	A	B	A	-	A	A	B	A	A	A	B
6	Tdurum_contig44888_837	1A1	4.377	B	-	B	A	B	A	B	B	B	B	B	B	A	A	A	B	-	B	-	A	-	A	A	-	-	-	-	A	B	A	A	A	-	A	A	A	B	A	B	A	A	-	A	A	A	-
7	BS00093327_51	1A1	4.707	B	B	-	A	B	A	B	B	B	-	B	B	A	A	A	B	B	B	B	A	B	A	A	-	-	-	A	-	B	A	A	A	-	A	A	A	B	A	B	A	A	B	A	A	A	B
8	CAP12_c8501_370	1A1	7.632	B	B	B	A	B	A	B	B	B	B	B	B	A	A	A	B	B	B	B	A	B	A	A	A	A	A	A	A	B	A	A	A	B	A	A	A	B	A	B	A	A	B	A	A	A	B
9	Kukri_c2408_857	1A1	10.554	B	B	A	A	B	A	B	B	B	B	B	B	A	A	A	B	B	B	B	A	B	A	A	A	A	A	A	A	B	A	A	A	B	A	A	A	B	A	B	A	A	B	A	A	A	B
10	RAC875_c57939_78	1A1	17.81	B	B	A	A	B	B	B	B	B	B	B	B	A	A	A	-	B	A	A	A	B	A	A	A	A	A	A	A	B	A	A	A	B	A	B	A	B	A	B	A	A	B	A	A	A	B
11	BobWhite_c6558_234	1A1	19.778	-	B	-	A	-	-	B	-	-	-	B	-	A	A	A	-	B	A	A	A	B	A	A	A	A	A	A	A	-	A	A	A	B	A	-	A	B	A	-	A	A	-	A	A	A	B
12	BobWhite_c27474_124	1A1	21.401	B	B	B	A	B	B	B	B	B	B	B	B	A	A	A	B	B	A	A	A	B	A	A	A	A	A	A	A	B	A	A	A	B	A	A	A	B	A	B	A	A	B	A	A	A	B
13	BS00081680_51	1A1	25.153	B	B	B	A	B	B	B	B	B	B	B	B	A	A	A	A	B	A	A	A	B	A	A	A	A	A	A	A	B	A	A	A	B	A	A	A	B	A	B	A	A	B	A	A	A	B
14	Tdurum_contig13946_329	1A1	68.94	A	B	B	A	B	B	B	B	B	B	A	B	-	A	A	B	B	A	A	B	A	B	B	A	A	A	A	-	B	A	A	A	B	A	A	-	A	B	B	A	A	B	A	B	-	B
15	RAC875_c19509_174	1A1	78.403	A	A	B	A	B	B	B	B	B	B	A	B	A	B	A	B	B	A	A	B	A	B	B	B	A	A	A	A	A	A	A	B	B	B	A	A	B	B	B	A	A	B	A	B	A	B
16	wsnp_CAP11_c23_61357	1A1	80.041	A	A	B	A	B	B	B	B	B	B	A	B	A	B	A	-	B	A	A	B	B	B	B	B	A	A	A	A	A	A	A	B	B	B	A	B	B	B	B	A	A	B	A	B	A	B
17	IAAV4243	1A1	81.775	A	A	B	A	B	B	B	B	B	B	A	B	A	B	A	B	B	A	A	-	A	B	B	-	A	A	A	-	A	A	A	B	B	B	-	A	B	B	B	A	A	B	A	B	A	B
18	BS00087437_51	1A1	81.856	A	A	B	A	B	B	B	B	B	B	A	B	A	B	A	B	B	A	A	B	A	B	B	B	A	A	A	A	A	A	A	B	B	B	A	A	B	B	B	A	A	B	A	B	A	B
19	GENE-0112_64	1A1	83.924	A	A	B	B	B	B	B	B	B	B	A	B	A	B	A	B	B	A	A	B	A	B	B	A	A	A	A	A	B	A	A	A	B	B	A	B	B	B	B	A	B	B	A	B	A	B
20	wsnp_JD_c13903_13781269	1A1	87.268	A	A	B	B	B	B	B	B	B	B	A	B	A	B	A	B	B	A	B	B	A	B	B	A	A	A	A	A	A	A	B	A	B	B	A	A	B	B	A	A	A	B	A	B	A	B
21	Excalibur_c7033_159	1A1	88.679	A	A	B	B	B	B	B	B	B	B	B	B	A	B	A	B	B	B	A	B	A	B	B	A	A	A	A	A	A	A	B	A	B	B	B	B	B	B	B	A	A	B	A	B	A	B
22	RAC875_c2734_135	1A1	90.448	A	A	B	B	B	B	B	B	B	B	A	B	A	B	A	B	B	A	A	B	A	B	B	A	A	A	A	A	A	A	A	A	B	B	A	B	B	B	B	A	A	B	A	B	A	B
23	BS00012283_51	1A1	90.917	A	A	B	B	B	B	B	B	B	B	A	B	A	B	A	B	B	-	A	B	A	B	B	A	A	A	A	A	A	A	A	A	B	B	A	A	B	B	B	A	A	B	A	B	A	B
24	Kukri_c3582_87	1A1	91.715	A	A	B	B	B	B	B	B	B	B	A	B	A	B	-	B	B	A	A	B	A	B	B	A	A	A	-	-	A	A	A	A	B	B	A	A	B	B	A	A	A	B	A	B	A	B
25	GENE-0112_64	1A1	92.001	A	A	-	B	B	B	B	B	B	B	A	B	A	B	A	B	B	A	A	B	A	B	B	A	A	A	A	A	A	A	-	A	B	B	A	-	B	B	B	A	A	B	A	B	A	B
26	BS00067421_51	1A1	92.551	A	A	B	B	B	B	B	B	B	B	A	B	A	B	A	B	B	A	A	B	A	B	B	A	A	A	A	B	A	A	A	A	B	B	A	A	B	B	B	A	A	B	A	B	A	B
27	wsnp_BE495786A_Ta_2_1	1A1	92.836	-	-	-	B	B	B	B	B	B	-	-	B	A	B	A	B	B	A	A	-	A	-	B	-	A	A	A	-	-	-	-	-	B	B	A	-	B	-	B	A	A	B	A	B	-	-
28	IACX3496	1A1	92.978	A	A	B	B	B	B	B	B	B	B	A	B	A	B	A	B	B	A	A	A	A	B	B	A	A	A	A	A	A	A	A	A	B	B	A	A	B	B	B	A	A	B	A	B	A	B
29	RAC875_c31276_1128	1A1	93.07	A	A	B	B	B	B	B	B	B	B	A	B	A	B	A	B	B	A	A	B	A	B	B	A	A	A	A	A	A	A	A	A	B	B	A	A	B	B	B	A	A	B	A	B	A	B
30	BS00033469_51	1A1	93.318	A	A	B	B	B	B	B	B	B	B	A	B	A	B	A	B	B	A	A	B	A	B	B	A	A	A	A	A	A	A	A	A	B	B	A	A	B	B	B	A	A	B	A	B	A	B
31	wsnp_Ex_c56097_58352130	1A1	93.421	A	A	B	B	B	B	B	B	B	B	A	B	A	B	A	B	B	A	A	B	A	B	B	A	A	A	A	A	A	A	A	A	B	B	A	A	B	B	B	A	A	B	A	B	A	B
32	BS00023101_51	1A1	93.572	A	A	B	B	B	B	B	B	B	B	A	B	A	B	A	B	B	A	A	B	A	B	B	A	A	-	A	A	A	A	A	A	B	B	A	A	B	B	A	A	A	B	A	B	A	B
33	wsnp_Ex_c5216_9235964	1A1	93.856	A	A	B	B	B	B	B	B	B	B	A	B	A	B	A	B	B	A	A	B	A	B	B	A	A	A	A	A	A	A	A	A	B	B	A	A	B	B	B	A	A	B	A	B	A	B
34	wsnp_Ex_c12336_19686808	1A1	94.373	A	A	B	B	B	B	B	B	B	B	A	B	A	B	A	B	B	A	A	B	A	B	B	A	A	A	A	A	A	A	A	A	B	B	A	A	B	B	B	A	A	B	A	B	A	B
35	wsnp_Ex_c5192_9203100	1A1	94.932	A	A	B	B	B	B	B	B	B	B	A	B	A	B	A	B	B	A	A	B	A	B	B	A	A	A	A	A	A	A	A	A	B	B	A	-	B	B	B	A	A	A	A	B	A	A
36	BS00021714_51	1A1	96.454	A	A	B	B	B	B	B	B	B	B	A	B	A	B	A	B	B	A	A	B	A	A	B	A	A	A	A	A	B	A	A	A	B	B	A	A	B	B	B	A	A	B	A	B	A	B
37	BobWhite_c12568_900	1A1	96.789	A	A	B	B	B	B	B	B	B	B	A	B	A	B	A	B	B	A	A	B	A	A	B	A	A	A	A	A	B	A	A	A	B	B	A	A	B	B	B	A	A	B	A	B	A	B
38	Kukri_c25215_124	1A1	97.211	A	A	B	B	B	B	B	B	B	B	A	B	A	B	A	B	B	A	A	B	A	A	B	A	A	A	A	B	B	A	A	A	B	B	A	A	B	B	B	A	A	B	A	B	A	B
39	Ra_c4159_2716	1A1	97.881	A	A	B	B	B	B	B	B	B	B	A	B	A	B	A	B	B	A	A	B	A	A	B	A	A	A	A	A	B	A	A	A	B	B	A	A	B	B	B	A	A	B	A	B	A	B
40	Ex_c105443_895	1A1	102.829	A	A	B	B	B	B	B	B	B	B	A	B	A	B	A	B	B	A	A	B	A	B	B	A	A	A	A	A	B	A	B	A	B	B	A	B	B	B	B	A	A	B	A	B	A	B
41	BobWhite_c37384_208	1A1	106.349	A	A	B	B	B	B	B	B	B	B	A	B	A	B	A	B	B	A	A	B	B	B	B	A	A	A	A	A	B	A	B	A	B	B	A	A	B	B	B	B	A	B	A	B	A	B
42	BS00032112_51	1A1	114.31	A	B	B	B	B	B	B	B	B	B	B	B	A	B	B	B	B	A	A	B	B	B	B	B	A	A	A	A	B	A	B	A	B	B	A	B	B	B	B	B	B	B	A	B	A	B
43	Jagger_c5280_407	1A1	116.026	A	A	B	B	B	B	B	B	B	B	B	B	A	B	A	B	A	A	A	B	B	B	B	A	A	A	A	A	B	A	B	A	B	B	B	A	B	B	B	B	B	B	A	B	B	A
44	wsnp_Ku_c23012_32893918	1A1	117.058	A	A	-	B	B	B	B	B	B	B	-	B	A	B	A	B	A	A	A	B	B	B	B	A	A	A	A	A	B	A	B	A	B	B	B	-	B	B	B	B	B	B	A	B	B	A
45	wsnp_JD_c6544_7697578	1A1	118.345	A	A	-	B	B	B	B	B	B	-	B	B	A	B	A	A	A	A	A	B	-	B	B	A	A	A	A	-	B	A	B	A	B	-	B	A	B	B	B	B	-	B	A	B	B	B
46	wsnp_Ex_c1997_3757721	1A1	119.072	A	A	-	B	B	B	B	B	B	-	B	B	A	B	A	-	A	A	A	B	-	B	B	A	A	A	A	A	B	A	-	A	B	-	-	A	-	-	B	B	B	B	A	B	B	A
47	Excalibur_c49946_169	1A1	130.925	A	A	B	B	B	B	B	B	A	B	A	B	A	B	B	B	A	A	A	B	B	B	B	A	A	B	A	A	B	A	B	A	B	B	B	B	B	B	A	B	B	B	A	B	B	A
48	Excalibur_rep_c69456_172	1A1	136.608	A	A	A	B	B	B	B	B	A	B	A	B	A	B	B	B	A	B	A	B	B	B	B	A	A	B	A	A	B	A	B	A	B	B	B	A	B	A	A	B	B	B	B	B	B	A
49	Excalibur_c7370_179	1A1	137.435	A	A	A	B	B	B	B	B	A	-	A	B	A	B	B	B	A	B	A	B	B	B	B	A	A	B	-	A	B	-	B	A	B	B	B	A	B	A	A	B	B	B	B	B	B	A
50	RAC875_rep_c95460_302	1A1	140.586	A	A	A	B	B	B	B	B	A	B	-	B	A	B	B	B	A	B	A	-	B	B	B	A	A	B	A	A	B	A	B	A	B	B	B	A	A	A	A	B	B	B	B	B	B	A
51	IAAV8743	1A1	143.928	A	A	A	B	B	B	B	B	A	B	A	B	A	B	B	B	A	B	A	B	B	B	B	A	A	B	A	A	B	A	B	A	B	B	B	A	A	A	A	B	B	B	B	B	B	A
52	BS00110627_51	1A1	154.224	B	-	-	B	B	B	B	A	A	A	-	B	A	B	B	-	A	B	-	B	B	B	B	A	A	B	-	A	-	A	-	A	B	B	B	-	A	A	A	B	B	-	B	-	B	A
53	RAC875_c21411_162	1A1	156.787	B	A	A	B	A	B	B	A	A	A	A	B	A	B	B	B	A	B	A	B	B	B	B	A	A	B	B	A	B	B	B	A	B	B	B	A	A	A	A	B	B	B	B	B	B	A
54	Jagger_c6890_167	1A1	159.594	B	A	A	B	A	B	-	A	A	A	B	B	A	B	B	B	A	B	A	B	-	B	-	A	A	B	B	A	-	B	B	B	B	-	-	B	A	A	A	B	B	B	B	B	B	A
55	RAC875_c12348_720	1A1	160.874	B	A	A	B	A	B	B	A	A	A	B	B	A	B	B	B	A	B	A	B	B	B	B	A	A	B	B	A	B	B	B	B	B	B	B	A	A	A	A	B	B	B	B	B	B	A
56	BobWhite_c5967_537	1A1	164.96	B	A	-	B	A	B	B	A	A	A	B	B	A	B	B	B	A	B	A	B	B	B	B	A	A	B	B	A	B	B	B	A	B	B	B	A	A	A	A	B	B	B	B	B	B	A
57	wsnp_Ku_rep_c109724_94227136	1A1	170.429	B	A	A	B	A	B	B	A	A	A	B	B	A	B	B	A	A	B	A	B	B	A	B	A	A	B	B	A	B	B	B	B	B	A	B	B	A	A	A	B	B	B	B	B	B	A
58	Tdurum_contig78830_745	1A1	172.395	B	A	A	B	A	B	B	A	A	A	A	B	A	B	B	A	A	B	A	B	B	A	B	A	A	B	B	A	B	B	A	B	B	A	B	A	A	A	A	B	B	B	B	B	B	A
59	Excalibur_c23598_1632	1A1	175.859	B	A	A	B	A	B	B	A	A	A	A	B	A	B	B	A	A	B	A	B	B	A	B	A	A	B	B	A	B	B	B	B	B	A	A	A	A	A	A	B	B	B	B	B	B	A
60	IAAV4238	1A1	194.563	A	B	A	B	A	B	B	A	A	A	A	B	A	A	B	A	A	B	B	B	A	A	A	A	A	B	B	A	B	B	B	B	B	A	B	A	A	A	A	B	A	B	B	B	B	A
61	RFL_Contig3395_1311	1A1	199.598	A	B	A	B	A	B	B	A	A	A	A	B	A	A	B	A	A	B	B	B	A	A	A	A	A	B	B	A	B	B	B	B	A	A	B	B	A	A	A	B	B	B	B	B	B	A
62	BobWhite_c44947_277	1A1	206.737	B	B	-	B	-	B	B	A	A	A	A	B	B	A	B	A	A	B	B	B	A	B	A	A	A	B	B	B	B	A	-	B	A	A	B	A	A	A	A	A	-	A	B	B	B	A
63	BobWhite_c7263_337	1B1	0	A	B	A	B	B	A	B	B	B	A	A	B	B	B	B	B	B	A	B	B	B	A	B	B	B	B	B	B	A	A	B	B	B	B	B	B	B	B	B	B	B	B	A	B	B	B
64	GENE-0427_115	1B1	30.776	A	A	A	A	A	A	A	A	A	A	A	A	A	A	A	A	A	A	A	A	-	A	A	A	A	A	A	A	A	A	A	A	A	-	A	A	A	A	A	A	A	A	A	A	A	A
65	Tdurum_contig11756_264	1B1	37.221	A	B	A	B	A	A	A	B	A	A	B	A	A	A	A	B	B	A	A	A	B	A	B	B	A	A	B	B	A	A	A	A	B	B	B	A	A	A	A	B	B	A	A	A	A	B
66	wsnp_Ra_c48124_53475145	1B1	40.102	A	A	B	B	B	A	-	-	A	A	A	A	A	A	A	A	B	A	-	A	-	A	B	A	A	-	A	A	B	A	A	-	B	-	A	A	A	-	-	A	A	-	-	-	-	B
67	Tdurum_contig44861_1253	1B1	53.814	A	B	A	B	-	A	B	B	A	A	A	A	A	A	A	A	B	A	A	A	B	A	B	B	A	A	A	B	A	A	A	A	B	B	A	-	B	A	A	B	A	A	A	A	-	B
68	Kukri_c8211_159	1B1	56.292	A	B	A	B	B	A	B	B	A	A	A	A	A	A	A	A	B	A	A	A	B	A	B	B	A	A	B	B	A	A	A	A	B	B	A	A	B	A	A	B	A	A	A	A	A	B
69	Tdurum_contig41904_446	1B1	57.575	A	B	A	B	A	A	B	B	A	A	A	A	A	A	A	A	B	A	A	A	B	A	B	B	A	A	B	B	A	A	A	A	B	B	A	A	B	A	A	B	A	A	A	A	A	B
70	RAC875_rep_c70613_78	1B1	58.452	A	B	A	B	A	A	B	B	A	A	A	A	A	A	A	A	B	A	A	A	B	A	B	B	A	A	B	B	A	-	A	A	B	B	A	A	A	A	A	B	A	A	A	A	A	B
71	Kukri_rep_c106603_618	1B1	59.263	A	B	A	B	A	A	B	B	A	A	B	A	A	A	A	A	B	A	A	A	B	A	B	B	A	A	B	B	A	A	A	A	B	B	A	A	B	A	A	B	A	A	A	A	A	B
72	BobWhite_c28295_256	1B1	60.28	A	B	B	B	B	A	B	B	A	A	B	A	A	A	A	-	B	A	A	A	B	A	B	B	B	A	B	B	A	A	A	A	B	B	A	A	B	A	A	B	A	A	A	A	A	B
73	RAC875_c51663_87	1B1	60.968	A	B	A	B	A	A	B	B	A	A	B	A	A	A	A	A	B	A	A	A	B	A	B	B	A	A	B	B	A	A	A	A	B	B	A	A	B	A	A	B	A	A	A	A	A	B
74	Jagger_c8952_170	1B1	61.708	A	B	A	B	A	A	B	B	A	A	A	A	A	A	A	A	B	A	A	-	B	A	B	B	A	A	B	B	A	A	A	A	B	B	-	A	B	A	A	B	A	A	A	A	A	B
75	wsnp_Ku_c28164_38103270	1B1	63.135	A	B	A	B	A	A	B	B	A	A	B	A	A	A	A	A	B	A	A	B	B	A	B	B	A	A	B	B	A	A	A	A	B	B	A	A	B	A	A	B	A	A	A	A	A	B
76	RAC875_c3692_2287	1B1	64.949	A	B	A	B	B	A	B	B	A	A	B	A	A	A	A	A	B	-	A	A	B	A	B	B	A	A	B	B	A	A	A	A	B	B	A	A	B	A	A	B	A	A	A	A	A	B
77	BS00074370_51	1B1	66.494	A	B	A	B	A	A	B	B	A	A	B	A	A	A	A	A	B	A	A	A	B	A	B	B	A	A	B	B	A	A	A	A	B	B	A	A	B	A	A	B	A	A	A	A	A	A
78	Tdurum_contig403_290	1B1	68.554	A	B	A	B	A	A	B	B	A	A	A	A	A	A	A	A	B	A	A	A	B	A	B	B	A	A	B	B	A	A	A	A	B	B	A	A	B	A	A	B	A	B	A	A	A	B
79	Kukri_c47342_73	1B1	79.715	A	B	A	A	A	A	B	A	B	A	A	A	-	B	A	-	A	-	A	A	B	-	-	-	-	A	B	-	-	A	A	-	B	B	-	-	B	-	A	-	A	B	B	A	-	B
80	BS00065737_51	1B1	81.799	A	B	A	A	A	A	B	A	B	A	B	A	B	B	A	B	A	A	A	B	B	A	B	B	A	B	B	B	A	A	A	A	B	B	A	A	B	A	A	A	A	A	A	A	A	B
81	Excalibur_c30730_1503	1B1	86.198	A	B	B	B	B	A	B	B	A	A	B	A	A	A	A	A	B	B	A	B	B	A	B	B	A	B	B	B	A	B	A	B	B	B	A	A	B	A	B	B	B	A	A	B	A	B
82	BS00050522_51	1B1	94.077	A	A	A	B	A	B	A	B	A	A	B	B	A	A	B	-	A	A	A	-	B	A	B	A	A	-	A	B	A	A	B	A	B	A	-	A	B	-	A	B	A	B	B	B	A	B
83	Ku_c3169_1250	1B1	95.486	A	A	A	B	B	A	A	B	A	A	B	B	A	A	A	A	B	A	A	A	B	A	A	A	A	A	A	B	A	A	B	A	B	B	A	A	B	A	A	B	-	A	B	B	A	B
84	BS00023049_51	1B1	108.673	B	B	A	B	B	B	B	B	B	B	B	B	B	B	B	B	B	A	B	B	B	B	B	B	B	B	B	B	B	B	B	A	B	B	B	-	B	B	B	B	B	B	B	A	B	A
85	wsnp_Ex_c1412_2711077	1B1	113.484	A	B	A	A	A	B	B	A	B	A	B	A	A	A	A	A	A	A	B	B	B	B	A	A	A	A	B	A	B	B	A	A	A	B	A	A	B	A	B	B	B	A	A	A	A	B
86	Excalibur_c27675_1815	1B1	118.781	A	B	A	A	A	B	B	A	B	A	B	A	A	A	A	A	A	A	A	B	A	B	A	A	A	A	B	A	B	-	A	A	A	B	A	A	B	A	B	B	B	A	A	A	A	B
87	wsnp_BE403956B_Ta_2_3	1B1	120.54	A	B	A	A	A	B	B	A	B	A	A	A	A	A	A	-	A	A	A	B	B	B	A	A	A	A	A	A	B	A	A	B	A	B	A	A	B	A	B	A	B	A	A	A	A	A
88	RAC875_c8662_917	1B1	123.057	-	B	-	A	-	B	A	-	B	A	A	-	A	A	A	A	A	-	A	-	B	A	-	A	-	A	-	-	-	-	A	A	-	-	-	-	B	-	-	-	B	-	A	A	-	B
89	Excalibur_c51643_145	1B1	123.96	A	B	A	A	A	B	B	A	B	B	B	A	A	A	B	A	A	A	A	B	B	B	A	A	A	A	B	A	B	A	A	A	A	B	A	A	B	A	B	B	B	A	A	A	A	B
90	BobWhite_c1456_615	1B1	125.069	A	B	-	A	A	B	B	A	B	A	A	A	A	A	A	A	A	A	A	B	B	B	A	A	-	A	B	A	B	A	A	A	A	B	A	-	B	A	B	B	B	A	A	A	A	B
91	Kukri_rep_c101550_113	1B1	125.64	A	B	A	A	A	B	B	A	B	A	B	A	A	A	A	A	A	A	A	B	B	B	A	A	A	A	B	A	B	A	A	A	A	B	B	A	B	A	B	B	B	A	A	A	A	B
92	Kukri_rep_c111517_289	1B1	126.571	A	B	A	A	A	B	B	A	B	A	A	A	A	A	A	-	A	A	A	-	B	B	A	A	A	B	B	A	B	-	A	A	A	B	A	-	B	A	B	B	B	A	A	A	A	-
93	CAP7_c1241_128	1B1	127.269	A	B	A	A	A	B	B	A	B	A	B	A	A	A	A	A	A	A	A	B	B	B	A	A	A	A	B	A	B	A	A	A	A	B	A	B	B	A	B	B	B	A	A	A	A	B
94	Kukri_rep_c106406_265	1B1	127.643	A	B	A	A	A	B	B	A	B	A	B	A	A	A	A	A	A	A	A	B	B	B	A	A	A	A	B	A	B	A	A	A	A	B	A	A	B	A	B	B	B	A	A	A	A	B
95	BS00022104_51	1B1	128.305	A	B	A	A	A	B	B	A	B	A	-	A	A	A	A	A	A	A	A	B	B	B	A	A	-	A	B	A	B	A	A	A	A	B	A	A	B	A	B	B	B	A	A	A	A	B
96	Tdurum_contig29769_202	1B1	128.469	A	B	A	A	A	B	B	A	B	A	B	A	A	A	A	A	A	A	A	B	B	B	A	A	A	A	B	A	B	A	A	A	A	B	A	A	B	A	B	B	B	A	A	A	A	B
97	Excalibur_c55805_316	1B1	129.135	A	B	A	A	A	B	B	A	B	A	B	A	A	A	A	A	A	A	A	B	B	B	A	A	A	A	B	A	B	A	A	A	A	B	A	A	B	A	B	B	B	A	A	A	A	B
98	BS00063885_51	1B1	129.566	A	B	A	A	A	B	B	A	B	A	B	A	A	A	A	A	A	B	A	B	B	B	A	A	-	A	B	A	B	B	A	A	A	B	A	A	B	A	B	B	B	A	A	A	A	B
99	Kukri_c12151_467	1B1	132.443	A	B	A	A	A	B	B	A	B	A	B	A	A	A	A	A	A	A	A	B	A	B	A	A	A	A	B	A	B	A	A	B	A	B	B	A	B	A	B	B	B	A	A	A	A	A
100	BS00071083_51	1B1	133.36	A	B	A	A	A	B	B	A	B	A	B	A	A	A	A	A	A	A	A	B	B	B	A	A	A	A	B	A	B	A	A	B	A	B	A	A	B	A	B	B	B	A	A	A	A	A
101	Tdurum_contig42217_127	1B1	134.272	-	B	-	A	A	B	B	A	B	A	-	A	A	A	A	A	-	-	-	B	B	B	-	A	A	-	B	A	B	A	A	B	-	B	A	-	B	-	B	B	B	A	-	A	A	A
102	Tdurum_contig43910_687	1B1	134.397	A	B	A	A	A	B	B	-	B	A	-	A	A	A	A	A	A	A	A	B	B	B	A	A	A	A	-	A	-	A	A	-	A	B	A	A	B	A	-	B	-	A	A	A	A	A
103	BS00110480_51	1B1	134.525	A	B	A	A	A	B	B	A	B	A	B	A	A	A	A	A	A	B	A	B	B	B	A	A	A	A	B	A	B	A	A	B	A	B	A	A	B	A	B	B	B	A	A	A	A	A
104	Tdurum_contig28305_106	1B1	134.621	A	B	A	A	A	B	-	A	B	A	-	A	A	A	A	A	A	B	A	B	B	B	A	A	A	A	B	A	-	A	A	B	A	B	-	A	B	A	B	B	B	A	A	A	A	A
105	Tdurum_contig48171_189	1B1	135.285	A	B	A	A	A	B	B	A	B	A	B	A	A	A	A	A	A	B	A	B	B	B	A	A	A	A	B	A	B	A	A	B	A	B	A	A	B	A	B	B	B	A	A	A	A	A
106	BS00069723_51	1B1	136.511	A	B	A	A	A	B	B	A	B	A	B	A	A	A	A	A	A	B	A	-	B	B	A	A	A	A	B	A	B	B	A	B	A	B	A	A	B	A	B	B	B	A	A	A	A	A
107	Tdurum_contig28316_228	1B1	136.827	A	B	A	A	A	B	B	A	B	A	B	A	A	A	-	-	A	B	A	B	B	B	A	A	A	A	-	-	B	-	A	B	A	B	-	A	B	A	B	B	B	A	A	A	-	-
108	wsnp_Ku_c19618_29134473	1B1	137.235	A	B	A	A	A	-	B	A	B	A	-	A	A	A	A	A	A	B	A	-	B	B	A	A	A	A	-	A	B	-	A	B	A	B	-	-	B	A	-	B	B	A	A	A	A	-
109	RAC875_c87890_234	1B1	137.638	A	B	A	A	A	B	B	A	B	A	B	A	A	A	A	A	A	B	A	B	B	B	A	A	A	A	B	A	B	B	A	B	A	B	A	A	B	A	B	B	B	A	A	A	A	A
110	RAC875_c46646_549	1B1	137.873	A	B	A	A	A	B	B	A	B	A	B	A	A	A	A	A	A	B	A	B	B	B	A	A	A	A	B	A	B	B	A	B	A	B	A	A	B	A	B	B	B	A	A	A	A	A
111	CAP8_c9553_109	1B1	137.893	A	B	-	A	A	B	B	A	B	A	B	A	A	A	A	A	A	B	A	B	B	B	A	A	A	A	B	A	B	B	A	B	A	B	A	A	B	A	B	B	B	A	A	A	A	A
112	BS00023142_51	1B1	138.049	A	B	A	A	A	B	B	A	B	A	B	A	A	A	A	A	A	B	A	B	B	B	A	A	-	A	B	A	B	B	A	B	A	B	-	A	B	A	B	B	B	A	A	A	A	A
113	Tdurum_contig59449_249	1B1	138.198	A	B	A	A	A	B	B	A	B	A	B	A	A	A	A	A	A	B	A	B	B	B	A	A	A	A	B	A	B	B	A	B	A	B	A	A	B	A	B	B	B	A	A	A	A	A
114	Excalibur_s102212_259	1B1	138.647	A	B	A	A	A	B	B	A	B	A	B	A	A	A	A	A	A	B	A	B	B	B	A	A	A	A	B	A	B	B	A	B	A	B	B	A	B	A	B	B	B	A	A	A	A	A
115	Excalibur_rep_c105376_485	1B1	139.165	A	B	A	A	A	B	B	A	B	A	B	A	A	A	A	A	A	B	A	B	B	B	A	A	A	A	B	A	B	B	A	B	A	B	B	A	B	A	B	B	B	A	A	A	A	A
116	tplb0025b13_2687	1B1	139.237	A	B	A	B	B	A	B	B	B	B	B	B	A	B	B	B	B	A	A	B	B	B	B	-	A	A	B	-	A	B	B	B	B	B	B	A	B	B	B	B	B	B	B	B	B	B
117	BS00034925_51	1B1	139.355	A	B	A	A	A	B	B	A	B	A	-	A	A	A	A	A	A	B	A	-	B	B	A	A	A	A	B	A	B	B	A	B	A	B	B	A	B	A	B	B	B	A	A	A	A	A
118	BobWhite_rep_c64920_402	1B1	139.749	A	B	A	A	A	B	B	A	B	A	B	A	A	A	A	A	A	B	A	B	B	B	A	A	A	A	B	A	A	B	A	B	A	B	A	A	B	A	B	B	B	A	A	A	A	A
119	CAP7_c3456_113	1B1	140.18	A	B	A	A	A	B	B	A	B	A	B	A	A	A	A	A	A	B	A	B	B	B	A	A	A	A	B	A	B	B	A	B	A	B	B	A	B	A	B	B	B	A	A	A	A	A
120	Kukri_c667_1073	1B1	141.132	A	B	A	A	A	B	B	A	B	A	B	A	A	A	A	B	A	B	A	B	B	B	A	A	A	A	A	A	A	B	A	B	A	B	A	A	B	A	B	B	B	A	A	A	A	A
121	wsnp_BE403956B_Ta_2_3	1B1	143.553	A	B	A	A	A	B	B	A	B	B	B	A	A	A	A	A	A	A	A	B	B	B	A	A	A	A	B	A	B	A	A	B	A	B	A	A	A	A	B	A	B	A	A	A	A	A
122	BS00071465_51	1B1	144.644	A	B	-	A	A	B	B	A	B	A	B	A	A	A	A	-	A	B	A	B	B	B	A	A	A	A	B	A	B	B	A	B	A	B	A	A	B	A	B	B	B	A	A	A	A	A
123	BS00065126_51	1B1	149.598	A	A	-	A	A	B	A	A	B	A	A	A	A	A	A	A	A	B	A	-	B	B	A	A	A	A	B	A	B	-	A	B	B	B	A	-	B	A	B	B	B	A	A	A	A	A
124	RAC875_c87890_312	1B1	151.58	A	B	-	A	A	B	B	A	B	A	B	A	A	A	B	A	A	B	A	B	B	B	A	B	A	A	B	A	B	B	B	B	A	B	A	B	B	A	B	B	B	-	A	A	B	A
125	Tdurum_contig42749_3287	1B1	154.035	A	A	B	A	A	B	A	A	B	A	-	A	A	A	A	B	A	B	A	B	B	B	A	A	A	A	B	A	B	B	A	B	B	B	A	B	B	A	B	B	A	A	A	A	A	-
126	IAAV3567	1B1	155.546	A	A	B	A	A	B	A	A	B	A	B	A	A	A	A	B	A	B	-	B	B	B	A	A	A	A	B	A	B	B	A	B	B	B	A	B	B	A	B	B	A	B	A	A	A	-
127	Excalibur_c30955_479	1B1	156.622	A	A	B	A	A	B	A	A	B	A	B	A	A	A	A	B	A	B	A	B	B	B	A	A	A	A	B	A	B	B	A	B	B	B	A	B	B	A	B	B	A	B	A	A	A	A
128	RAC875_c2070_566	1B1	169.88	A	B	A	B	B	A	B	A	B	B	A	B	A	B	B	B	A	A	A	B	A	B	A	B	A	A	A	B	A	B	A	B	A	B	B	A	A	B	A	A	B	B	A	A	B	A
129	tplb0025b13_2687	1B1	172.588	A	-	A	-	B	A	B	-	B	A	-	B	A	B	-	-	A	A	A	B	-	B	-	B	A	A	-	B	A	B	B	-	A	B	-	A	-	B	B	-	B	B	A	-	B	B
130	wsnp_Ex_c278_538285	1B1	174.597	A	B	-	B	B	A	B	A	B	B	B	B	A	B	B	B	A	A	A	B	A	B	A	B	A	A	A	B	A	B	B	B	A	B	B	A	A	B	-	-	B	B	A	A	B	B
131	BS00000744_51	1B1	175.445	A	B	A	-	B	A	B	A	B	B	B	B	-	-	-	B	A	A	A	-	A	-	A	-	A	A	A	B	A	B	-	B	A	B	B	-	A	B	B	A	-	B	A	A	-	B
132	Kukri_c83523_57	1B1	178.9	A	B	A	B	B	A	B	A	B	B	B	B	B	B	A	B	A	A	A	B	A	B	A	B	A	A	A	B	A	B	B	B	A	B	B	A	A	B	B	A	B	B	A	A	B	B
133	Tdurum_contig96049_200	1B1	181.956	A	A	A	A	A	B	A	A	-	-	-	B	A	A	B	-	A	-	A	-	-	B	A	A	A	A	B	-	-	B	B	-	B	A	A	-	A	A	B	B	A	A	B	A	A	-
134	BS00022775_51	1B1	185.868	A	A	B	A	A	B	A	A	B	B	B	B	A	A	B	B	A	B	A	B	B	B	A	A	A	A	B	A	B	B	B	B	B	A	A	B	A	A	B	B	A	A	B	A	A	A
135	BS00064162_51	1B1	187.589	A	A	B	A	A	B	A	A	B	B	B	B	A	A	B	B	A	B	A	B	B	B	A	A	A	A	B	A	B	B	B	B	B	A	A	B	A	A	B	B	A	B	B	A	A	A
136	BobWhite_c48071_144	1B1	191.947	A	A	-	B	A	B	A	A	B	B	B	B	B	A	B	B	A	B	A	B	B	B	A	A	A	A	B	A	B	B	B	B	B	A	A	B	A	A	B	B	A	A	B	A	A	A
137	BS00081749_51	1B1	193.694	A	A	B	B	A	B	A	A	B	B	B	B	B	A	B	A	A	B	A	-	B	B	A	A	A	A	B	A	B	B	B	B	B	A	A	B	A	A	B	B	A	B	B	A	A	A
138	wsnp_Ku_c3682_6786230	1B1	194.256	A	B	-	B	B	A	B	A	B	B	-	B	B	B	B	B	A	A	-	B	A	B	-	B	A	-	A	B	A	B	B	B	A	A	B	A	A	B	B	A	B	B	B	A	B	B
139	BS00022411_51	1B1	201.687	A	A	B	B	A	B	A	A	B	B	B	B	-	A	B	B	A	B	A	B	B	B	A	A	A	A	A	A	B	B	B	B	B	A	A	B	A	A	B	B	A	A	B	A	A	A
140	BobWhite_c36862_84	1B1	209.519	B	A	B	B	A	B	A	A	B	B	B	B	B	A	B	B	A	B	A	B	B	B	A	A	A	A	A	A	B	B	B	B	B	B	A	B	A	A	B	B	A	A	B	A	A	A
141	Tdurum_contig50988_500	1B1	233.226	B	A	B	B	B	B	A	A	B	A	A	B	B	A	B	-	A	B	A	B	B	B	A	A	A	A	A	A	B	B	B	A	A	B	A	A	A	A	B	A	A	B	B	A	A	A
142	RFL_Contig1823_1044	1B1	234.636	B	A	B	B	B	B	A	A	B	B	A	B	B	A	B	A	A	B	A	B	B	B	A	A	A	A	A	A	B	B	B	A	B	B	A	A	A	A	B	A	A	B	B	A	A	A
143	Jagger_c3757_131	1B1	236.698	B	A	B	B	B	B	A	A	B	B	A	B	B	A	B	A	A	B	A	B	B	B	A	A	A	A	A	A	B	B	B	A	A	B	A	A	A	A	B	A	A	B	B	A	A	A
144	BobWhite_c23617_167	1B1	238.539	B	A	B	B	B	B	A	A	B	B	A	B	B	A	B	A	A	B	A	B	B	B	A	A	A	-	A	-	B	B	B	A	A	B	A	A	A	A	A	-	A	B	B	A	A	A
145	IACX2234	1B1	256.837	B	B	-	B	B	A	-	A	B	B	A	B	B	-	B	A	-	B	-	B	A	B	B	-	A	A	A	A	B	B	B	A	-	B	A	A	A	A	B	A	-	B	B	-	A	-
146	TA002215-1444	1B1	258.848	B	B	A	B	B	A	A	A	B	B	A	B	B	A	B	A	A	B	B	B	A	B	B	A	A	A	A	A	B	B	B	A	A	B	B	A	A	A	B	A	A	B	B	A	A	A
147	Excalibur_c88292_81	1B1	259.709	B	B	A	B	B	A	A	A	B	B	A	B	B	A	B	A	A	B	A	B	A	B	B	A	A	A	A	A	B	B	B	A	A	B	B	A	A	A	B	A	A	B	B	A	A	A
148	wsnp_CAP12_c1337_682282	1B1	260	B	B	-	B	B	A	-	A	B	B	-	B	B	-	B	A	-	B	A	B	A	B	B	A	A	A	A	A	B	B	B	A	-	B	B	-	A	A	B	A	-	B	B	-	A	A
149	BobWhite_c9963_51	1B1	260.283	B	B	A	-	B	A	A	A	B	-	B	B	B	A	B	A	A	B	A	B	A	-	-	A	A	A	A	A	-	-	-	A	A	B	B	A	A	A	B	A	A	B	-	A	A	A
150	BobWhite_c3121_713	1B1	260.918	B	B	A	B	B	A	A	A	B	B	B	B	B	A	B	A	A	B	A	B	A	B	B	A	A	A	A	A	B	B	B	A	A	B	B	A	A	A	B	A	A	B	B	A	A	A
151	Tdurum_contig4904_2923	1B1	263.64	B	B	-	B	-	A	A	A	B	B	A	B	B	A	B	-	A	B	B	B	A	B	B	A	A	A	A	A	B	B	-	A	A	B	B	A	A	A	B	A	A	B	B	A	A	A
152	RAC875_c9082_267	1B1	264.62	B	B	A	B	B	A	A	A	B	B	A	B	B	A	B	A	A	B	A	B	A	B	B	A	A	A	A	A	B	B	B	A	A	B	A	A	A	A	B	A	A	B	B	A	A	A
153	Excalibur_c15389_501	1B1	267.71	B	B	A	B	B	A	A	A	B	B	A	B	B	A	B	A	A	B	B	B	A	B	B	A	A	A	A	A	B	B	B	A	A	B	B	A	A	A	B	A	A	B	B	A	A	A
154	wsnp_Ex_c955_1827567	1B1	283.876	B	B	B	B	B	A	B	A	B	A	-	B	B	A	A	A	B	B	B	A	A	A	B	A	A	A	A	A	B	-	B	A	A	B	A	-	A	A	B	A	A	B	A	B	A	A
155	Ku_c11537_539	1B1	284.086	B	B	B	B	B	A	B	A	B	A	-	B	B	A	A	-	B	B	B	A	A	A	B	A	A	A	A	A	B	B	B	A	A	B	A	A	A	A	B	A	A	B	A	B	A	A
156	Tdurum_contig1631_240	1B1	284.435	B	B	B	B	B	A	B	A	B	A	-	B	B	A	A	A	B	B	B	A	-	A	B	A	A	A	A	A	B	B	B	A	A	B	A	A	A	A	B	A	A	B	A	B	A	-
157	Kukri_rep_c110316_116	1D1	0	B	A	B	B	B	A	A	B	A	B	B	B	B	A	A	B	A	B	A	A	A	B	A	A	A	B	A	B	B	A	B	B	B	A	B	B	B	A	A	B	B	B	B	B	A	B
158	wsnp_Ex_rep_c111610_93458148	1D1	6.336	B	A	B	A	B	A	A	B	A	B	A	B	B	A	A	B	A	B	A	A	A	B	A	A	A	B	A	A	A	A	B	B	B	A	B	A	B	A	A	B	B	B	B	B	A	A
159	RAC875_c55026_311	1D1	7.316	B	A	B	A	B	A	A	B	A	B	A	B	B	A	A	B	A	B	A	A	A	B	A	A	A	B	A	A	A	A	B	B	B	A	B	A	B	A	A	B	B	B	B	B	A	A
160	Excalibur_c8301_1555	1D1	8.294	B	A	B	A	B	A	A	B	A	B	B	B	B	A	A	B	A	B	A	A	A	B	A	A	A	B	A	A	A	A	B	B	B	A	B	A	B	A	A	B	B	B	B	B	A	A
161	IAAV9177	1D1	8.441	B	A	B	A	B	A	A	B	A	B	-	B	B	A	A	B	A	B	A	A	A	B	A	A	A	B	A	A	A	A	B	B	B	A	B	A	B	A	A	B	B	B	B	B	A	A
162	Excalibur_c8231_398	1D1	8.92	B	A	B	A	B	A	A	B	A	B	B	B	B	A	A	B	A	B	A	A	A	B	A	A	A	B	A	A	A	A	B	B	B	A	B	A	B	A	A	B	B	B	B	B	A	A
163	IAAV724	1D1	9.426	B	A	B	A	B	A	A	B	A	B	B	B	B	A	A	B	A	B	A	A	A	B	A	A	A	B	A	A	A	A	B	B	B	A	B	A	-	A	A	B	B	B	B	B	A	A
164	RAC875_c10083_154	1D1	10.699	B	A	B	A	B	A	A	B	A	B	B	B	B	A	A	B	A	B	A	A	A	B	A	A	A	B	A	A	A	A	B	B	B	A	B	A	B	A	A	B	B	B	B	B	A	A
165	wsnp_Ku_c40309_48558476	1D1	15.971	B	A	A	A	A	A	A	B	A	B	B	B	B	A	A	B	A	B	A	A	A	B	A	A	A	B	A	A	A	A	B	A	A	A	B	A	B	A	A	A	B	B	B	B	A	A
166	BobWhite_c2540_468	1D2	0	B	A	B	B	A	A	B	A	A	A	A	B	A	B	A	A	B	A	B	A	A	B	B	B	A	B	A	B	B	A	B	A	B	B	B	A	A	A	B	A	B	B	A	B	A	B
167	CAP7_c6937_354	1D2	11.075	B	A	B	B	A	A	B	A	A	A	B	B	A	B	A	A	B	A	B	A	A	B	B	B	A	A	A	A	A	A	B	A	B	B	B	A	A	A	B	A	B	B	A	B	A	A
168	RAC875_c51493_471	1D2	13.361	B	A	B	B	A	A	B	A	A	A	B	B	A	B	A	A	B	A	B	A	A	B	B	B	A	A	A	A	A	A	B	A	B	B	B	A	A	A	B	A	B	B	A	B	A	B
169	BobWhite_c5785_78	1D2	14.135	B	A	B	B	A	A	B	A	A	A	B	B	A	B	A	A	B	A	B	A	A	B	B	B	A	A	A	A	A	A	B	A	B	B	B	A	A	A	B	A	B	B	A	B	A	B
170	RAC875_c68124_105	1D2	15.467	B	A	B	B	A	A	B	A	A	A	B	B	A	B	A	A	B	A	B	A	A	B	B	B	A	A	A	A	A	A	B	A	B	B	B	A	A	A	B	A	B	B	A	B	A	B
171	Excalibur_c20462_128	1D2	18.355	B	A	B	B	A	A	B	A	A	A	B	B	A	A	A	A	B	A	B	A	A	B	B	B	A	A	A	A	A	A	B	A	B	B	A	B	A	A	B	A	B	B	A	B	A	B
172	RAC875_c62_1546	1D3	0	A	A	B	A	A	A	A	B	B	B	A	B	B	A	B	B	A	B	A	B	A	A	A	A	B	A	A	A	B	B	B	-	B	A	B	-	A	A	B	A	A	B	B	B	A	B
173	wsnp_Ex_rep_c101500_86856679	1D3	4.515	A	A	A	A	A	A	A	B	B	B	A	B	B	A	B	B	A	B	A	B	A	A	A	A	B	A	A	A	B	B	B	A	B	A	B	A	A	A	B	A	A	B	B	B	A	B
174	BS00000721_51	1D3	5.512	A	A	A	A	A	A	A	B	B	B	A	B	B	A	B	B	A	B	A	B	A	A	A	A	B	A	A	A	B	B	B	A	B	A	B	A	A	A	B	A	A	B	B	B	A	B
175	RAC875_c62_1514	1D3	5.768	A	A	-	A	A	A	A	B	B	B	-	B	B	A	B	-	A	B	-	B	A	A	A	A	B	A	A	-	B	-	-	A	B	A	-	-	A	A	-	A	A	-	B	B	A	B
176	RAC875_c62_321	1D3	6.387	A	A	A	A	A	A	A	B	B	B	B	B	B	A	B	B	A	B	A	B	A	A	A	A	B	A	A	A	B	B	B	A	B	A	B	A	A	A	B	A	A	B	B	B	A	B
177	wsnp_BE405518D_Ta_2_3	1D3	8.393	A	A	A	A	A	A	A	B	B	B	A	B	B	A	B	B	A	B	A	B	A	A	A	A	B	A	A	A	B	B	B	A	B	A	B	A	A	A	B	A	A	B	B	B	A	B
178	BobWhite_c5419_643	1D3	14.976	A	A	A	A	A	A	A	B	A	A	A	B	B	A	B	B	A	B	A	B	A	A	A	A	A	A	A	A	B	B	B	A	B	A	A	A	A	A	B	A	A	B	B	B	A	B
179	Ku_c9864_772	2A1	0	B	B	A	A	A	B	A	A	B	B	B	B	B	B	B	B	A	A	A	A	A	B	A	B	A	B	A	A	A	B	A	A	A	A	A	A	B	B	B	A	B	B	B	B	B	B
180	Excalibur_c21872_135	2A1	4.518	B	B	A	A	B	B	A	A	B	B	A	B	B	B	B	B	A	A	A	A	A	B	A	B	A	B	A	A	A	B	A	A	A	A	B	A	B	B	B	A	B	B	B	B	B	B
181	tplb0045j05_1405	2A1	5.323	B	B	A	A	B	B	A	A	B	B	B	B	B	B	B	B	A	A	A	A	A	B	A	B	A	B	A	A	A	B	A	A	A	A	A	A	B	B	B	A	B	B	B	B	B	B
182	BobWhite_c3644_491	2A1	6.44	B	B	A	A	B	B	A	A	B	B	B	B	B	B	B	-	A	A	A	A	A	B	A	B	A	B	-	A	A	B	A	A	A	A	-	A	-	B	B	A	B	B	B	B	B	-
183	Tdurum_contig44062_733	2A1	7.288	B	B	A	A	B	B	A	A	B	B	B	B	B	B	B	B	A	A	A	A	A	B	A	B	A	B	A	A	A	B	A	A	A	A	A	A	B	B	B	A	B	B	B	B	B	B
184	BobWhite_c26259_248	2A1	7.545	B	B	A	A	-	B	A	A	B	B	B	B	B	B	B	B	A	A	A	A	A	B	A	B	A	B	A	-	-	B	-	A	A	A	A	A	B	B	B	A	B	B	B	B	B	B
185	Tdurum_contig56511_144	2A1	7.646	B	-	A	A	B	B	A	A	B	-	-	B	B	B	B	-	A	-	-	A	A	B	A	B	A	B	A	-	A	-	A	A	A	A	A	A	B	B	B	A	B	B	B	B	B	B
186	BS00074780_51	2A1	7.687	B	B	A	A	B	B	-	A	B	B	-	-	B	B	B	B	-	A	A	A	A	B	A	B	A	B	-	-	A	B	A	-	A	A	A	A	B	B	B	A	B	B	B	B	B	-
187	Excalibur_c21269_176	2A1	7.831	B	B	A	A	B	B	A	A	B	B	A	B	B	B	B	B	A	A	A	A	A	B	A	B	A	B	A	A	A	B	A	A	A	A	A	A	B	B	B	A	B	B	B	B	B	B
188	Kukri_c29034_492	2A1	8.007	B	B	A	A	B	B	A	A	B	B	A	B	B	B	B	B	A	A	A	A	A	B	A	B	A	B	A	A	A	B	A	A	A	A	A	A	B	B	B	A	B	B	B	B	B	B
189	wsnp_BE497494A_Td_2_1	2A1	8.917	B	B	A	A	-	B	A	A	B	B	-	B	B	B	B	B	A	A	B	A	A	B	A	B	A	B	A	-	A	B	A	-	A	A	A	A	B	B	B	A	B	B	B	B	B	B
190	BobWhite_c5562_219	2A1	9.769	B	B	B	A	B	B	A	A	B	B	B	B	B	B	B	B	A	A	A	A	A	B	A	B	A	B	A	A	A	B	A	A	A	A	A	A	B	B	B	A	B	B	B	B	B	B
191	RAC875_rep_c119471_174	2A1	10.879	B	B	B	A	B	B	A	A	B	B	B	B	B	B	B	B	A	A	A	A	A	B	A	B	A	B	A	A	A	B	A	A	A	A	A	A	B	B	B	A	B	B	B	B	B	B
192	Tdurum_contig62073_631	2A1	12.589	B	B	A	A	B	B	A	A	B	B	B	B	B	B	B	B	A	A	A	A	A	B	A	B	A	B	A	A	A	B	A	A	A	A	A	B	B	B	B	A	B	B	B	B	B	B
193	CAP12_c6044_69	2A1	25.407	B	B	A	A	B	B	A	A	B	A	B	A	B	B	B	B	A	B	A	A	A	B	A	B	A	B	A	A	A	B	A	B	A	A	A	A	B	A	B	A	B	B	B	B	B	B
194	wsnp_CAP11_c838_518859	2A1	25.54	B	B	A	A	B	B	A	A	B	A	B	A	B	B	B	B	A	B	A	A	A	B	A	B	A	B	A	-	A	B	A	B	A	A	-	A	B	A	B	A	B	B	B	B	B	B
195	BobWhite_c28819_733	2A1	26.962	B	B	A	A	B	B	A	A	B	A	B	A	B	B	B	-	A	B	A	A	A	B	A	B	A	B	A	A	A	B	A	B	A	A	A	A	B	A	B	A	B	B	B	B	B	B
196	wsnp_Ex_c59095_60108185	2A1	77.424	B	B	A	B	B	B	B	B	B	A	B	A	-	B	A	B	A	B	A	B	B	A	A	B	B	A	B	B	A	B	A	B	A	B	B	B	B	B	B	A	B	B	B	B	A	-
197	wsnp_Ra_c32271_41304469	2A1	87.83	B	B	A	B	B	B	A	B	B	A	B	A	B	B	A	B	A	B	A	B	A	A	A	A	B	A	B	A	A	B	A	A	A	A	B	A	B	A	B	A	A	B	B	B	A	B
198	BobWhite_c16923_64	2A1	95.228	B	B	A	B	B	B	A	B	B	A	A	A	A	B	A	A	A	B	A	B	A	A	A	A	B	A	B	A	A	B	B	A	A	A	B	A	B	A	B	A	A	B	A	B	A	B
199	RAC875_c104160_61	2A1	119.091	B	B	A	B	B	B	A	-	B	B	B	A	A	B	B	B	B	-	A	-	A	A	A	B	B	A	-	A	A	B	B	A	A	A	B	B	B	A	B	A	A	-	A	B	A	A
200	RAC875_c19904_308	2A1	120.496	B	-	A	B	B	B	A	B	B	B	A	A	A	B	B	-	B	B	A	-	A	A	A	B	B	A	B	A	A	-	-	A	A	A	-	B	-	A	-	A	A	B	A	B	A	A
201	Excalibur_c22696_316	2A1	127.503	B	B	A	B	B	B	B	B	B	B	A	A	A	B	B	B	B	B	A	B	A	A	A	B	B	A	B	A	A	B	B	A	A	A	B	B	B	A	B	A	A	B	A	B	A	A
202	wsnp_Ex_c10555_17235832	2A1	142.894	B	B	-	B	B	B	B	A	B	B	A	A	A	A	B	B	B	B	B	B	A	A	A	A	B	A	B	A	B	B	B	B	A	A	B	B	B	A	B	A	A	A	A	B	A	A
203	Excalibur_c44834_80	2A1	145.384	B	-	A	B	B	B	B	A	B	B	A	-	A	A	B	-	B	B	B	B	A	A	A	A	-	A	B	A	B	-	-	B	A	A	B	-	B	A	B	A	-	A	A	B	A	A
204	Kukri_c89717_64	2A1	148.558	B	B	A	A	B	B	B	A	B	B	A	A	A	A	B	B	B	B	B	B	A	A	A	A	B	A	B	A	B	B	B	B	A	A	A	B	B	A	B	A	A	A	A	B	A	A
205	BS00021937_51	2A1	149.703	B	B	A	A	B	B	B	A	B	B	A	A	A	A	B	B	B	B	B	B	A	A	A	A	B	A	B	A	B	B	B	B	A	A	A	B	B	A	B	A	A	A	A	B	A	A
206	BS00062869_51	2A1	154.029	B	A	A	A	B	B	B	A	B	B	-	A	A	A	B	B	B	B	B	B	A	A	A	A	B	A	-	A	B	B	B	B	A	A	A	B	B	A	B	A	A	-	A	B	A	-
207	BS00062869_51	2A1	158.645	-	B	A	A	B	-	-	A	B	A	A	A	B	A	-	B	B	B	B	B	A	A	A	A	B	A	B	A	B	B	B	B	A	A	A	-	-	A	B	A	A	A	A	B	A	A
208	wsnp_Ku_c23598_33524490	2A2	0	A	A	A	A	A	A	A	-	B	A	A	A	B	A	-	A	A	A	-	A	A	A	-	A	-	A	-	-	B	A	A	A	B	B	-	-	A	A	-	A	-	-	-	B	A	A
209	Excalibur_c386_894	2A2	3.653	A	A	A	A	A	A	A	B	B	A	A	A	B	A	B	A	A	A	B	A	A	A	B	A	B	A	B	B	A	A	A	A	B	B	B	B	A	A	B	A	B	B	B	B	A	A
210	wsnp_Ku_c33374_42877546	2A2	9.216	A	A	A	A	A	A	A	B	B	A	A	A	B	B	B	B	A	A	B	A	A	B	B	A	B	A	B	B	A	A	A	A	B	B	B	B	A	A	B	A	B	B	B	B	A	A
211	wsnp_Ex_c997_1906900	2A2	11.036	A	A	A	A	A	A	A	B	B	A	A	A	B	B	B	B	A	A	B	A	A	B	B	A	B	A	B	B	A	A	A	A	B	B	B	B	A	A	B	A	B	B	B	B	A	A
212	BS00064392_51	2A2	14.01	A	A	A	A	A	A	A	B	B	A	A	A	B	B	B	B	A	A	B	A	A	B	B	A	B	A	B	B	A	A	A	B	B	B	B	B	A	A	B	A	B	B	B	B	A	A
213	wsnp_Ku_c4507_8157580	2B1	0	A	B	-	B	-	A	B	A	-	-	A	A	A	A	-	A	A	A	B	A	A	A	-	A	B	A	A	-	-	-	-	A	A	A	B	A	A	A	-	A	-	A	A	A	-	-
214	RAC875_c32503_134	2B1	13.103	A	B	B	B	A	B	B	B	A	A	A	B	B	A	B	A	B	A	B	A	A	A	A	A	B	A	B	A	A	A	B	A	A	A	B	A	A	A	A	A	A	B	B	B	B	A
215	RFL_Contig1139_602	2B1	16.949	A	B	A	B	A	B	B	B	A	A	B	B	B	A	B	A	B	A	A	-	A	B	A	B	A	A	B	A	A	A	B	A	A	A	B	A	A	A	B	A	A	B	B	B	B	A
216	BobWhite_c7786_376	2B1	19.225	A	B	B	B	A	B	B	B	A	A	B	B	B	A	B	A	B	A	B	A	A	B	A	B	B	A	B	A	A	A	B	A	A	A	B	B	A	B	B	A	A	B	B	B	B	A
217	BS00031814_51	2B1	19.902	A	B	B	B	A	B	B	B	A	A	B	B	B	A	B	A	B	A	B	A	A	B	A	B	B	A	B	A	A	A	B	A	A	A	B	A	A	B	B	A	A	B	B	B	B	A
218	Ra_c2110_494	2B1	21.601	A	B	B	B	A	B	B	B	A	A	B	B	B	A	B	A	B	A	B	A	A	B	A	B	B	A	B	A	A	A	B	A	A	A	A	A	A	A	A	A	A	B	B	B	A	A
219	BobWhite_c6166_319	2B1	22.724	A	B	B	B	A	B	B	B	A	B	B	B	B	A	A	A	A	A	A	A	A	B	A	B	B	A	B	A	A	A	B	A	A	A	B	A	A	A	B	A	A	B	B	B	B	A
220	GENE-1196_146	2B1	23.42	A	B	B	B	A	B	B	B	A	B	A	B	B	A	B	-	B	A	B	B	A	B	A	B	B	A	B	A	A	-	A	A	A	A	-	A	A	A	B	A	-	A	B	B	B	A
221	Kukri_c6973_344	2B1	24.524	A	B	A	B	A	B	B	B	A	A	B	B	B	A	B	A	B	A	B	A	B	B	A	B	B	A	B	A	A	A	B	A	A	A	B	A	A	B	B	A	A	B	B	B	B	A
222	RFL_Contig1139_817	2B1	24.934	A	B	B	B	A	B	B	B	A	A	B	-	B	A	B	A	B	A	B	A	A	B	A	B	B	A	B	A	A	A	B	A	A	A	B	A	A	-	B	A	A	-	B	B	B	A
223	Excalibur_c45094_602	2B1	25.41	A	B	B	B	A	B	B	B	A	A	B	B	B	A	B	A	B	A	B	A	A	B	A	B	B	A	B	A	A	A	B	A	A	A	B	A	A	B	B	A	A	B	B	B	B	B
224	BS00087793_51	2B1	25.692	A	-	B	-	-	B	-	B	A	A	-	B	-	A	-	A	-	A	B	A	-	-	A	B	B	A	B	-	A	A	-	A	A	A	-	A	A	-	B	A	A	B	B	-	B	-
225	wsnp_CAP12_rep_c4678_2134259	2B1	25.874	A	B	B	B	A	B	B	B	A	A	B	B	B	A	B	A	B	A	B	A	A	B	A	B	B	A	A	A	A	A	B	A	A	A	B	A	A	B	B	A	A	B	B	B	B	A
226	Excalibur_rep_c102657_575	2B1	26.221	A	B	B	B	A	B	B	B	A	B	B	B	B	A	B	-	B	A	B	A	A	B	A	B	B	-	B	A	A	A	B	A	A	A	B	A	A	A	B	A	A	B	B	B	B	A
227	Ra_c4397_542	2B1	26.654	A	B	B	B	A	B	B	B	A	A	-	B	B	A	B	A	B	A	B	A	A	B	A	B	B	A	B	A	A	A	B	A	A	A	B	A	A	B	B	A	A	B	B	B	B	A
228	wsnp_Ku_c13905_22034406	2B1	26.839	A	-	B	B	A	B	B	B	A	A	B	B	-	A	B	A	B	A	B	A	A	B	A	B	-	-	B	A	A	A	B	A	A	A	B	A	A	B	B	A	-	B	B	B	B	-
229	Tdurum_contig10994_617	2B1	27.008	A	B	B	B	A	B	B	B	A	A	B	B	B	A	B	A	B	A	B	A	A	B	A	B	B	A	B	A	A	A	B	A	A	A	B	A	A	B	B	A	A	B	B	B	B	A
230	IAAV4434	2B1	27.188	A	B	B	B	A	B	B	B	A	A	B	B	B	A	-	A	B	A	B	A	A	B	A	-	B	A	B	A	A	A	B	A	A	A	B	A	A	B	B	A	A	B	B	B	B	A
231	tplb0031k24_254	2B1	27.352	A	B	B	B	A	B	B	B	A	A	B	B	B	A	B	A	B	A	B	A	A	B	A	B	B	A	B	A	A	A	B	A	A	A	B	A	A	B	B	A	A	B	B	B	B	A
232	wsnp_BE499478B_Ta_2_1	2B1	27.625	A	B	B	B	A	B	B	B	A	B	B	B	B	A	B	-	B	A	B	A	-	B	A	B	B	A	B	A	A	A	B	A	A	A	-	-	A	B	B	A	A	B	B	B	B	A
233	GENE-4359_102	2B1	27.756	A	B	B	B	A	B	B	B	A	B	B	B	B	A	B	A	B	A	B	A	A	B	A	B	B	A	B	A	A	A	B	A	A	A	B	A	A	B	A	A	A	B	B	B	B	A
234	BobWhite_c22301_230	2B1	27.896	A	B	B	B	A	B	B	B	A	B	B	B	B	A	B	A	B	A	B	A	A	B	A	B	B	A	B	A	A	A	A	A	A	A	B	A	A	B	B	A	A	B	B	B	B	A
235	wsnp_BF202681B_Ta_2_2	2B1	28.088	A	-	B	B	-	B	B	B	A	A	-	B	B	A	B	-	B	A	B	A	A	B	-	B	B	A	-	A	A	A	B	A	A	A	B	A	A	B	B	A	A	B	B	B	B	A
236	Kukri_c9387_112	2B1	28.124	A	B	B	B	A	B	B	B	A	A	-	B	B	A	B	A	B	-	B	A	A	B	A	B	B	A	B	-	A	A	B	A	A	A	-	A	A	B	B	A	-	B	B	B	B	A
237	Ra_c2110_1660	2B1	28.216	A	B	B	B	A	B	B	B	A	A	-	B	B	A	B	-	B	A	B	-	A	B	A	B	-	A	B	A	-	A	B	A	A	A	-	A	A	B	B	A	A	B	B	B	B	A
238	RFL_Contig1385_1575	2B1	28.407	A	B	B	B	A	B	B	B	A	B	A	B	B	A	B	A	B	A	B	A	A	B	A	B	B	A	B	A	A	A	B	A	A	A	B	B	-	B	B	A	A	B	B	B	B	A
239	BobWhite_c48532_527	2B1	28.588	A	B	B	B	A	B	B	B	A	B	B	A	B	A	B	A	B	A	B	B	A	B	A	B	B	A	B	A	A	A	B	A	A	A	B	A	A	B	B	A	A	B	B	B	B	A
240	wsnp_Ex_rep_c67257_65786614	2B1	28.678	A	B	B	B	A	B	B	B	A	B	B	B	B	A	B	A	B	A	B	A	A	B	A	B	B	A	B	A	A	A	B	A	A	A	B	A	A	B	B	A	A	B	B	B	B	A
241	Kukri_c40953_658	2B1	28.794	A	B	B	B	A	B	B	B	A	B	B	B	B	A	B	A	B	A	B	A	A	B	A	B	B	A	B	A	A	A	B	A	A	A	B	A	A	B	B	A	A	B	B	B	B	A
242	BS00022940_51	2B1	28.972	A	B	B	B	A	B	B	B	A	-	-	B	B	A	B	-	B	A	B	A	A	B	A	B	B	A	B	-	A	A	B	-	-	A	B	-	-	B	B	A	A	B	B	B	-	A
243	Excalibur_c13339_561	2B1	29.105	A	B	B	B	A	B	B	B	A	B	A	B	B	A	B	A	B	A	B	A	A	B	A	B	B	A	B	A	A	A	B	A	A	A	B	A	A	B	B	A	A	B	B	B	B	A
244	BobWhite_c45336_321	2B1	29.217	A	B	B	B	A	B	B	B	A	B	A	B	B	A	B	A	B	A	B	A	A	B	A	B	B	A	B	A	A	A	B	A	A	A	B	-	A	B	B	A	A	B	B	B	B	A
245	Ra_c106376_879	2B1	29.415	A	B	B	B	A	B	B	B	A	B	A	B	B	A	B	A	B	A	B	A	A	B	A	B	B	A	B	A	A	A	B	A	A	A	B	A	A	B	B	A	A	B	B	B	B	A
246	RAC875_c79857_301	2B1	29.615	A	B	-	B	A	B	B	B	A	B	B	B	-	A	-	-	-	A	B	A	A	B	A	B	B	A	B	A	A	A	B	A	A	A	B	A	A	B	B	A	A	B	B	B	B	A
247	Kukri_c51619_265	2B1	29.979	A	B	B	B	A	B	B	B	A	B	A	B	B	A	B	A	B	A	B	A	A	B	A	B	B	A	B	A	A	A	B	A	A	A	B	B	A	B	B	A	A	B	B	B	B	A
248	IAAV980	2B1	30.165	A	B	B	B	A	B	B	B	A	B	A	B	B	A	B	A	B	A	B	A	A	B	A	B	B	A	B	A	A	A	B	A	A	A	B	A	A	B	A	A	A	B	B	B	B	A
249	wsnp_Ex_c269_517710	2B1	30.356	A	B	B	B	A	B	B	B	A	B	B	B	B	A	B	A	B	A	B	A	A	B	A	B	B	A	B	A	A	A	B	A	A	A	B	A	A	B	B	A	A	B	B	B	B	A
250	wsnp_Ex_c269_518324	2B1	30.377	A	B	B	B	A	B	B	B	A	B	B	B	B	A	B	A	B	A	B	A	A	B	A	B	B	A	B	-	-	-	B	A	A	A	B	A	-	B	B	-	A	B	B	B	B	A
251	BS00022969_51	2B1	30.418	A	B	B	B	A	B	B	B	A	B	-	B	B	A	B	A	B	A	B	A	A	B	A	B	B	A	B	A	A	A	B	A	A	A	B	A	A	B	-	A	A	B	B	B	B	A
252	Ku_c4042_576	2B1	30.438	A	B	B	B	A	B	B	B	A	B	-	B	B	A	B	A	B	A	B	A	A	B	A	B	B	A	B	A	A	A	B	-	A	A	B	A	A	B	B	A	A	B	B	B	B	A
253	IAAV2480	2B1	30.636	A	B	B	B	A	B	B	B	A	B	B	B	B	A	B	A	B	A	B	A	A	B	A	B	B	A	B	A	A	A	B	A	A	A	B	A	A	B	B	A	A	B	B	B	B	B
254	GENE-0767_62	2B1	30.763	A	B	B	B	A	B	B	A	A	B	A	B	B	A	B	A	B	A	B	A	A	B	A	B	B	A	B	A	A	A	B	A	A	A	B	A	A	B	A	A	A	B	B	B	B	A
255	wsnp_JD_c20720_18369335	2B1	31.105	A	B	B	B	A	B	B	B	A	B	B	B	B	A	B	A	B	A	B	A	A	B	A	B	B	A	B	A	A	A	B	A	A	A	B	A	A	B	B	A	A	A	B	B	B	A
256	wsnp_BM140364B_Ta_2_1	2B1	31.456	A	B	B	B	A	B	B	B	A	B	B	B	B	A	B	A	B	A	B	A	A	B	A	B	B	A	B	A	A	A	B	A	A	A	B	A	A	B	B	A	A	B	B	B	B	A
257	GENE-1365_16	2B1	31.688	A	B	B	B	A	B	B	B	A	B	A	B	B	A	B	A	B	A	B	A	A	B	A	B	B	A	B	A	A	A	B	A	A	A	A	A	A	B	B	A	A	B	B	B	B	A
258	Kukri_c49522_254	2B1	32.357	A	B	B	B	A	B	B	B	A	B	B	B	B	A	B	A	B	A	B	A	A	B	A	B	B	A	B	A	A	A	B	A	A	A	B	A	A	B	B	A	A	B	B	B	B	A
259	Kukri_c5904_80	2B1	32.64	A	B	B	B	A	B	B	B	A	B	B	B	B	A	B	A	B	A	B	A	A	B	A	B	B	A	B	A	A	A	B	A	A	A	B	A	A	B	B	A	A	B	B	B	B	A
260	RAC875_c11609_62	2B1	32.7	A	B	B	B	A	B	B	B	A	B	B	B	B	A	B	A	B	A	B	A	A	B	A	B	B	A	B	A	A	A	B	A	A	A	B	A	A	B	B	A	A	B	B	B	B	A
261	BS00071690_51	2B1	32.728	A	B	B	B	A	B	B	-	A	B	B	B	B	A	B	A	B	A	B	A	A	-	A	B	-	A	B	A	A	A	-	A	A	A	B	A	A	B	B	A	A	-	B	B	B	A
262	Tdurum_contig81323_527	2B1	32.744	A	B	B	B	-	B	B	B	A	B	B	B	B	A	B	A	B	A	B	A	A	B	A	B	B	A	B	A	A	A	B	A	A	A	B	A	A	B	B	A	A	B	B	B	B	A
263	RAC875_c3302_1411	2B1	32.756	A	B	B	B	A	B	B	B	A	B	B	B	B	A	B	A	B	A	B	A	A	B	A	B	B	A	B	A	A	A	B	A	A	A	B	A	A	B	B	A	A	B	B	B	B	A
264	Excalibur_c17633_111	2B1	32.881	A	B	B	B	A	B	B	B	A	B	B	B	B	A	B	A	B	A	B	A	A	B	A	B	B	A	B	A	A	A	B	A	A	A	B	A	A	B	B	A	A	B	B	B	B	A
265	Kukri_c49522_313	2B1	33.019	A	B	B	B	A	B	B	B	A	B	B	B	B	A	B	A	B	A	B	A	A	B	A	B	B	A	B	A	A	A	B	A	A	A	B	A	A	B	B	A	A	B	B	B	B	A
266	RAC875_c16009_223	2B1	33.138	A	B	B	B	A	B	B	B	A	B	B	B	B	A	B	A	B	A	B	A	A	B	A	B	B	A	B	A	A	A	B	A	A	A	B	A	A	B	B	A	A	B	B	B	B	A
267	RFL_Contig2231_1297	2B1	33.331	A	B	B	B	A	B	B	B	A	B	B	B	B	A	B	A	B	A	B	A	A	B	A	B	B	A	B	A	A	A	B	A	A	A	B	A	A	B	B	A	A	B	B	B	B	A
268	Excalibur_c27716_544	2B1	33.495	A	B	B	B	A	B	B	B	A	B	B	B	B	A	B	A	B	A	B	A	A	B	A	B	B	A	B	A	A	A	B	A	A	A	B	A	A	B	B	A	A	B	B	B	B	A
269	Tdurum_contig7800_228	2B1	33.725	A	B	B	B	A	B	B	B	A	B	B	B	B	A	B	A	B	A	-	A	A	B	A	B	B	A	B	A	A	A	B	A	A	A	B	A	A	B	B	A	A	B	B	B	B	A
270	Excalibur_c25430_183	2B1	33.928	A	B	B	B	A	B	B	B	A	B	B	B	B	A	B	A	B	A	B	A	A	B	A	B	B	A	B	A	A	A	B	A	A	A	B	A	A	B	B	A	A	B	B	B	B	A
271	Kukri_c4790_154	2B1	34.058	A	B	A	B	A	B	B	B	A	B	B	B	B	A	B	A	B	A	B	A	A	B	A	B	B	A	B	A	A	A	B	A	A	A	B	A	A	B	B	A	A	B	B	B	B	A
272	Tdurum_contig36804_98	2B1	34.302	A	-	-	B	A	B	B	B	A	B	-	B	-	A	B	A	-	A	B	A	A	-	A	B	B	A	-	A	A	A	B	A	A	A	B	A	A	-	B	A	A	-	-	-	B	B
273	Kukri_c66123_88	2B1	34.534	A	B	B	B	A	B	B	B	A	B	B	B	B	A	B	A	B	A	B	A	A	B	A	B	B	A	B	A	A	A	B	A	A	A	B	A	A	B	B	A	A	B	B	B	B	A
274	Kukri_c36879_83	2B1	34.749	A	B	B	B	A	B	B	-	A	B	B	B	-	A	B	A	B	A	B	A	A	B	A	B	B	A	B	A	A	A	B	A	A	A	-	A	A	-	B	A	A	B	B	B	B	A
275	RAC875_c76533_442	2B1	34.941	A	B	B	B	A	B	B	B	A	B	B	B	B	A	B	A	B	A	B	A	A	B	A	B	B	A	B	A	A	A	B	A	A	A	B	A	A	B	B	A	A	B	B	B	B	A
276	BS00079213_51	2B1	35.142	A	B	B	B	A	B	B	B	A	B	B	B	B	A	B	A	B	A	B	A	A	B	A	B	B	A	B	A	A	A	B	A	A	A	B	A	A	B	B	A	A	B	B	B	B	B
277	RAC875_c26415_350	2B1	35.335	A	B	B	B	A	B	B	B	A	B	B	B	B	A	B	A	B	A	B	A	A	B	A	B	B	A	B	A	A	A	B	A	A	A	B	A	A	B	B	A	A	B	B	B	-	A
278	wsnp_JG_c609_370792	2B1	35.597	A	B	B	B	A	B	B	B	A	B	B	B	B	A	B	-	B	A	B	A	A	B	A	B	B	A	B	A	A	A	B	A	A	A	B	A	A	B	B	A	A	B	B	B	B	A
279	CAP7_c1018_75	2B1	36.102	A	B	B	B	A	B	B	B	A	B	B	B	B	A	B	A	B	A	B	A	A	B	A	B	B	A	B	A	A	A	B	A	A	A	B	A	A	B	B	B	A	B	B	B	B	A
280	BobWhite_c30112_275	2B1	36.282	A	B	B	B	A	B	B	B	A	B	B	B	B	A	B	A	B	A	B	A	A	B	A	B	B	A	B	A	A	A	B	A	A	A	B	B	A	B	A	A	A	B	B	B	B	A
281	GENE-1741_103	2B1	37.373	A	B	B	B	A	B	B	B	A	B	B	B	B	A	B	A	B	A	B	A	A	B	A	B	B	A	B	A	A	A	B	A	A	A	-	A	A	B	B	A	A	B	A	B	B	A
282	JD_c10238_435	2B1	41.807	A	B	B	B	B	B	B	B	B	B	B	B	B	A	B	-	B	A	B	A	A	B	A	B	B	A	B	B	A	A	B	A	A	A	B	A	A	B	B	A	A	A	B	B	B	A
283	BobWhite_c38833_197	2B1	44.414	A	B	B	-	A	B	B	-	A	B	A	B	B	A	B	-	B	A	B	B	B	B	B	B	B	A	B	A	A	A	B	B	A	A	B	-	A	B	B	A	B	B	B	B	B	A
284	BS00072349_51	2B1	65.554	-	A	B	A	-	-	A	A	A	B	A	B	B	A	-	B	B	A	-	B	B	B	A	A	A	-	B	-	-	A	B	-	-	A	B	B	-	B	-	B	A	B	-	B	B	B
285	Ex_c67202_741	2B1	67.832	B	A	-	B	B	B	A	-	B	A	A	B	B	A	B	B	-	A	B	-	A	B	-	A	-	B	B	-	-	A	A	B	A	-	-	-	-	A	B	-	-	-	-	B	B	-
286	Excalibur_c84741_99	2B1	68.134	A	B	A	A	A	B	B	B	A	A	B	B	B	A	A	A	B	A	B	A	B	B	A	B	B	A	B	A	A	A	B	A	A	A	-	A	-	B	B	B	B	B	B	B	B	A
287	RAC875_rep_c69892_151	2B1	70.934	A	B	A	B	A	B	B	B	A	A	B	B	B	A	A	A	B	A	B	A	B	A	A	B	B	A	B	A	A	A	B	A	A	A	B	A	B	B	B	B	B	B	B	B	B	A
288	IAAV5226	2B1	77.11	A	B	A	B	A	B	B	B	A	A	B	B	B	A	A	A	B	A	B	A	B	A	A	B	B	A	B	A	A	A	A	A	A	A	B	A	B	A	B	B	B	B	B	B	B	A
289	CAP11_c1820_244	2B1	78.009	B	A	A	B	B	B	A	A	B	A	A	B	B	A	B	B	A	A	B	B	A	B	A	A	B	B	B	B	B	A	A	B	B	A	B	A	B	A	B	B	A	B	A	B	B	B
290	wsnp_Ex_c26281_35525243	2B1	78.018	A	B	A	B	A	B	B	B	A	A	B	B	B	A	A	A	B	A	B	A	B	A	A	B	B	A	B	A	A	A	A	A	A	A	B	A	B	A	B	B	B	B	B	B	B	A
291	Ra_c72477_2165	2B1	78.909	A	B	A	B	A	B	B	B	A	A	B	B	B	A	A	A	B	A	B	A	B	A	A	B	B	A	B	A	A	A	A	A	A	A	B	A	B	A	B	B	B	B	B	B	B	A
292	Ku_c11652_1720	2B1	79.604	A	B	A	B	A	B	B	B	A	A	B	B	B	A	A	A	B	A	B	A	B	A	A	B	B	A	B	A	A	A	A	A	A	A	B	-	B	A	B	B	B	B	B	B	B	A
293	Ra_c14316_850	2B1	80.521	A	B	A	B	A	B	B	B	A	A	B	B	B	A	A	A	B	A	B	A	B	A	A	B	B	A	B	A	A	A	A	A	A	A	B	A	B	A	B	B	B	B	B	B	B	B
294	wsnp_Ex_rep_c103381_88353000	2B1	81.222	B	A	A	B	B	B	A	A	B	A	A	A	B	A	B	B	A	A	B	B	A	B	A	A	B	B	B	B	B	A	A	B	B	A	B	A	B	A	B	B	A	B	A	B	B	B
295	wsnp_Ku_c12037_19549078	2B1	81.371	A	B	A	B	A	B	B	B	A	A	B	B	B	A	A	A	B	A	B	A	B	A	A	B	B	A	B	A	A	A	A	A	A	A	B	A	B	A	B	B	B	B	B	B	B	B
296	Kukri_c31165_835	2B1	83.123	A	B	A	B	A	B	B	B	A	A	B	B	B	A	A	B	B	B	B	A	B	A	A	B	B	A	B	A	A	A	B	A	A	A	B	A	B	A	B	B	B	B	B	B	B	B
297	RAC875_c7735_338	2B1	83.697	B	A	A	B	B	B	A	A	B	A	A	B	B	A	B	B	A	A	B	A	A	B	A	A	B	B	B	B	B	A	A	B	B	A	B	A	B	A	B	B	A	B	A	B	B	B
298	Kukri_rep_c70870_919	2B1	84.184	A	B	A	B	A	B	B	B	A	A	B	-	B	A	A	A	B	A	B	A	B	A	A	B	B	A	B	A	A	A	A	A	A	A	-	A	B	A	B	B	B	B	B	B	B	A
299	BobWhite_c33464_133	2B1	92.203	B	A	A	B	A	B	A	A	A	A	A	B	B	A	A	A	A	A	B	A	A	B	A	A	A	A	A	B	B	A	A	A	B	A	A	A	A	A	A	A	A	A	B	B	B	B
300	Excalibur_c22285_762	2B1	93.208	A	A	A	A	A	B	B	B	A	A	B	B	B	A	A	A	B	A	A	A	A	B	A	B	A	A	B	A	A	A	B	A	A	A	B	A	A	B	B	B	B	B	B	A	B	A
301	RAC875_c65882_668	2B1	97.643	B	A	A	B	B	B	A	A	A	A	A	B	B	A	A	B	B	A	B	A	B	B	A	A	A	B	A	B	B	A	A	B	B	A	B	A	B	B	B	A	A	B	B	B	B	B
302	RFL_Contig2751_1562	2B1	100.727	B	A	A	B	B	B	A	A	A	A	A	B	B	A	A	A	B	A	B	A	A	B	A	A	A	B	A	B	B	A	A	B	B	A	B	A	B	A	B	A	A	B	B	B	B	B
303	RFL_Contig3713_280	2B1	102.497	B	A	A	B	B	B	A	-	A	-	-	B	B	-	-	-	B	A	B	A	A	B	A	A	A	B	-	B	B	-	A	B	B	A	B	A	B	A	A	-	A	B	B	B	B	B
304	IACX8202	2B1	104.027	B	A	A	B	B	B	A	A	A	A	A	B	B	A	A	A	B	A	B	A	A	B	A	A	A	B	A	B	B	A	A	B	B	A	B	A	B	A	B	A	A	B	B	B	B	B
305	Excalibur_c7051_590	2B1	104.887	B	A	A	B	B	B	A	A	A	A	A	B	B	A	A	A	B	A	B	A	A	B	A	A	A	B	A	B	B	A	A	B	B	A	B	A	B	A	B	A	A	B	B	B	B	B
306	BobWhite_rep_c50285_700	2B1	105.494	B	A	A	B	B	B	A	A	A	A	A	B	B	A	A	A	B	A	B	A	A	B	A	A	A	B	A	B	B	A	A	B	B	A	B	A	B	A	B	A	A	B	B	B	B	B
307	IACX8298	2B1	108.401	B	A	-	B	B	B	A	A	A	A	B	B	B	A	A	A	B	A	B	A	A	B	A	A	A	B	A	B	B	A	A	B	B	A	B	A	B	A	B	A	A	B	B	B	B	B
308	BS00030364_51	2B1	110.482	B	A	A	B	B	B	B	A	A	A	-	B	B	A	A	A	B	A	B	A	A	B	A	A	B	B	A	B	B	A	A	B	-	A	B	-	B	A	B	A	A	B	B	B	-	B
309	wsnp_RFL_Contig3917_4326857	2B1	112.411	B	A	A	B	B	B	B	A	A	A	A	B	B	A	A	A	B	A	B	A	A	B	A	B	B	B	A	B	B	A	A	B	B	A	B	A	B	A	B	A	A	B	B	B	B	B
310	wsnp_Ex_c4024_7278036	2B1	117.981	B	A	A	B	B	B	B	A	A	A	A	B	B	A	A	A	B	A	B	A	A	B	A	B	B	B	A	A	B	A	A	B	B	A	B	A	B	A	B	A	A	B	B	B	B	B
311	Excalibur_c37753_754	2B1	119.308	B	A	A	B	B	B	B	A	A	A	A	B	B	A	A	A	B	A	B	A	A	B	A	B	B	B	A	B	B	A	A	B	B	A	A	A	B	A	B	A	A	B	B	B	B	B
312	Ku_c4168_1399	2B1	121.204	B	A	A	B	B	B	B	A	A	A	B	B	B	A	A	A	B	A	B	A	A	A	A	B	B	B	A	A	B	A	A	B	B	A	B	A	B	A	B	B	A	B	B	B	B	B
313	GENE-0684_1611	2B1	127.123	B	A	A	B	B	B	B	A	A	A	A	B	B	A	A	A	B	A	A	A	A	A	A	B	B	B	A	A	B	A	A	B	B	A	B	A	B	A	B	B	A	B	B	B	B	B
314	Ku_c4168_1399	2B1	142.925	B	B	A	B	B	B	B	A	A	A	B	B	B	B	A	B	B	A	B	A	A	A	B	B	B	B	A	A	B	A	B	B	B	A	B	B	B	A	B	B	A	B	B	B	B	B
315	Ku_c4168_1399	2B1	150.568	B	B	A	B	B	B	B	A	B	A	B	B	B	A	B	B	B	A	B	A	B	A	A	B	B	B	A	B	B	B	B	B	B	B	B	A	B	B	B	B	A	B	B	B	B	B
316	Excalibur_c41459_96	2B2	0	A	A	-	B	B	A	A	A	A	A	B	B	B	A	B	B	A	B	B	-	A	B	A	B	A	A	B	A	B	B	A	A	B	B	A	A	B	A	B	A	B	B	B	A	B	B
317	RAC875_c2300_1021	2B2	10.5	A	B	B	B	B	A	A	A	A	B	B	B	B	A	B	B	A	B	B	B	A	B	A	B	A	B	B	A	B	B	A	A	B	B	A	B	B	A	B	A	B	B	B	A	B	B
318	Excalibur_c841_609	2B2	12.251	A	B	-	B	B	A	A	A	A	B	B	B	-	A	B	A	A	B	B	B	-	B	A	B	A	B	B	A	B	B	A	A	B	B	A	B	B	A	B	-	B	B	B	A	B	B
319	Excalibur_c4748_360	2B2	13.011	A	B	B	B	B	A	A	A	A	B	B	B	B	-	B	A	A	B	B	B	A	B	-	B	-	B	B	-	B	B	A	-	B	B	A	B	B	A	B	-	B	B	B	A	B	B
320	BS00075303_51	2B2	15.177	A	B	B	B	A	A	A	A	A	B	B	B	B	A	B	A	A	B	B	B	A	B	A	B	A	B	B	A	B	B	A	A	B	B	A	B	B	A	B	A	B	B	B	A	B	B
321	Excalibur_c1986_439	2B2	17.279	A	B	B	B	A	A	A	A	A	B	B	B	B	A	B	A	A	B	B	B	A	B	A	B	A	B	B	A	B	B	A	A	B	B	A	B	B	A	B	A	B	B	B	A	B	A
322	Kukri_c45103_371	2B2	18.17	A	B	B	B	A	A	A	A	A	B	-	B	B	A	B	A	A	B	B	B	A	B	A	B	A	-	B	A	B	B	A	A	B	B	A	B	B	A	B	A	B	B	B	A	B	B
323	Kukri_c3067_398	2B2	18.703	A	B	B	B	A	A	A	A	A	B	B	B	B	A	B	A	A	B	B	B	A	B	A	B	A	B	B	A	B	B	A	A	B	B	A	B	B	A	B	A	B	B	B	A	B	B
324	BS00011149_51	2B2	19.402	A	B	B	B	A	A	A	A	A	B	-	B	B	A	-	A	A	B	B	B	A	B	A	B	A	B	B	A	B	B	A	A	B	B	A	B	B	A	B	A	B	B	B	A	B	B
325	wsnp_Ex_rep_c66551_64836462	2B2	19.827	A	B	B	B	A	A	A	A	A	B	B	B	B	A	B	-	A	B	B	B	A	B	A	B	A	B	B	A	B	B	A	A	B	B	A	B	B	A	A	A	B	B	B	A	B	B
326	Excalibur_rep_c112367_293	2B2	22.675	A	B	B	B	A	A	A	A	A	B	A	B	B	A	A	A	A	B	B	B	A	B	A	B	A	A	B	A	B	B	A	A	B	B	A	B	B	A	B	A	A	B	B	A	B	B
327	Tdurum_contig29563_197	2B2	30.22	A	B	B	B	A	A	A	A	A	B	B	B	B	A	B	A	A	A	A	B	B	B	A	B	A	B	B	A	B	B	A	A	B	B	A	B	B	A	B	A	B	A	B	A	B	B
328	TA001263-0453	2B2	31.583	A	B	B	B	A	A	A	A	A	B	B	B	B	A	B	A	A	A	A	B	B	B	A	B	A	B	B	A	B	B	A	A	B	B	A	B	B	A	B	A	B	A	B	A	B	B
329	Excalibur_c40567_1893	2B2	34.051	A	B	B	B	A	A	A	A	A	B	B	B	B	A	B	A	A	A	A	B	B	B	A	B	A	B	B	A	B	B	A	A	B	B	A	A	B	A	B	A	B	A	B	A	B	B
330	Excalibur_c11491_1147	2B2	40.682	A	B	-	B	A	A	A	A	A	B	B	B	A	A	B	A	A	A	A	B	B	B	A	B	A	B	B	A	B	A	B	A	B	B	A	B	B	A	B	A	B	A	B	A	B	B
331	BobWhite_c23790_98	2B2	67.816	A	B	-	B	A	A	-	B	A	-	-	-	B	A	B	A	-	-	A	-	A	-	A	B	A	-	B	A	-	A	-	A	B	B	A	B	B	A	B	A	A	B	A	A	A	B
332	wsnp_RFL_Contig2659_2346243	2Dx1	0	B	A	B	B	B	B	A	B	B	A	A	B	B	A	A	B	A	A	B	B	A	A	B	A	A	A	A	B	A	B	B	B	B	B	A	A	B	A	B	A	A	B	B	B	B	A
333	BobWhite_c6365_965	2Dx1	8.927	B	A	B	B	B	B	A	B	B	A	A	B	B	A	A	B	A	A	B	B	A	A	B	A	A	A	A	B	A	B	B	B	A	B	A	A	B	A	B	A	A	A	B	B	B	A
334	Kukri_c31121_1460	2Dx1	11.693	B	A	B	B	B	B	A	B	B	A	A	B	B	A	A	B	A	A	B	B	A	A	B	A	A	A	A	B	A	B	B	B	A	B	A	A	B	B	B	A	A	A	B	B	B	A
335	RAC875_rep_c120698_93	2Dx1	15.806	B	A	B	B	A	B	A	B	A	A	A	B	B	A	B	B	A	A	A	B	A	A	B	A	A	A	A	B	A	B	A	B	A	B	A	A	B	B	B	A	A	A	B	B	B	B
336	Excalibur_c14912_1128	2Dx1	17.616	B	A	B	B	A	B	A	B	A	A	A	B	B	A	B	B	A	A	A	B	A	A	B	A	A	A	A	B	A	B	A	B	A	B	A	A	B	B	B	A	A	A	B	B	B	A
337	Kukri_c89993_379	2Dx1	18.411	B	A	B	B	A	B	A	B	A	A	A	B	B	A	B	B	A	A	A	B	A	A	B	A	A	A	A	B	A	B	A	B	A	B	A	A	B	B	B	A	A	A	B	B	B	A
338	Excalibur_c1451_660	2Dx1	19.531	B	A	B	B	A	B	A	B	A	A	A	B	B	A	B	B	A	A	A	B	A	A	B	A	A	A	A	B	A	B	A	B	A	B	A	A	B	B	B	A	A	A	B	B	B	A
339	wsnp_Ex_c21593_30744815	2Dx1	20.181	B	A	-	-	A	B	A	B	A	A	A	B	B	A	B	-	A	A	A	B	A	A	B	A	-	A	A	B	-	B	A	B	A	B	A	A	B	B	-	A	A	A	B	B	B	A
340	D_GDS7LZN02G73QS_245	2Dx1	20.319	B	A	B	B	A	B	A	B	A	A	A	B	B	A	B	B	A	A	A	B	A	A	B	A	A	A	A	B	A	B	A	B	A	B	A	A	B	B	A	A	A	A	B	B	B	A
341	RFL_Contig2460_547	2Dx1	20.607	B	A	B	B	A	B	A	B	A	A	A	B	B	A	B	B	A	A	A	B	A	A	B	A	A	A	A	B	A	B	A	B	A	B	A	A	B	B	B	A	A	A	B	B	B	A
342	Kukri_c40146_77	2Dx1	20.854	-	-	-	B	A	B	A	B	A	A	A	B	B	-	B	B	A	A	A	B	A	A	B	A	A	A	A	B	A	-	A	B	-	B	-	A	B	B	B	A	-	A	B	B	B	A
343	wsnp_BE426620D_Ta_2_2	2Dx1	21.151	B	A	B	B	A	B	A	B	A	A	A	B	B	A	B	B	A	A	A	B	A	A	B	A	A	A	A	B	A	B	A	B	A	B	B	A	B	B	B	A	A	A	B	B	B	A
344	RAC875_c20076_907	2Dx1	21.255	B	A	B	B	A	B	A	B	A	A	A	B	B	A	B	B	A	A	A	B	A	A	B	A	A	A	A	B	A	B	A	B	A	B	A	A	B	B	B	A	A	A	B	B	B	A
345	Excalibur_c18353_55	2Dx1	21.862	B	A	B	B	A	B	A	B	A	A	A	B	B	A	B	B	A	A	A	B	A	A	B	A	A	A	A	B	A	B	A	B	A	B	A	A	B	B	B	A	A	A	B	B	B	A
346	wsnp_RFL_Contig2104_1368653	2Dx1	23.095	B	A	B	B	A	B	A	B	A	A	A	B	B	A	B	B	A	A	A	B	A	A	B	A	B	A	A	B	A	B	A	B	-	B	A	A	B	B	B	A	A	-	B	B	B	-
347	BS00087054_51	2Dx1	23.658	B	A	B	B	A	B	A	B	A	A	-	B	B	A	B	B	-	A	A	B	A	A	B	A	B	-	A	B	A	B	A	B	A	B	A	A	B	B	B	A	A	A	B	B	B	-
348	RAC875_c17722_1704	2Dx1	25.445	B	A	B	B	A	B	A	B	A	A	A	B	B	A	B	B	A	A	A	B	A	A	B	A	A	A	A	B	A	B	A	B	A	B	A	A	B	B	B	A	A	A	B	B	B	A
349	wsnp_RFL_Contig2104_1368653	2Dx1	28.858	B	A	B	B	B	B	A	B	A	A	A	B	B	B	B	B	A	A	A	B	A	A	B	A	B	A	A	B	A	B	A	B	A	B	A	A	B	B	B	A	A	A	B	B	B	A
350	wsnp_Ex_rep_c66522_64795143	2Dx2	0	A	A	A	B	B	A	A	B	B	A	A	B	A	A	A	B	A	A	B	B	A	A	B	B	B	A	A	B	A	B	B	B	B	A	A	A	A	A	B	A	A	B	A	B	B	B
351	wsnp_Ex_c8303_14001708	2Dx2	24.504	A	A	A	B	B	A	A	B	A	A	A	B	A	A	A	B	A	B	B	B	A	A	B	B	B	A	A	B	A	B	B	B	B	A	B	A	A	A	B	B	A	B	A	B	A	B
352	BS00011109_51	2Dx2	44.18	A	A	A	A	B	A	A	B	A	A	A	B	A	B	A	A	A	B	B	B	A	A	B	B	A	A	A	B	B	B	B	A	B	A	B	B	A	A	B	B	A	B	B	B	A	B
353	Kukri_c54059_654	2Dx2	48.011	A	A	A	A	B	B	A	B	A	A	A	B	A	B	B	A	A	B	B	B	A	A	B	B	A	A	A	B	B	B	B	A	B	A	B	B	A	B	B	B	A	B	B	B	A	B
354	BS00000905_51	2Dx2	52.823	A	A	-	A	A	B	B	B	A	B	A	B	A	A	B	A	A	B	B	B	A	A	B	B	A	A	A	B	B	B	B	A	A	A	A	B	A	B	B	A	A	B	B	B	A	B
355	Excalibur_c31302_230	2Dx2	55.408	-	-	B	A	B	B	B	B	A	B	B	B	B	B	B	-	A	B	B	B	A	A	B	B	A	A	B	-	B	B	B	A	A	A	B	B	B	B	B	-	A	B	B	B	A	B
356	wsnp_Ra_rep_c116793_96612614	2Dx2	60.184	A	A	B	A	B	B	B	B	A	B	A	B	A	A	B	A	A	B	B	B	A	A	B	B	A	A	A	B	B	B	B	A	A	A	B	B	B	B	B	B	A	B	B	B	A	B
357	Kukri_c14902_1112	2Dx2	62.22	A	A	B	A	B	B	B	B	A	B	A	B	A	A	B	A	A	B	B	B	A	A	B	B	A	A	A	B	B	B	B	A	A	A	B	B	B	B	B	B	A	B	B	B	A	B
358	TA012840-0369	2Dx2	65.269	A	A	B	A	B	B	B	B	A	B	A	B	A	A	B	B	A	B	B	B	A	A	B	B	A	A	A	B	B	B	B	A	A	A	B	B	B	B	B	B	A	B	B	B	A	B
359	wsnp_Ex_c1944_3663988	2Dx2	90.293	A	A	B	A	B	B	B	B	A	A	A	B	A	A	B	A	A	A	B	B	A	A	B	B	A	B	A	B	A	B	B	A	A	A	A	B	B	B	B	B	A	B	B	B	A	B
360	BobWhite_c16655_421	2Dx2	92.081	A	A	B	A	B	B	B	B	A	B	A	B	A	A	B	A	A	A	B	B	A	A	B	B	A	B	A	A	A	B	B	A	A	A	B	B	B	B	B	B	A	B	B	B	A	B
361	Excalibur_c1944_1017	2Dx2	93.155	A	A	B	A	B	B	B	B	A	B	A	B	A	A	B	A	A	A	B	B	A	A	B	B	A	B	A	B	A	B	B	A	A	A	A	B	B	B	B	B	A	B	B	B	A	B
362	Kukri_c20972_618	2Dx2	94.579	A	A	B	A	B	B	B	B	A	B	A	B	A	A	B	A	A	A	B	B	A	A	B	B	A	B	A	B	A	B	B	A	A	A	B	A	B	B	B	B	A	B	B	B	A	B
363	Kukri_c16477_181	2Dx2	95.481	A	-	-	A	B	B	B	B	A	B	-	B	A	-	B	-	-	A	B	B	-	A	B	B	A	B	A	-	-	B	B	A	-	A	-	B	B	B	B	B	-	B	B	B	A	-
364	RAC875_c65419_229	2Dx2	95.783	A	A	B	A	B	B	B	B	A	B	A	B	A	A	B	A	A	A	B	A	A	A	B	B	A	B	A	B	A	B	B	A	A	A	B	B	B	B	B	B	A	B	B	B	A	B
365	wsnp_Ku_c3107_5818628	2Dx2	96.216	A	A	B	A	B	B	B	B	A	B	A	B	A	A	B	A	A	A	B	B	A	A	B	B	A	B	A	B	A	B	B	A	A	A	B	B	B	B	B	B	A	B	B	B	A	B
366	wsnp_Ex_c1944_3664205	2Dx2	96.716	A	A	B	A	B	B	B	B	A	B	A	B	A	A	B	A	A	A	B	B	A	A	B	B	A	B	A	B	A	B	B	A	A	A	B	B	B	B	B	B	A	B	B	B	A	B
367	Excalibur_c40820_335	2Dx2	98.547	A	A	B	A	B	B	B	B	A	B	A	B	A	A	B	A	A	A	B	B	A	A	B	B	A	B	A	B	A	B	B	A	A	A	A	B	B	B	B	B	A	B	B	B	A	B
368	Excalibur_c59090_145	2Dx2	100.143	A	A	B	A	B	B	B	B	A	B	B	B	A	A	B	A	A	A	B	B	A	A	B	B	A	B	A	B	A	B	B	A	A	A	B	B	B	B	B	B	A	B	B	B	A	B
369	RAC875_c52805_182	3A1	0	B	A	B	B	B	A	A	A	B	A	B	B	A	B	B	B	A	A	B	B	B	A	B	B	A	A	B	B	B	B	A	A	B	B	A	A	A	B	A	A	A	B	B	B	A	B
370	IAAV1410	3A1	5.985	B	A	B	B	B	A	A	A	B	A	A	B	A	B	B	B	A	A	B	B	B	A	B	B	A	A	B	B	B	B	A	A	B	B	A	A	A	B	A	A	A	B	B	B	A	B
371	wsnp_Ex_c27317_36522052	3A1	8.145	B	A	B	B	B	A	A	A	B	A	B	B	A	B	B	B	A	A	B	B	B	A	B	B	A	A	B	B	B	B	A	A	B	B	-	A	A	B	A	A	A	B	B	B	A	B
372	IAAV5370	3A1	10.67	B	A	B	B	B	A	A	-	B	A	A	B	A	B	B	B	A	A	B	A	B	A	B	B	A	A	B	B	B	B	A	A	B	B	A	B	A	B	A	A	A	B	B	B	A	B
373	IACX971	3B1	0	-	B	-	B	B	B	A	A	A	A	-	-	A	B	A	-	B	-	B	-	-	B	-	B	-	B	A	B	B	-	-	A	A	A	-	-	A	A	-	-	-	-	A	B	B	B
374	BS00005265_51	3B1	27.52	B	B	A	B	B	B	A	A	A	A	B	A	A	B	A	A	B	A	B	B	A	B	B	B	A	B	B	A	B	A	A	A	B	B	A	A	B	A	B	B	A	A	A	B	B	B
375	Jagger_c5649_59	3B1	28.316	B	B	-	B	B	B	A	A	A	A	B	A	A	B	-	-	B	A	B	-	A	B	B	B	-	B	B	-	-	A	A	-	-	B	A	-	B	A	B	-	A	A	A	B	B	B
376	RAC875_c50661_279	3B1	28.876	B	B	A	B	B	B	A	A	A	A	B	A	A	B	A	A	B	A	B	B	A	B	B	B	A	B	B	A	B	A	A	A	B	B	A	A	B	A	B	B	A	A	A	B	B	B
377	Kukri_rep_c107421_115	3B1	29.931	B	B	A	B	B	B	A	A	A	A	B	A	A	B	A	A	B	A	B	B	A	B	B	B	A	B	B	A	B	A	A	A	B	B	A	B	B	A	B	-	A	A	A	B	B	B
378	BobWhite_c32864_250	3B1	36.104	B	B	A	B	-	B	A	A	A	A	B	A	A	B	A	-	B	A	B	-	A	B	B	B	A	B	B	A	B	A	A	A	B	B	-	B	B	A	B	B	-	A	B	B	B	-
379	IAAV6566	3B1	57.481	B	B	A	B	B	B	B	A	A	A	A	B	A	B	A	A	B	A	B	B	A	B	B	B	A	B	A	A	B	A	A	A	B	B	B	B	B	A	B	B	A	B	A	A	B	B
380	wsnp_Ra_c69_149518	3B1	59.721	B	B	A	B	B	B	B	A	A	A	A	B	A	B	A	A	B	A	B	B	A	B	B	B	A	B	A	A	B	A	A	A	B	B	B	B	B	A	B	B	A	B	A	A	B	B
381	Tdurum_contig11443_1022	3B1	62.383	B	B	A	B	B	B	B	A	A	A	A	B	A	B	A	A	B	A	B	B	A	B	B	B	A	B	B	A	B	A	A	A	B	B	B	B	B	A	B	B	A	B	A	A	B	B
382	Excalibur_c33274_498	3B1	64.259	B	B	A	B	B	B	B	A	A	A	A	B	A	B	A	A	B	A	B	B	A	B	B	B	A	B	B	A	B	A	A	A	B	B	B	B	B	A	B	B	A	B	A	A	B	B
383	Tdurum_contig55751_315	3B1	69.708	B	B	A	B	B	B	B	A	A	A	A	B	A	B	A	A	B	A	B	B	B	B	B	B	A	B	B	A	B	A	A	B	B	B	B	B	B	B	B	B	A	B	A	A	B	B
384	BS00030651_51	3B1	107.112	B	A	A	B	B	B	B	A	B	A	A	B	A	B	B	A	A	A	B	A	B	B	B	B	B	B	B	A	B	A	A	B	B	B	B	A	B	B	A	B	A	B	A	A	B	B
385	RFL_Contig4186_914	3B1	116.369	B	A	A	B	B	B	B	A	B	A	-	B	A	A	B	-	A	A	B	A	B	B	B	B	B	B	B	-	B	A	A	B	A	B	-	-	B	B	A	B	A	B	A	A	B	B
386	wsnp_Ex_rep_c67625_66279491	3B2	0	A	B	B	A	A	B	B	B	A	B	A	B	B	A	A	B	B	B	B	A	A	B	B	A	B	B	B	B	B	B	A	A	A	A	A	B	A	B	B	A	A	B	A	B	B	B
387	Tdurum_contig35799_208	3B2	10.742	A	B	-	A	A	B	B	B	A	B	B	B	B	A	A	B	A	B	B	A	A	B	B	A	B	B	B	B	B	B	A	A	A	A	A	A	A	A	B	A	A	B	A	B	A	B
388	wsnp_Ex_c16919_25506076	3B2	15.659	A	B	A	A	A	B	B	B	A	B	A	B	B	A	A	B	A	B	B	A	A	B	B	A	B	B	B	B	B	B	A	A	A	A	A	A	A	A	B	A	A	B	A	B	A	B
389	CAP7_c1576_371	3B2	26.248	A	B	B	A	A	B	B	B	A	B	A	B	B	A	B	B	A	B	B	A	A	B	B	A	B	B	B	B	B	B	A	A	A	A	B	A	A	A	B	A	A	B	A	B	A	B
390	Ex_c17749_627	3D1	0	A	B	A	A	A	A	A	B	B	A	A	A	B	A	A	A	B	A	B	B	-	A	A	A	B	A	A	B	B	A	A	A	A	A	B	A	A	A	B	B	B	A	A	A	A	A
391	RAC875_c5606_501	3D1	3.839	A	B	B	A	A	B	A	B	B	A	A	A	B	A	A	A	B	A	B	B	A	A	B	A	B	A	A	B	A	A	A	B	A	A	B	A	A	B	B	B	B	A	B	A	B	A
392	CAP7_c4219_359	3D1	5.099	A	B	A	A	A	B	A	B	B	A	A	A	B	A	A	A	B	A	B	B	A	A	B	A	B	A	A	B	B	A	A	B	A	A	B	A	A	B	B	B	B	A	B	A	B	A
393	BobWhite_c6420_284	3D1	7.273	A	B	A	A	A	B	A	B	B	A	A	A	B	A	A	A	B	A	B	B	A	A	B	A	B	A	A	B	B	A	A	B	A	A	B	A	A	B	B	B	B	A	B	A	B	A
394	CAP7_c4219_186	3D1	7.834	A	B	A	A	A	B	A	B	B	A	A	A	B	A	A	A	B	A	B	B	A	A	B	A	B	A	A	B	B	A	A	B	A	A	B	A	A	B	B	B	B	A	B	A	B	A
395	Kukri_c92813_223	3D1	8.008	A	B	A	A	A	B	A	B	B	A	A	A	B	A	A	A	B	A	B	B	A	A	B	A	B	A	A	B	B	A	A	B	A	A	B	A	A	B	B	B	B	A	B	A	B	A
396	BS00087693_51	3D1	9.483	A	-	A	A	-	B	A	B	B	A	A	-	B	A	A	-	B	A	B	B	A	A	B	A	B	A	A	-	B	A	B	B	B	A	A	-	B	B	-	B	-	A	B	A	B	A
397	RAC875_c43838_146	3D1	10.697	A	B	A	A	A	B	A	B	B	A	A	A	B	A	A	A	B	A	B	B	A	A	B	A	B	A	A	B	B	A	B	B	B	A	B	A	B	B	B	B	B	A	B	A	B	A
398	wsnp_Ex_c12963_20529801	3D1	11.366	A	B	A	A	A	B	A	B	B	A	A	A	B	A	A	A	B	A	B	B	A	A	B	A	B	A	A	B	B	A	B	B	B	A	B	A	B	B	B	B	B	A	B	A	B	A
399	Excalibur_c15009_1129	3D1	11.863	A	B	A	A	A	B	A	B	B	A	A	A	B	A	A	A	B	A	B	B	A	A	B	A	B	A	A	B	B	A	B	B	B	A	B	A	B	B	B	B	B	A	B	A	B	A
400	Excalibur_c54670_110	3D1	12.168	A	B	A	A	A	B	A	B	B	A	A	A	B	A	A	A	B	A	B	B	A	A	B	A	B	A	A	B	B	A	B	B	B	A	B	A	B	B	B	B	B	A	B	A	B	A
401	BS00024422_51	3D1	12.403	A	B	-	A	A	B	A	B	B	A	-	-	B	-	-	-	B	A	B	B	A	A	B	A	B	A	A	B	B	-	B	A	B	-	B	A	B	B	B	B	B	A	B	-	B	-
402	BS00024812_51	3D1	12.583	A	B	A	A	A	B	A	B	B	A	A	A	B	A	A	A	B	A	B	B	A	A	B	A	B	A	A	B	B	A	B	B	B	A	B	A	B	B	B	B	B	A	B	A	B	A
403	Kukri_c12013_443	3D1	12.822	A	B	A	A	A	B	A	B	B	A	A	A	B	A	A	A	B	A	B	B	A	A	B	A	B	A	A	B	B	A	B	B	B	A	B	A	B	B	B	B	B	A	B	A	B	A
404	BobWhite_rep_c52911_146	3D1	13.085	A	B	A	A	A	B	A	B	B	A	A	A	B	A	A	B	B	A	B	A	A	A	B	A	B	A	A	B	B	A	B	B	B	A	B	A	B	B	B	B	B	A	B	A	B	A
405	TA006354-0937	3D1	13.439	A	B	A	A	A	B	A	B	B	A	A	A	B	A	A	A	B	A	B	B	A	A	B	A	B	A	A	B	B	A	B	B	B	A	B	A	B	B	B	B	B	A	B	A	B	A
406	Excalibur_c6906_804	3D1	13.637	A	B	A	A	A	B	A	B	B	A	A	A	B	A	A	A	B	A	B	B	A	A	B	A	B	A	A	B	B	A	B	B	B	A	B	A	B	B	B	B	B	A	B	A	B	A
407	IAAV5582	3D1	13.718	A	B	A	A	A	B	A	B	B	A	A	A	B	A	A	A	B	A	B	B	A	A	B	A	B	A	A	B	B	A	B	B	B	A	B	A	B	B	B	B	B	A	B	A	B	A
408	wsnp_Ex_c7451_12757458	3D1	13.834	A	B	A	A	A	B	A	B	B	A	A	A	B	A	A	A	B	A	B	B	A	A	B	A	B	A	A	B	B	A	B	B	B	A	B	A	B	B	B	B	B	A	B	A	B	A
409	RAC875_c51595_177	3D1	13.917	A	B	-	A	A	-	A	-	B	A	A	A	B	A	A	A	B	A	B	B	A	A	-	A	B	A	A	-	B	A	B	B	B	A	-	-	-	B	B	-	B	A	-	A	B	A
410	BS00066691_51	3D1	14.036	A	B	A	A	A	B	-	B	B	A	A	A	-	A	A	A	B	-	B	B	A	A	B	A	B	A	A	B	B	A	B	B	B	A	B	A	B	B	B	B	B	A	B	A	B	-
411	BS00078532_51	3D1	14.077	A	B	A	A	A	B	A	B	B	A	A	B	B	A	A	A	B	A	B	B	A	A	B	A	B	A	A	B	B	A	B	B	B	A	B	A	B	B	B	B	B	A	B	A	B	A
412	BS00073760_51	3D1	14.291	A	B	-	A	A	B	A	B	B	A	A	A	B	A	A	A	B	A	B	B	A	A	B	A	B	A	A	B	B	A	B	B	B	A	B	A	B	B	B	B	B	A	B	A	B	A
413	BS00024440_51	3D1	14.295	A	B	A	A	A	B	A	B	B	A	A	A	B	A	A	A	B	A	B	B	A	A	B	A	B	A	A	B	B	A	B	-	B	A	B	-	B	B	B	B	B	A	B	A	B	A
414	CAP11_c1051_121	3D1	14.389	A	B	-	A	A	-	-	-	B	A	A	A	B	A	A	-	B	-	B	B	A	A	B	A	B	A	A	B	B	A	B	-	-	A	B	-	-	B	-	B	B	-	-	A	-	A
415	Excalibur_c51976_119	3D1	14.399	A	B	-	A	-	-	A	B	B	A	A	A	B	A	-	-	-	A	-	B	A	A	B	A	-	-	A	-	B	A	B	B	B	A	-	A	B	B	B	B	-	A	B	-	B	A
416	wsnp_Ku_c7264_12545135	3D1	14.617	A	B	A	A	A	B	A	B	B	A	A	A	B	A	A	A	B	A	B	B	A	A	B	A	B	A	A	B	B	A	B	B	B	A	B	A	B	B	B	B	B	A	B	A	B	A
417	wsnp_Ex_c12963_20529964	3D1	14.643	A	B	A	A	A	B	A	B	B	A	A	A	B	A	A	A	B	A	B	B	A	A	B	A	B	A	A	B	B	A	B	B	B	A	B	A	B	B	B	B	B	A	B	A	B	A
418	Excalibur_c46790_502	3D1	14.684	A	B	A	A	A	B	A	B	B	A	A	A	B	A	A	A	B	A	B	B	A	A	B	A	B	A	A	B	B	A	B	B	B	A	B	A	B	B	B	B	B	A	B	A	B	A
419	Kukri_rep_c87658_1436	3D1	14.791	A	B	B	A	A	B	A	B	B	A	A	A	B	A	A	A	B	A	B	B	A	A	B	A	B	A	A	B	B	A	B	B	B	A	B	A	B	B	B	B	B	A	B	A	B	A
420	IAAV7013	3D1	14.98	A	B	B	A	A	B	A	B	B	A	A	A	B	A	A	A	B	A	B	B	A	A	B	A	B	A	A	B	B	A	B	B	B	A	B	A	B	B	B	B	B	A	B	A	B	A
421	BobWhite_c5246_196	3D1	15.127	A	B	A	A	A	B	A	B	B	A	A	A	B	A	A	A	B	A	B	B	A	A	B	A	B	A	A	B	B	A	B	B	B	A	B	A	B	B	B	B	B	A	B	A	B	A
422	Excalibur_c56069_128	3D1	15.484	A	B	A	A	A	B	A	B	B	A	A	A	B	A	A	A	B	A	B	B	A	A	-	A	B	A	A	-	B	A	B	B	-	A	B	-	B	B	-	B	B	A	B	A	-	B
423	RFL_Contig2432_953	3D1	15.666	A	B	A	A	A	B	A	B	B	A	A	A	B	A	A	-	B	A	B	B	A	A	B	A	B	A	A	B	B	A	B	B	B	A	B	A	B	B	B	B	B	A	B	A	B	A
424	Kukri_rep_c87658_1542	3D1	15.967	A	B	A	A	A	B	A	B	B	A	A	A	B	A	A	A	B	A	B	B	A	A	B	A	B	A	A	B	B	A	B	B	B	A	B	A	B	B	B	B	B	A	B	A	B	A
425	BS00064063_51	3D1	16.268	A	B	A	A	A	-	A	-	-	A	A	A	B	A	A	-	B	A	-	-	A	A	B	A	-	A	A	B	B	A	B	B	B	A	B	A	-	B	-	B	-	A	-	A	B	A
426	wsnp_Ex_c12369_19730765	3D1	16.573	A	B	A	A	A	B	A	B	B	A	A	A	B	A	A	A	B	A	B	B	A	A	B	A	B	A	A	B	B	A	B	B	B	A	B	A	B	B	B	B	B	A	B	A	B	A
427	tplb0060a09_1160	3D1	16.815	A	B	A	A	A	B	A	B	B	A	A	A	B	A	A	A	B	A	B	B	A	A	B	A	B	A	A	B	B	A	B	B	B	A	B	A	B	B	B	B	B	A	B	A	B	B
428	IAAV686	3D1	17.189	A	B	A	A	A	B	A	B	B	A	A	A	B	A	A	A	B	A	B	B	A	A	B	A	B	A	A	B	B	A	B	B	B	A	B	A	B	B	B	B	B	A	B	A	B	A
429	BS00078092_51	3D1	21.23	A	B	A	A	A	B	A	B	B	A	A	A	B	B	A	A	B	A	B	B	B	A	B	A	B	A	B	B	B	B	B	B	B	A	B	A	B	B	B	B	B	A	B	A	B	A
430	CAP8_rep_c9749_188	3D1	21.712	A	B	A	A	A	B	A	B	B	A	A	A	B	A	A	A	B	A	B	B	A	A	B	A	B	A	A	B	B	A	B	B	B	A	B	A	B	B	B	B	B	A	B	A	B	A
431	CAP12_c2073_98	3D1	23.113	A	B	B	A	A	B	A	B	B	A	A	A	B	A	A	-	B	A	B	-	A	A	B	A	A	A	A	B	B	A	B	B	B	A	B	B	B	B	B	B	B	A	B	A	B	A
432	RFL_Contig3495_261	3D1	25.392	A	B	A	A	A	B	A	-	B	A	A	-	B	A	A	-	B	A	-	-	-	A	B	A	-	A	A	B	B	-	B	B	-	A	B	A	B	-	-	B	B	-	B	-	B	A
433	Ra_c10378_1677	3D1	52.043	-	A	A	A	A	B	A	A	B	A	-	-	B	-	-	A	B	A	B	A	A	-	B	-	B	A	A	A	A	-	B	B	A	-	B	A	B	A	B	B	A	A	B	-	A	A
434	BS00010216_51	4A1	0	A	A	-	B	B	A	A	A	B	B	B	A	B	A	A	A	A	B	A	A	B	A	A	B	A	A	B	B	A	B	A	B	B	A	B	B	A	B	A	B	B	B	B	A	A	B
435	BobWhite_c35402_66	4A1	4.878	A	A	A	B	B	A	A	A	B	B	B	A	B	A	A	A	A	B	A	A	B	A	A	B	A	A	B	B	A	B	A	B	B	A	B	B	A	B	A	B	B	B	B	A	A	B
436	wsnp_Ku_c4924_8816643	4A1	11.665	A	A	A	B	B	A	A	A	B	B	A	A	B	A	A	A	A	B	A	A	B	A	A	B	A	A	B	B	A	B	A	B	A	A	B	B	A	B	A	B	B	B	A	A	A	B
437	BS00107097_51	4A1	35.573	B	A	-	B	-	A	A	A	A	B	B	A	-	A	A	-	A	B	A	-	A	-	A	B	B	A	A	-	A	A	-	B	A	A	B	B	A	-	B	-	-	B	A	A	B	B
438	BS00107766_51	4A1	41.026	B	A	B	B	B	A	A	A	A	B	A	A	B	A	A	A	A	B	A	A	A	A	A	B	B	A	A	B	A	A	B	B	A	A	B	B	A	B	A	B	B	B	A	A	B	B
439	wsnp_BF484585A_Td_2_1	4A1	59.711	B	A	B	A	B	A	A	A	A	A	B	A	A	A	A	A	A	B	A	A	A	A	A	B	B	A	B	B	A	A	B	B	A	A	B	B	A	B	A	B	B	B	B	A	B	B
440	Tdurum_contig11169_401	4A1	61.363	B	A	B	A	B	A	A	A	A	A	B	A	A	A	A	A	A	B	A	A	A	A	A	B	B	A	B	B	A	A	B	B	A	A	B	B	A	B	A	B	B	B	B	A	B	B
441	Tdurum_contig32577_286	4A1	63.806	B	A	B	A	B	A	A	A	A	A	B	-	A	A	A	B	A	B	A	-	A	A	A	B	B	-	B	B	-	A	B	B	A	-	-	A	A	B	A	B	B	B	B	A	B	B
442	IAAV125	4A1	65.803	B	A	B	A	B	A	A	A	A	A	B	A	A	A	A	B	A	B	A	A	A	A	A	B	B	A	B	A	A	A	B	B	A	A	B	A	A	B	A	B	B	B	B	A	B	B
443	wsnp_Ex_c9464_15689857	4A1	67.824	B	A	-	A	B	B	A	A	A	A	-	A	A	A	A	B	A	B	A	A	A	A	A	B	-	A	B	B	A	A	B	-	A	A	A	-	A	B	A	B	-	B	B	A	-	B
444	wsnp_Ex_c21197_30325539	4A1	72.094	B	A	B	A	B	A	A	A	B	A	B	A	A	A	A	B	A	B	B	A	A	A	A	B	B	A	B	A	A	A	B	B	B	A	B	A	A	B	A	B	B	B	B	A	B	B
445	wsnp_Ku_rep_c76865_75281903	4A1	75.677	A	A	B	A	B	B	B	A	A	A	B	A	A	A	A	B	A	B	A	A	A	A	A	B	B	A	B	B	A	A	B	B	A	A	B	A	A	B	A	B	B	B	A	A	B	B
446	Kukri_c16916_1073	4A1	92.789	A	A	B	A	B	B	B	A	A	A	A	A	B	A	A	B	A	A	A	A	A	A	A	B	B	B	B	B	A	A	A	B	A	A	A	A	A	B	A	B	B	B	B	A	B	B
447	RAC875_c16405_84	4A1	98.256	A	A	B	A	B	B	B	A	A	A	A	A	A	A	A	B	A	A	B	A	A	A	A	B	B	B	B	B	A	A	A	B	A	A	A	A	A	B	A	B	B	B	B	A	B	B
448	Ex_c7227_53	4A1	100.641	A	A	B	A	B	B	B	A	A	-	-	A	A	A	B	B	-	A	B	A	A	A	A	B	B	B	B	B	-	A	-	B	A	A	-	-	A	B	-	B	-	B	B	A	B	B
449	IAAV2216	4A1	142.465	B	A	-	B	B	B	B	B	A	B	-	B	-	B	B	-	B	A	A	-	A	A	A	B	A	B	B	A	A	A	B	B	B	A	A	A	A	B	B	-	B	A	B	A	A	B
450	BS00035307_51	4A1	143.024	B	A	A	B	B	B	B	B	A	B	A	B	A	B	B	B	B	A	A	B	A	A	A	B	A	B	-	A	A	A	B	B	B	A	-	A	A	B	-	A	B	A	B	A	-	B
451	wsnp_Ex_c11047_17915225	4A2	0	A	A	A	B	B	-	A	A	A	B	A	B	A	A	A	A	A	B	A	A	A	A	B	B	A	B	A	A	A	A	B	-	A	-	B	-	A	A	-	A	-	A	A	A	A	A
452	Excalibur_c7753_51	4A2	10.602	A	A	A	B	B	B	A	A	A	B	B	B	A	A	A	A	A	B	A	A	B	A	B	B	A	B	B	A	-	B	B	B	B	B	B	A	A	A	B	A	B	-	A	A	A	B
453	Kukri_c2423_1121	4A2	13.444	A	A	A	B	B	B	A	A	A	B	B	B	A	A	A	A	A	B	A	A	B	A	B	B	A	B	B	A	B	B	B	B	B	B	B	B	A	A	B	A	B	B	A	A	A	B
454	Jagger_c2200_347	4A2	13.902	A	-	-	B	B	B	A	A	A	B	B	B	-	A	A	-	A	B	A	A	B	A	B	B	A	B	B	-	B	B	B	B	B	-	B	-	A	A	B	A	B	B	A	A	A	B
455	RFL_Contig3841_3051	4A2	15.165	A	A	-	B	B	B	A	A	A	A	B	B	A	A	A	-	A	B	A	A	A	A	B	B	-	B	B	A	A	B	B	B	A	B	B	-	A	A	B	A	B	B	A	A	A	B
456	BobWhite_c20306_88	4A2	16.475	A	A	A	B	B	B	A	A	A	B	B	B	A	A	A	A	A	B	A	A	B	A	B	B	A	B	B	A	B	B	B	B	B	B	B	B	A	A	B	A	B	B	A	A	A	B
457	RFL_Contig3841_2595	4A2	16.774	A	A	A	B	B	B	A	A	A	B	B	B	A	A	A	A	A	B	A	A	B	A	B	B	A	B	B	A	B	B	B	B	B	B	B	B	A	A	B	A	B	B	A	A	A	B
458	Tdurum_contig75819_1591	4A2	17.735	A	A	A	B	B	B	A	A	A	B	B	B	A	A	A	A	A	B	A	A	B	A	B	B	A	B	B	A	B	B	B	B	B	B	B	B	A	A	B	A	B	B	A	A	A	-
459	RFL_Contig3841_2409	4A2	18.168	A	A	A	B	B	B	A	A	A	B	B	B	A	A	A	A	A	B	A	-	-	A	B	B	A	-	B	A	B	B	-	B	B	B	B	-	A	A	B	A	B	-	A	A	A	B
460	RAC875_c54248_724	4A2	20.252	A	A	A	B	B	B	A	A	A	B	B	B	A	A	A	A	A	B	A	A	B	A	B	B	A	B	B	A	B	B	B	B	B	B	B	B	A	A	B	A	B	B	A	A	A	B
461	Tdurum_contig75819_559	4A2	29.347	A	A	A	B	-	B	A	A	A	B	B	B	A	A	A	B	A	B	A	A	B	A	B	B	A	B	B	A	B	B	B	B	B	B	B	B	A	A	B	A	B	B	A	A	A	B
462	BS00100441_51	4A2	42.174	A	A	A	B	-	B	A	B	A	B	B	B	A	A	B	A	B	B	B	A	B	B	B	B	A	B	B	A	B	B	B	B	B	B	B	B	B	A	B	B	B	B	A	A	A	B
463	RAC875_c18195_718	4B1	0	A	A	A	B	B	B	B	B	B	B	B	A	B	B	B	B	B	A	A	B	B	B	B	A	B	B	B	A	A	B	B	B	B	B	B	B	A	B	B	B	A	A	B	B	B	B
464	BobWhite_c12067_311	4B1	7.542	A	A	B	B	B	B	B	B	B	B	A	A	B	B	B	-	B	A	B	A	A	B	B	B	B	A	B	B	B	B	B	B	B	B	A	A	A	A	B	B	A	A	B	B	B	B
465	BS00022181_51	4B1	11.949	A	A	A	B	B	B	A	B	B	B	A	A	B	B	B	B	B	A	B	B	A	B	B	B	B	B	B	B	B	B	B	B	B	B	B	A	A	B	B	B	A	B	B	B	A	B
466	wsnp_Ex_c42895_49355806	4B1	17.205	A	A	A	B	B	B	B	B	B	B	B	A	B	B	B	B	B	A	B	B	B	B	B	B	B	B	B	B	B	B	B	B	B	B	B	B	A	B	B	B	A	B	B	B	B	B
467	RAC875_c15143_227	4B1	19.156	A	A	A	B	B	B	B	B	B	B	B	A	B	B	B	B	B	A	B	A	B	B	B	B	B	B	B	B	B	B	B	B	B	B	B	A	A	B	B	B	A	B	B	B	B	B
468	IACX1632	4B1	19.939	A	A	A	B	B	B	B	B	B	B	A	A	B	B	B	-	B	A	B	A	B	B	B	B	B	B	B	B	B	B	A	B	B	B	A	A	A	B	B	B	A	B	B	B	B	B
469	Ex_c57212_719	4B1	21.787	A	A	A	B	B	B	B	B	B	B	B	A	B	B	B	B	B	A	B	B	B	B	B	B	B	B	B	B	B	B	B	B	B	B	B	A	A	B	B	B	A	B	B	B	B	B
470	Excalibur_c57212_1167	4B1	22.248	A	A	B	B	B	B	B	B	B	B	B	A	B	B	B	B	B	A	B	B	B	B	B	B	B	B	B	B	B	B	B	B	B	B	B	B	A	B	B	B	A	B	B	B	B	B
471	BS00058659_51	4B1	22.665	A	A	A	B	B	B	B	B	B	B	B	A	B	B	B	B	B	A	B	B	B	B	B	B	B	B	B	B	B	B	B	B	B	B	B	B	A	B	B	B	A	B	B	B	B	-
472	RAC875_c24550_1150	4B1	22.946	A	A	A	B	B	B	B	B	B	B	B	A	B	B	B	-	B	A	B	B	B	B	B	B	B	B	B	B	B	B	B	B	B	B	-	-	A	B	B	B	A	B	B	B	B	B
473	IAAV2228	4B1	23.205	A	A	A	B	B	B	B	B	B	B	B	A	B	B	B	B	B	A	B	B	B	B	B	B	B	B	B	B	B	B	B	B	B	B	B	B	A	B	B	B	A	B	B	B	B	B
474	IACX5891	4B1	23.482	A	A	A	B	B	B	B	B	B	B	B	A	B	B	B	B	B	A	B	B	B	B	B	B	B	B	B	B	B	B	B	B	B	B	A	A	A	B	B	B	A	B	B	B	B	B
475	wsnp_Ex_c19319_28253742	4B1	23.7	A	A	A	B	B	B	B	B	B	B	B	A	B	B	B	B	B	A	B	A	B	B	B	B	B	B	B	B	B	B	B	B	B	B	A	B	A	B	B	B	A	B	B	B	B	B
476	RAC875_c39226_131	4B1	24.131	A	A	A	B	B	B	B	B	B	B	A	A	B	B	B	B	B	A	B	B	B	B	B	B	B	B	B	B	B	B	B	B	B	B	B	B	A	B	B	B	A	B	B	B	B	B
477	Kukri_c12814_763	4B1	25.139	A	A	A	B	B	B	B	B	B	B	-	A	B	B	B	B	B	A	B	-	B	B	B	B	B	B	B	B	B	B	A	B	B	B	-	-	A	B	B	B	A	B	B	B	B	B
478	Tdurum_contig93160_155	4B1	25.227	A	A	A	B	B	B	B	B	B	-	-	A	B	B	B	B	B	A	B	B	B	B	B	B	B	B	B	B	B	B	A	B	B	B	-	-	A	B	B	B	A	B	B	B	B	B
479	Tdurum_contig31737_203	4B1	25.626	A	A	A	B	B	B	B	B	B	B	A	A	B	B	B	B	B	A	B	B	B	B	B	B	B	B	B	B	B	B	A	B	B	B	A	B	A	B	B	B	A	B	B	B	B	B
480	Tdurum_contig28920_296	4B1	25.872	A	A	A	B	B	B	B	B	B	B	B	A	B	B	B	B	B	A	B	B	B	B	B	B	B	B	B	B	B	B	A	B	B	B	B	B	A	B	B	B	A	B	B	B	B	B
481	RAC875_c3790_429	4B1	26.364	A	A	A	B	B	B	B	B	B	B	B	A	B	B	B	B	B	A	B	B	B	B	B	B	B	B	B	B	A	B	B	B	B	B	B	B	A	B	B	B	A	B	B	B	B	B
482	BobWhite_c13247_795	4B1	26.775	A	A	A	B	B	B	B	B	B	B	B	A	B	B	B	-	B	A	B	B	B	B	B	B	B	B	B	B	-	B	B	B	B	B	A	B	A	B	B	B	A	B	B	B	B	-
483	RAC875_c66923_110	4B1	28.123	A	A	A	B	B	B	B	B	B	B	B	A	B	B	B	B	B	A	B	B	B	B	B	B	B	B	B	B	B	B	A	B	B	B	B	B	A	B	B	B	A	B	B	B	B	B
484	RAC875_c89195_138	4B1	29.239	A	A	A	B	B	B	B	B	B	B	B	A	B	B	B	B	B	A	B	B	B	B	B	B	B	B	B	B	B	B	A	B	B	B	B	B	A	B	B	B	A	B	B	B	B	B
485	BS00087144_51	4B1	29.892	A	A	A	B	B	B	B	B	B	B	B	A	B	B	B	B	B	A	B	B	B	B	B	B	B	B	B	B	B	B	A	B	B	B	B	B	A	B	B	B	A	B	B	B	B	B
486	Ra_c15473_681	4B1	37.951	A	A	A	B	B	B	B	A	B	B	A	A	B	A	A	B	B	A	A	B	B	B	B	B	B	B	B	B	A	B	B	B	B	B	A	B	A	B	A	A	A	B	B	B	B	B
487	Kukri_c4221_1114	4B1	44.252	B	A	A	B	B	A	A	A	B	B	B	B	B	B	B	B	B	B	B	B	B	B	B	B	B	B	A	B	B	B	A	B	B	B	B	B	A	B	B	B	A	B	B	B	B	A
488	Excalibur_c1706_1413	4B1	48.323	B	-	A	A	B	A	A	A	B	B	-	B	B	B	B	B	B	B	B	-	B	B	B	B	B	B	A	-	B	B	A	-	B	B	-	-	A	B	B	B	A	B	B	B	B	A
489	tplb0027f12_503	4B1	50.199	B	A	A	A	B	A	A	A	B	B	B	B	B	B	B	B	B	B	B	A	B	B	B	B	B	B	A	B	B	B	A	B	B	B	B	A	A	B	B	A	A	B	B	B	B	A
490	wsnp_BE499546B_Ta_2_1	4B1	51.396	B	A	A	A	B	A	A	A	B	B	B	B	B	B	B	-	B	B	B	B	B	B	B	B	B	B	A	B	B	-	A	B	B	B	B	A	A	B	B	A	A	B	B	B	B	A
491	tplb0056i06_856	4B1	56.451	B	A	A	A	A	A	A	A	B	B	B	B	B	B	B	B	B	B	B	B	B	B	B	B	B	B	A	B	B	B	A	B	B	B	A	A	B	B	B	A	A	B	B	A	B	A
492	BS00023179_51	4B1	57.931	B	A	A	A	A	A	A	A	B	B	B	B	B	B	B	B	B	B	B	B	B	B	B	B	B	B	A	B	B	B	A	B	B	B	A	A	B	B	B	A	A	B	B	A	B	A
493	BobWhite_c6966_236	4B1	61.846	B	A	A	A	A	A	A	A	B	B	B	B	B	B	B	B	B	B	B	B	B	B	B	B	B	B	B	B	B	B	A	B	B	B	A	A	B	B	B	A	A	B	B	A	B	A
494	RAC875_c87897_333	4B1	76.215	B	A	A	A	A	A	A	A	B	B	B	B	A	B	B	B	B	B	B	B	B	B	B	B	B	B	B	B	B	B	A	B	B	B	A	A	B	B	B	A	A	B	B	A	B	A
495	BS00016834_51	4B1	104.177	B	A	-	A	A	A	A	A	A	A	B	B	A	B	B	B	A	B	B	A	B	B	A	B	A	A	B	B	B	B	B	B	B	B	-	B	B	A	B	B	A	B	B	B	B	A
496	Ku_c2885_1189	4B1	111.616	B	B	B	A	A	A	A	A	A	A	B	B	A	B	B	B	B	B	B	A	B	A	A	B	A	A	B	B	B	B	B	B	B	B	A	A	B	A	B	B	B	B	B	B	B	A
497	Ku_c9134_782	4B1	113.411	B	-	B	-	A	A	A	A	A	A	-	B	A	B	B	B	B	B	B	-	B	A	A	-	A	A	B	B	B	B	B	B	B	B	A	A	B	A	B	B	-	B	-	B	B	A
498	Tdurum_contig9118_1078	4B1	115.147	B	B	B	A	A	A	A	A	A	A	B	B	A	B	B	B	B	B	B	A	B	A	A	B	A	A	B	B	B	B	B	B	B	B	A	A	B	A	B	B	B	B	B	B	B	B
499	BS00022864_51	5A1	0	A	B	A	A	A	A	A	A	B	A	B	A	B	A	A	A	A	A	B	A	B	A	A	A	B	-	B	B	A	B	A	A	B	B	A	B	A	A	B	A	B	B	B	A	A	A
500	BobWhite_c8266_227	5A1	2.621	A	B	A	A	A	A	A	A	B	A	B	-	B	A	A	A	A	A	B	A	B	A	A	A	B	B	B	A	A	B	A	A	B	B	A	B	A	A	B	A	B	B	B	A	A	A
501	tplb0029a15_1300	5A1	12.923	A	B	A	A	A	A	A	A	B	B	B	A	B	B	A	A	A	A	B	A	B	A	A	A	B	B	B	B	A	B	B	A	B	B	B	B	A	A	B	A	B	B	B	A	A	A
502	wsnp_Ex_c3136_5798185	5A1	14.39	A	B	B	A	A	A	A	A	B	B	B	A	B	B	A	A	A	A	B	A	B	A	A	A	B	B	B	B	A	B	B	A	B	B	B	B	A	A	B	A	B	B	B	A	A	A
503	CAP12_c956_61	5A1	14.981	A	B	B	A	A	A	A	A	B	B	B	A	B	B	A	A	A	A	B	A	B	A	A	A	B	B	B	B	A	B	B	A	B	B	B	A	A	A	B	A	B	B	B	A	A	A
504	wsnp_Ra_c25624_35192195	5A1	15.984	A	-	-	A	A	A	A	A	B	-	-	A	B	B	A	-	A	A	B	A	B	A	A	A	B	B	B	-	A	B	B	-	-	B	-	-	A	A	-	-	B	B	B	A	A	A
505	wsnp_Ex_c3136_5798236	5A1	16.602	A	B	B	A	A	A	A	A	B	B	B	A	B	B	A	A	A	A	B	A	B	A	A	A	B	B	B	B	A	B	B	A	B	B	A	B	A	A	B	A	B	B	B	A	A	A
506	CAP11_c2623_196	5A1	21.154	A	-	-	A	A	A	A	A	B	B	-	B	B	B	A	B	A	A	B	A	B	A	A	A	-	A	-	-	A	B	-	A	B	-	B	-	A	A	-	A	B	B	B	B	A	A
507	BobWhite_rep_c63332_67	5A1	23.035	A	B	-	A	A	A	A	A	B	-	A	B	-	B	A	-	A	-	-	-	B	A	A	A	B	A	-	-	A	B	-	A	B	B	-	-	A	A	B	A	-	B	B	-	A	A
508	Ku_c21235_676	5A1	26.008	B	B	B	A	B	A	B	B	B	B	A	A	B	B	A	A	A	A	B	A	B	B	A	A	B	A	B	B	A	B	B	A	A	A	B	B	B	A	B	A	A	B	A	B	A	A
509	Ku_c5215_1361	5A1	27.937	B	B	B	A	B	A	B	B	B	B	A	A	B	B	A	A	A	A	B	A	B	B	A	A	B	A	B	B	A	B	B	A	A	A	B	B	B	A	B	A	A	B	A	B	A	A
510	RAC875_c59520_130	5A1	40.51	B	B	B	A	A	A	B	A	B	B	B	B	B	B	A	B	A	A	B	-	B	A	A	A	B	A	B	-	A	B	B	A	A	A	B	-	A	A	B	A	B	B	B	B	A	A
511	CAP8_rep_c4852_130	5A1	40.572	B	B	B	A	A	A	B	A	B	B	B	B	B	B	A	B	A	A	B	A	B	A	A	A	B	A	B	B	A	-	-	A	A	A	B	B	A	A	-	A	B	B	B	B	A	A
512	TA003720-0955	5A1	41.145	B	B	B	A	A	A	B	A	B	B	B	B	B	B	A	B	A	A	B	A	B	A	A	A	B	A	B	B	A	B	B	A	A	A	B	B	A	A	B	A	B	B	B	B	A	A
513	Tdurum_contig43874_1129	5A2	0	B	A	B	B	A	B	B	B	A	A	A	B	A	A	A	A	B	B	B	A	A	B	B	B	B	A	B	B	B	B	B	A	A	A	B	B	B	B	B	B	A	A	A	A	A	A
514	Tdurum_contig102312_245	5A2	11.713	B	A	A	B	A	B	B	B	A	A	A	B	A	A	A	A	B	B	A	A	B	B	B	B	B	A	A	B	B	B	B	A	A	A	B	B	B	B	B	A	A	A	A	A	A	A
515	IAAV3512	5A2	16.79	B	A	B	B	A	B	B	B	A	A	A	B	A	A	A	A	B	B	A	A	A	B	B	B	B	A	A	B	B	B	B	A	A	A	B	B	B	B	B	A	A	B	A	A	A	A
516	Tdurum_contig68226_619	5A2	26.385	B	A	B	B	A	B	B	B	A	A	A	B	A	A	A	A	B	B	A	A	A	B	B	B	B	A	A	-	B	B	-	A	A	A	B	B	A	B	B	A	A	A	A	A	A	A
517	RAC875_c13_1589	5A2	27.961	B	A	B	B	A	B	B	B	A	A	A	B	A	A	A	A	B	B	A	A	A	B	B	A	B	A	A	A	B	B	B	A	A	A	B	B	A	B	A	A	A	A	A	A	A	A
518	BobWhite_c15454_63	5A2	28.272	B	A	B	B	A	B	B	B	A	A	A	B	A	A	A	A	B	B	A	A	A	B	B	A	B	A	A	A	B	B	B	A	A	A	B	B	A	B	A	A	A	A	A	A	A	A
519	wsnp_Ra_c13_24540	5A2	28.712	B	A	B	B	A	B	B	B	A	A	A	B	A	A	A	A	B	B	A	A	A	B	B	A	B	A	A	A	B	B	B	A	A	A	B	B	A	B	A	A	A	A	A	A	A	A
520	Ku_c21587_754	5A2	28.878	B	A	B	B	A	B	B	B	A	A	A	B	A	A	A	A	B	B	A	A	A	B	B	A	B	A	A	A	B	B	B	A	A	-	B	B	A	-	A	A	A	A	A	A	A	A
521	CAP12_c667_143	5A2	29.244	B	A	-	-	A	B	B	B	A	A	A	B	A	A	A	A	B	B	A	A	A	B	-	A	B	A	A	A	-	B	B	A	A	A	-	B	A	B	A	A	A	A	A	A	A	A
522	BobWhite_c37803_125	5A2	30.102	B	A	B	B	A	B	B	B	A	A	A	B	A	A	A	A	B	B	A	A	A	B	B	A	B	A	A	A	B	B	B	A	A	A	B	B	A	B	A	A	A	A	A	A	A	A
523	BS00064387_51	5A2	30.792	B	A	B	B	A	B	B	B	A	A	A	B	A	A	A	A	B	B	A	A	A	B	B	A	B	A	A	A	B	B	B	A	A	A	B	B	A	B	A	A	A	A	A	A	A	A
524	IAAV5061	5A2	31.217	B	A	B	B	A	B	B	B	A	A	A	B	A	A	A	A	B	B	A	A	A	B	B	A	B	A	A	A	B	B	B	A	A	A	B	B	A	B	A	A	A	A	A	A	A	A
525	RAC875_c15192_51	5A2	31.613	B	A	B	B	A	B	B	B	A	A	A	B	A	A	A	A	B	B	A	A	A	B	B	A	B	A	A	A	B	B	B	A	A	A	B	B	A	B	A	A	A	A	A	A	A	A
526	Excalibur_c25331_1224	5A2	31.902	-	A	B	B	A	-	-	B	A	A	A	B	A	A	A	A	B	B	A	A	A	B	B	-	B	A	A	A	-	-	-	A	A	A	B	-	A	B	A	A	A	A	A	A	A	A
527	Excalibur_c22926_514	5A2	32.014	B	A	B	B	A	B	B	B	A	A	A	B	A	A	A	A	B	B	A	A	A	B	B	A	B	A	A	A	B	B	B	A	A	A	B	B	A	B	A	A	A	A	A	A	A	A
528	BS00021660_51	5A2	32.177	B	A	B	B	A	B	B	B	A	A	A	B	A	A	A	A	B	B	A	A	A	B	B	A	B	A	A	A	B	-	B	A	A	A	B	B	A	B	A	A	A	A	A	A	A	A
529	BS00022906_51	5A2	32.219	B	A	B	-	A	-	-	B	A	A	A	-	A	A	A	A	B	-	A	A	A	-	-	A	B	A	A	A	-	-	-	A	A	A	B	-	A	B	A	A	A	A	A	A	A	A
530	wsnp_Ku_c16812_25759885	5A2	32.28	B	A	B	B	A	B	B	B	A	A	A	B	A	A	A	A	B	B	A	A	A	B	B	A	B	A	A	A	B	B	B	A	A	A	B	B	A	B	A	A	A	A	A	A	A	A
531	wsnp_Ex_c62351_62025689	5A2	32.283	B	A	B	-	A	B	B	B	A	A	A	B	A	A	A	A	-	B	A	A	A	B	B	A	B	A	A	A	B	B	B	A	A	A	B	B	A	B	A	A	A	A	A	A	A	A
532	BS00094396_51	5A2	32.284	B	A	B	B	A	B	B	B	A	A	A	B	A	A	A	A	B	B	A	A	A	B	B	A	B	A	A	A	B	B	B	A	A	A	B	B	A	B	A	A	A	A	A	A	A	A
533	BS00077990_51	5A2	32.296	B	A	B	B	A	B	-	B	A	A	A	B	A	A	A	A	B	B	A	A	A	B	B	A	B	A	A	A	B	B	B	A	A	A	B	B	A	-	A	A	A	A	A	A	A	A
534	BS00029347_51	5A2	32.331	B	A	B	B	A	B	B	B	A	A	A	B	A	A	A	-	B	B	A	-	-	B	B	A	B	-	A	-	B	B	B	A	A	A	-	B	A	B	A	A	A	A	A	A	A	A
535	BS00078654_51	5A2	32.336	B	A	B	B	A	B	B	B	A	A	A	B	A	A	A	-	B	B	A	A	A	B	B	A	B	A	A	A	B	B	B	A	A	A	B	B	A	B	A	A	A	A	A	-	A	A
536	BS00046772_51	5A2	32.37	B	A	B	B	-	B	B	B	-	A	A	B	A	A	A	A	B	B	-	A	A	B	B	A	B	A	A	A	B	B	B	A	-	-	B	B	A	B	A	-	A	A	A	A	A	A
537	wsnp_Ku_c1102_2211433	5A2	32.39	B	-	-	B	-	B	B	B	A	A	A	B	A	A	A	-	B	B	A	A	-	B	B	A	B	A	A	A	B	B	B	A	A	A	B	-	A	B	A	A	A	A	A	A	A	A
538	BS00065269_51	5A2	32.399	B	A	B	B	A	B	B	B	A	A	A	B	A	A	A	A	B	B	A	A	A	B	B	A	B	A	A	A	B	B	B	A	A	A	B	B	A	B	A	A	A	A	A	A	A	A
539	BS00045284_51	5A2	32.445	B	A	B	B	A	B	B	B	A	A	A	B	A	A	A	A	B	B	A	A	A	B	B	A	B	A	A	A	B	B	B	A	A	A	B	B	A	B	A	A	A	A	A	A	A	A
540	RAC875_c29957_355	5A2	32.661	B	A	B	B	A	B	B	B	A	A	A	B	A	A	A	A	B	B	A	A	A	B	B	A	B	A	A	A	B	B	B	A	A	A	B	B	A	B	A	A	A	A	A	A	A	A
541	wsnp_Ex_c130_258776	5A2	33.209	B	A	B	B	A	B	B	B	A	A	A	B	A	A	A	A	B	B	A	A	A	B	B	A	B	A	B	A	B	B	B	A	A	A	B	B	A	B	A	A	A	A	A	A	A	A
542	BobWhite_rep_c49176_485	5A2	33.383	B	A	B	B	A	B	B	B	A	A	A	B	A	A	B	A	B	B	A	A	A	B	B	A	B	A	A	A	B	-	B	A	A	A	B	-	A	B	A	A	A	A	A	A	A	A
543	wsnp_Ex_rep_c110023_92574403	5A2	33.793	B	A	B	B	A	B	B	B	A	A	A	B	A	A	A	A	B	B	A	A	A	B	B	A	B	A	A	A	B	B	B	A	A	A	B	B	A	B	A	A	A	A	A	A	A	A
544	TA006001-0725	5A2	34.057	B	A	B	B	A	B	B	B	A	A	A	B	A	A	A	B	B	B	A	A	A	B	B	A	B	A	A	A	B	B	B	A	A	A	-	B	A	B	A	A	A	A	A	A	A	A
545	wsnp_Ku_c48254_54492007	5A2	34.62	B	A	B	B	A	B	B	B	A	A	A	B	A	A	A	A	B	B	A	A	A	B	B	A	B	A	A	A	B	B	B	A	A	A	B	B	A	B	A	A	A	B	A	A	A	A
546	wsnp_Ra_c10053_16636851	5A2	35.023	B	A	B	B	A	B	B	B	A	A	A	B	A	A	A	A	B	B	A	A	A	B	B	A	B	A	A	A	B	B	B	A	A	A	B	B	A	B	A	A	A	A	A	A	A	A
547	Ex_c5902_360	5A2	35.55	B	A	B	B	A	B	B	B	A	A	A	B	A	A	A	A	B	B	A	A	A	B	B	A	B	A	A	A	B	B	B	A	A	A	B	B	A	B	A	A	A	A	A	A	A	A
548	wsnp_Ra_rep_c69221_66574148	5A2	36.009	B	B	B	B	A	B	B	-	A	A	-	B	A	B	A	-	B	B	A	-	A	B	B	A	B	A	A	A	B	B	B	A	A	A	B	B	A	B	A	A	A	B	B	A	A	A
549	wsnp_Ex_c130_259533	5A2	37.695	B	A	B	B	A	B	B	B	A	A	A	B	A	A	A	A	B	B	A	A	A	B	B	A	B	A	A	A	B	B	B	A	A	A	B	A	A	B	A	A	A	A	A	A	A	A
550	wsnp_Ex_c40022_47169752	5B1	0	A	A	-	A	-	B	A	A	B	A	A	B	A	B	B	B	B	B	A	-	-	B	B	B	B	A	A	B	A	-	B	B	B	A	B	-	B	-	B	B	B	B	B	B	A	A
551	CAP12_c1419_574	5B1	10.784	A	A	B	A	A	B	A	A	B	A	A	B	A	A	B	B	B	A	A	A	A	B	B	B	A	A	A	A	A	A	B	B	A	A	A	A	B	B	A	B	B	B	B	B	A	A
552	BS00045446_51	5B1	16.24	A	A	B	A	A	B	A	A	B	A	A	B	A	A	B	B	B	A	A	A	A	B	B	B	B	A	A	A	A	B	B	B	A	A	A	A	B	B	B	B	B	B	B	B	A	A
553	wsnp_Ex_c60683_61038062	5B1	16.851	A	A	B	A	A	B	A	A	B	A	A	B	A	A	B	B	B	A	A	A	A	B	B	B	B	A	A	A	A	B	B	B	A	A	A	A	B	B	B	B	B	B	B	B	A	A
554	wsnp_Ku_c7199_12444840	5B1	17.325	A	A	B	A	A	B	A	A	B	A	A	B	A	A	B	B	B	A	A	A	A	B	B	B	B	A	A	A	A	B	B	B	A	A	B	A	B	B	B	B	B	B	B	B	A	A
555	BS00002191_51	5B1	17.801	A	A	B	A	A	B	A	A	B	A	A	B	A	A	B	B	B	A	A	A	A	B	B	B	B	A	A	A	A	B	B	B	A	A	A	A	B	B	B	B	B	B	B	B	A	A
556	TA008675-0589	5B1	18.089	A	A	B	A	A	B	A	A	B	A	A	B	A	A	B	B	B	A	A	A	A	B	B	B	B	A	A	A	A	B	B	B	A	A	A	A	B	B	B	B	B	B	B	B	A	A
557	wsnp_Ex_c2132_4004831	5B1	18.589	A	A	B	A	A	B	A	A	B	A	A	B	A	A	B	B	B	A	A	A	A	B	B	B	B	B	A	A	A	B	B	B	A	A	A	A	B	B	B	B	B	B	B	B	A	A
558	wsnp_Ra_c5634_9952011	5B1	18.917	A	A	B	A	A	B	A	A	B	A	A	B	A	A	B	A	B	A	A	A	A	B	B	B	B	A	A	A	A	B	B	B	A	A	A	A	B	B	B	B	B	B	B	B	A	A
559	BS00023803_51	5B1	19.216	A	A	B	A	A	B	A	A	B	A	A	B	A	A	B	B	B	A	A	A	A	B	B	B	B	A	A	A	A	B	B	B	A	A	A	A	B	B	B	B	B	B	B	B	A	A
560	Kukri_c38365_158	5B1	19.356	A	A	B	A	A	B	A	A	B	A	-	B	A	A	B	-	B	A	A	A	A	B	B	B	B	A	A	A	A	B	-	B	A	A	A	A	B	B	B	B	B	B	B	B	A	A
561	Ex_c5632_778	5B1	19.405	A	A	B	A	-	B	A	A	B	A	A	B	A	A	B	B	B	A	A	A	-	B	B	B	B	A	A	-	A	B	B	B	A	-	A	A	B	B	B	B	B	B	B	B	A	A
562	Ex_c40022_873	5B1	19.441	A	A	B	A	A	B	A	A	B	A	A	B	A	A	B	B	B	A	A	A	A	B	B	B	B	A	A	A	A	B	B	B	A	A	A	A	B	B	B	B	B	B	B	B	A	A
563	IAAV9048	5B1	19.441	A	A	B	A	A	B	A	A	B	A	A	B	A	A	B	B	B	A	A	A	A	B	B	B	B	A	A	A	A	B	B	B	A	A	A	A	B	B	B	B	B	B	B	B	A	A
564	wsnp_Ex_c5632_9904112	5B1	19.524	A	A	B	A	A	B	A	A	B	A	-	B	A	A	B	B	B	A	A	A	A	B	B	-	B	A	A	A	A	B	B	B	A	A	A	-	-	-	B	B	B	-	B	B	A	A
565	BS00022086_51	5B1	19.616	A	A	B	A	A	B	A	A	B	A	A	B	A	A	B	B	B	A	A	A	A	B	B	B	B	A	A	A	A	B	B	B	A	A	A	A	B	B	B	B	B	B	B	B	A	A
566	Excalibur_c60683_908	5B1	19.954	A	A	B	A	A	B	A	A	B	A	A	B	A	A	B	B	B	A	A	A	A	B	B	B	B	A	A	A	A	B	B	B	A	A	A	A	B	B	B	B	B	B	B	B	A	A
567	RAC875_c42518_57	5B1	20.3	A	A	B	A	A	B	A	A	B	A	A	B	A	A	B	B	B	A	A	A	A	B	B	B	B	A	A	A	A	B	B	B	A	A	A	A	B	B	B	B	B	B	B	B	A	A
568	RAC875_c47060_61	5B1	21.104	A	A	B	A	A	B	A	A	B	A	B	B	A	A	B	B	B	A	A	A	A	B	B	B	B	A	A	A	A	B	B	B	A	A	A	A	B	B	B	B	B	B	B	B	A	A
569	wsnp_Ex_c6391_11109898	5B1	21.471	A	A	B	A	A	B	A	A	B	A	B	B	A	A	B	B	B	A	A	B	A	B	B	B	B	A	A	-	A	B	B	B	A	A	B	A	B	B	B	B	B	B	B	B	A	A
570	Kukri_c23070_350	5B1	21.763	A	A	B	A	A	B	A	A	B	A	B	B	A	A	B	B	B	A	A	A	A	B	B	B	B	A	A	A	A	B	B	B	A	A	B	A	B	B	B	B	B	B	B	B	A	A
571	Excalibur_c4765_1557	5B1	24.531	A	A	B	A	A	B	A	A	B	A	B	B	A	A	B	B	B	A	A	A	A	B	B	B	A	A	A	A	A	B	B	B	A	A	A	A	B	B	B	B	B	B	B	B	A	A
572	IAAV3825	5B1	27.205	A	A	B	A	A	B	A	A	B	A	A	B	A	A	B	B	B	A	A	A	A	B	B	B	B	A	-	B	A	B	-	B	-	A	A	-	A	B	B	-	A	B	B	B	A	-
573	Kukri_c10530_1044	5B1	49.145	B	B	B	A	A	B	A	A	B	B	B	B	A	A	A	B	B	A	A	B	A	B	B	B	A	A	A	A	A	B	B	B	B	B	A	A	B	B	B	A	B	B	B	B	A	A
574	wsnp_Ex_c16963_25554867	5B1	49.761	B	B	B	A	A	B	A	A	B	B	A	B	A	A	A	B	A	A	A	B	A	B	B	B	A	A	A	A	A	B	B	B	B	B	A	A	B	B	B	A	B	B	B	B	A	A
575	Excalibur_c23709_938	5B1	50.299	B	B	B	A	A	B	A	A	B	B	A	B	A	A	A	B	B	A	A	B	A	B	B	B	A	A	A	A	A	B	B	B	B	B	A	A	B	B	B	A	B	B	B	B	A	A
576	BS00069867_51	5B1	50.795	B	-	-	A	A	-	A	A	B	-	-	-	A	A	A	B	B	A	A	-	A	B	B	B	A	A	A	A	A	-	-	B	-	B	A	A	B	B	-	A	B	B	B	B	A	A
577	Excalibur_c54941_571	5B1	51.167	-	B	B	-	A	B	A	A	B	-	A	B	-	A	-	B	B	-	-	-	-	B	-	B	-	A	A	-	A	-	-	B	B	B	A	A	B	B	B	A	B	-	B	B	-	A
578	TA005322-0586	5B1	52.252	B	B	B	A	A	B	A	A	B	B	B	B	A	A	A	A	B	A	A	B	A	B	B	B	A	A	A	A	A	B	B	B	B	B	B	A	B	B	B	A	B	B	B	B	A	A
579	Excalibur_c23709_358	5B1	53.989	B	B	B	A	A	B	A	A	B	B	A	B	A	A	A	B	B	A	A	B	A	B	B	B	A	A	A	A	A	B	B	B	B	B	A	A	B	B	B	A	B	B	B	B	A	A
580	RAC875_c35715_718	5B1	80.779	B	B	B	A	A	A	A	A	A	B	B	B	B	A	A	A	B	A	A	B	A	B	A	B	A	A	A	B	A	B	A	B	B	B	A	A	B	B	B	A	B	B	B	B	A	B
581	Tdurum_contig11060_433	5B1	83.179	B	B	B	A	A	A	A	A	A	B	A	B	B	A	A	A	B	A	A	B	A	B	A	B	A	A	A	B	A	B	A	B	B	B	B	B	B	B	B	A	B	B	B	B	A	B
582	wsnp_Ku_c2185_4218722	5B1	88.017	B	B	B	A	A	A	A	A	A	B	A	B	B	A	A	A	B	A	A	B	A	B	A	B	A	A	B	B	A	B	A	B	B	B	A	A	B	B	B	A	B	B	B	B	A	B
583	Tdurum_contig67535_391	5B1	90.722	B	B	B	A	A	A	A	A	A	B	B	B	B	A	A	A	B	A	A	B	A	B	A	B	A	A	B	B	A	B	A	B	B	B	A	A	B	B	B	A	B	B	B	B	A	B
584	BS00000592_51	5B1	102.075	B	B	B	A	B	A	A	A	B	B	B	A	B	A	A	B	B	B	B	B	B	B	A	B	A	A	B	B	A	B	A	B	A	B	A	A	B	B	B	A	B	B	B	B	A	B
585	BS00017264_51	5B1	107.255	B	B	B	A	A	A	A	A	B	B	A	A	B	A	A	B	B	B	A	B	B	B	A	B	A	A	B	B	A	B	A	B	A	B	A	B	B	B	B	A	B	A	B	B	A	B
586	RAC875_c91986_410	5B1	109.645	B	B	B	A	A	A	A	A	B	B	A	A	B	A	A	A	B	B	A	B	B	B	A	B	A	A	B	B	A	B	A	B	A	B	A	A	B	B	B	A	B	B	B	B	A	B
587	Tdurum_contig10210_428	5B1	110.381	B	B	B	A	A	A	A	A	B	B	A	A	B	A	A	A	B	B	A	B	B	B	A	B	A	A	B	B	A	B	A	B	A	B	A	B	B	B	B	A	B	B	B	B	A	B
588	Excalibur_c29928_1264	5B1	112.053	B	B	B	A	A	A	A	A	B	A	A	A	B	A	A	A	B	B	A	A	B	B	A	B	A	A	B	B	A	B	A	B	A	B	A	A	B	B	B	A	A	A	B	B	A	B
589	BS00099782_51	5B1	112.268	B	B	B	A	A	A	A	A	B	B	A	A	B	A	A	-	B	B	A	B	B	-	A	B	A	A	-	B	A	B	A	B	A	B	A	A	-	B	-	A	B	B	B	-	A	B
590	RAC875_c10139_336	5B1	112.839	B	B	B	A	A	A	A	A	B	B	A	A	B	A	A	A	B	B	A	B	B	B	A	B	A	B	B	B	B	B	B	B	A	B	A	A	B	B	B	A	B	A	B	B	A	B
591	BS00067841_51	5B1	115.125	B	B	B	A	A	A	A	A	B	A	A	A	B	A	A	A	B	B	A	B	B	B	A	B	A	A	B	B	A	A	A	B	A	B	A	A	B	B	B	A	B	B	B	B	A	B
592	wsnp_Ex_c1838_3461594	5B1	116.599	B	B	B	A	A	A	A	A	B	A	A	A	B	A	A	B	B	B	A	B	B	B	A	B	A	B	B	B	B	B	B	B	A	B	A	B	B	B	B	A	B	B	B	B	A	B
593	BS00029869_51	5B1	118.567	B	B	B	-	A	A	A	A	B	A	A	A	B	A	A	-	B	B	-	B	B	B	A	B	A	A	A	B	A	B	-	B	A	B	A	A	B	B	A	A	B	B	B	B	-	B
594	Kukri_c27720_274	5B1	122.018	B	B	B	A	A	A	A	A	B	A	B	A	B	A	A	A	B	B	A	B	B	B	A	B	A	A	A	B	A	B	B	B	A	B	B	A	B	B	A	A	B	B	B	B	A	B
595	Tdurum_contig44181_593	5B1	122.832	B	B	-	A	A	A	A	A	B	A	A	A	B	A	A	B	B	B	A	B	B	B	A	B	A	A	A	B	A	B	B	B	A	B	A	A	B	B	A	A	B	B	B	B	A	B
596	Tdurum_contig44181_311	5B1	124.271	B	B	B	A	A	A	A	A	B	-	A	A	B	A	A	-	B	B	A	-	B	B	A	B	A	A	A	-	A	B	B	B	A	B	A	-	B	B	A	A	B	B	B	B	A	B
597	BS00023077_51	5B1	127.733	-	B	B	A	A	-	-	-	-	A	-	A	B	-	-	A	B	-	-	-	-	-	-	B	A	-	A	-	A	B	B	B	-	B	-	A	-	B	-	A	B	-	B	-	A	-
598	BS00022673_51	5B1	129.401	B	B	B	A	A	A	A	A	B	A	B	A	B	A	A	A	B	B	A	B	B	B	A	B	A	A	A	B	A	B	B	B	A	B	A	A	A	B	A	A	B	B	B	B	A	B
599	Kukri_c45964_273	5B1	130.113	B	B	B	A	A	A	A	A	B	A	A	A	B	A	A	-	B	-	A	B	B	B	A	B	A	A	A	B	A	B	B	B	A	B	A	A	-	B	A	A	B	B	B	B	A	B
600	IAAV1888	5B1	130.687	B	B	B	A	A	A	A	A	B	A	A	A	B	A	A	A	B	B	A	B	B	B	A	B	A	A	A	B	A	B	B	B	A	B	A	A	A	B	A	A	B	B	B	B	A	B
601	RAC875_c43383_483	5B1	131.001	B	B	B	A	A	A	A	A	B	A	A	A	B	A	A	A	B	B	A	B	B	B	A	B	A	A	A	B	A	B	B	B	A	B	A	A	A	B	A	A	B	B	B	B	A	B
602	RFL_Contig539_1789	5B1	131.649	B	B	-	A	A	A	A	A	B	-	A	A	B	A	A	A	B	B	A	-	B	B	A	-	A	A	A	B	A	B	B	B	A	B	A	A	A	-	A	A	B	B	B	-	A	-
603	BobWhite_c11495_120	5B1	132.29	B	B	B	A	A	A	A	A	B	A	A	A	B	A	A	A	B	B	A	B	B	B	A	B	A	A	A	B	A	B	B	B	A	B	A	A	A	B	A	A	B	B	B	B	A	B
604	Kukri_c59540_137	5B1	134.028	B	B	A	A	A	A	A	A	B	A	A	A	B	A	A	A	B	B	A	B	B	B	A	B	A	A	A	B	A	B	B	B	A	B	A	A	A	B	A	A	B	B	B	B	A	A
605	Kukri_c6176_1400	5B1	136.215	B	B	A	A	A	A	A	A	B	A	B	A	B	A	A	A	-	B	A	B	-	B	A	B	B	A	A	B	A	B	B	B	A	B	A	A	A	B	A	A	B	A	B	B	A	B
606	TA006116-0815	5B1	141.272	B	B	B	A	A	A	A	A	B	A	A	A	B	A	A	A	B	B	A	A	A	B	A	B	A	A	A	B	A	B	B	B	A	B	A	A	A	B	A	A	B	B	B	B	A	B
607	Tdurum_contig28272_126	5B1	157.893	B	B	A	B	A	A	A	A	B	A	A	B	B	B	A	B	B	B	A	B	B	B	A	A	B	A	A	B	A	B	B	A	A	B	A	B	B	A	A	A	B	B	B	B	A	A
608	RFL_Contig3835_2474	5B1	159.937	B	-	A	B	A	A	A	A	B	A	A	A	B	B	A	A	B	B	A	B	B	B	A	A	B	A	A	B	A	B	B	A	A	B	A	A	B	A	A	A	B	B	B	B	A	A
609	RAC875_rep_c109097_771	5B1	161.302	B	B	A	B	A	A	A	A	B	A	A	A	B	B	A	A	B	B	A	B	B	B	A	A	B	A	A	B	A	B	B	A	A	B	A	A	B	A	A	A	B	B	B	B	A	A
610	Excalibur_c6279_381	5B1	161.72	B	B	A	B	A	A	A	A	B	A	B	A	B	B	A	A	B	B	A	B	B	B	A	A	B	A	A	B	A	B	B	A	A	B	A	A	B	A	A	A	B	B	B	B	A	A
611	Excalibur_rep_c104627_106	5B1	162.248	B	B	A	B	A	A	A	A	B	A	A	A	B	B	A	A	B	B	A	B	B	B	A	A	B	A	A	B	A	B	B	A	A	B	A	A	B	A	A	A	B	B	B	B	A	A
612	RFL_Contig3835_475	5B1	162.713	B	B	A	B	A	A	A	A	B	A	A	A	B	B	A	A	B	B	A	B	B	B	A	A	B	A	A	B	A	B	B	A	A	B	A	A	B	A	A	A	B	B	B	B	A	A
613	Kukri_c718_285	5B1	163.111	B	B	A	B	A	A	A	A	B	A	A	A	B	B	A	A	B	B	A	B	B	B	A	A	B	A	A	B	A	B	B	A	A	B	A	A	B	A	A	A	B	B	B	B	A	A
614	wsnp_Ex_c11070_17950604	5B1	165.193	B	B	A	B	A	A	A	A	B	A	A	A	B	B	A	A	B	B	A	B	B	B	A	A	B	A	A	B	A	B	B	A	A	B	A	A	B	A	B	A	B	A	B	B	A	A
615	BobWhite_c22036_399	5B1	165.843	B	B	A	B	A	A	A	A	B	A	A	A	B	B	A	A	B	B	A	B	B	B	A	A	B	A	A	B	A	B	B	A	A	B	A	A	B	A	B	A	B	A	B	B	A	A
616	wsnp_JD_c6562_7716133	5B1	166.307	B	B	A	B	A	A	A	A	B	A	A	A	B	B	A	A	B	B	A	B	B	B	A	A	B	A	A	B	A	B	B	A	A	B	A	A	B	A	B	A	B	A	B	B	A	A
617	Tdurum_contig82473_67	5B1	166.591	B	B	A	B	A	A	A	A	B	A	A	A	B	B	A	A	B	B	A	B	B	B	A	A	B	A	A	B	A	B	B	A	A	B	A	A	B	A	B	A	B	A	B	B	A	-
618	BS00065029_51	5B1	166.755	B	B	A	B	A	A	A	-	B	A	-	A	B	B	A	A	B	B	A	B	B	B	A	A	B	-	-	B	-	B	B	A	-	B	-	-	B	A	-	A	B	-	B	B	A	A
619	Kukri_c10508_438	5B1	167.362	B	B	A	B	A	A	A	A	B	A	A	A	B	B	A	-	B	B	A	B	B	B	A	A	B	A	A	B	A	B	B	A	A	B	A	A	B	A	B	A	B	A	B	B	A	A
620	RAC875_c10819_636	5B1	168.839	B	B	A	B	A	A	A	A	B	A	A	A	B	B	A	A	B	B	A	B	B	B	A	A	B	A	A	B	B	B	B	A	A	B	B	A	B	A	B	A	B	A	B	B	A	A
621	wsnp_Ex_c53426_56666788	5B1	169.829	B	B	A	B	A	A	A	A	B	A	A	A	B	B	A	A	B	B	A	B	B	B	A	A	B	A	A	B	A	B	B	A	A	A	A	A	B	A	B	A	B	A	B	B	A	A
622	CAP7_c1274_206	5B1	171.128	B	B	A	B	A	A	A	A	B	A	B	A	B	B	A	A	B	B	A	B	B	B	A	A	B	A	A	B	A	B	B	A	A	B	A	B	B	A	B	A	B	-	B	B	A	A
623	RAC875_rep_c91630_132	5B1	175.255	B	B	A	B	-	A	A	A	B	A	A	A	B	B	A	-	B	B	A	B	B	B	A	A	B	-	A	B	A	B	B	A	A	A	A	A	B	A	B	A	B	A	B	B	A	A
624	Tdurum_contig35470_227	5B1	187.706	B	B	A	B	A	B	A	B	B	A	A	A	B	B	B	-	B	-	A	B	B	B	A	A	B	B	A	B	A	B	-	A	A	B	A	A	B	A	B	B	B	B	B	B	A	-
625	Excalibur_c45488_148	5B1	190.561	B	B	-	B	A	B	A	B	B	A	A	A	B	B	B	A	B	B	A	B	B	B	A	A	B	B	A	B	A	B	B	A	A	B	A	A	B	A	B	B	B	B	B	B	A	A
626	Kukri_rep_c89008_974	5B1	195.505	B	B	A	B	A	B	A	B	B	A	B	A	B	B	B	A	B	B	A	A	B	B	A	A	B	B	A	B	B	B	B	A	A	B	A	A	B	B	B	B	B	B	B	B	A	A
627	wsnp_Ex_c53426_56666788	5B1	199.645	B	B	B	B	B	B	B	A	B	B	B	B	B	B	A	B	B	B	B	B	B	B	A	A	B	A	A	B	B	B	B	A	A	A	B	A	B	A	B	B	B	B	B	B	B	A
628	Excalibur_c48387_58	5B1	205.814	B	B	A	B	B	B	A	B	B	A	B	A	B	B	B	B	B	B	B	B	A	B	A	A	B	B	A	B	A	B	B	B	A	B	A	A	B	A	B	B	B	B	B	B	A	A
629	Excalibur_c6785_155	5B1	209.762	B	B	A	B	B	B	-	B	B	A	B	A	A	B	B	A	B	B	B	-	A	B	B	A	B	B	A	B	A	B	B	B	A	B	A	-	B	-	B	B	B	B	-	B	A	-
630	RFL_Contig5616_1779	5B1	210.285	B	B	A	B	-	B	-	-	B	A	B	A	A	B	B	A	B	-	B	-	A	B	B	A	-	B	A	-	A	B	B	-	-	-	A	-	B	A	B	B	B	B	A	B	A	A
631	Excalibur_c6785_155	5B1	211.339	B	-	A	B	B	B	A	-	-	A	-	-	A	B	B	A	B	-	A	-	A	B	B	A	B	B	A	B	A	B	B	-	A	-	A	A	B	-	-	B	-	-	A	B	-	-
632	BS00092233_51	5B1	212.145	B	B	A	B	B	B	A	B	B	A	-	A	A	B	B	A	B	B	B	B	A	B	B	A	B	B	A	B	A	B	B	B	A	B	A	A	B	A	B	B	B	B	A	B	A	A
633	BS00092234_51	5B1	213.002	B	B	A	B	B	B	A	B	B	A	B	A	A	B	B	A	B	B	B	B	B	B	B	A	B	B	A	B	A	B	B	B	A	B	A	A	B	A	B	B	B	B	A	B	A	A
634	Excalibur_c2618_1723	5B1	219.662	B	A	-	-	-	B	A	B	-	A	-	A	A	B	B	A	-	B	B	-	A	B	B	A	-	B	A	-	A	B	B	B	A	-	A	A	B	A	A	-	B	-	A	B	A	-
635	BS00069416_51	5B1	224.179	B	B	A	B	B	B	A	B	B	A	B	A	B	B	B	A	B	B	B	B	B	B	A	A	B	B	B	B	A	B	B	B	B	B	A	A	B	A	B	B	B	B	B	B	B	A
636	Excalibur_c2618_1412	5B1	253.686	B	A	-	B	B	A	A	A	B	A	B	A	A	B	B	A	B	B	B	-	A	B	B	A	B	B	A	B	A	B	B	A	A	B	A	A	B	A	A	B	A	A	A	B	A	A
637	BS00022537_51	5D1	0	A	B	B	B	A	A	A	B	A	B	B	B	B	B	B	B	B	B	B	B	B	B	B	A	B	B	A	B	A	A	B	B	B	A	B	B	B	B	B	B	B	B	B	B	B	B
638	D_GCE8AKX02IXEFJ_281	5D1	4.032	B	B	B	B	A	B	B	B	B	B	B	A	A	B	B	B	B	B	B	B	A	B	B	A	A	A	A	A	B	A	B	B	A	B	B	B	B	B	B	B	B	B	B	A	B	B
639	BobWhite_c14409_206	5D1	11.312	-	B	B	B	A	-	-	B	-	-	B	A	A	B	B	B	B	B	-	-	A	B	B	A	A	A	A	A	-	-	B	B	A	-	A	B	B	-	B	B	B	B	B	B	B	B
640	wsnp_Ra_c40111_47657505	5D1	13.287	A	B	B	B	A	A	A	B	A	B	A	A	A	B	B	B	B	B	A	B	A	B	B	A	A	A	A	A	A	A	B	B	A	A	A	B	B	B	B	B	B	B	B	A	B	B
641	D_GDS7LZN02I3554_251	5D1	14.623	A	A	-	B	A	A	A	B	A	B	B	A	A	B	B	B	B	B	A	A	A	B	B	A	A	A	A	A	B	A	B	B	A	A	A	B	B	B	B	B	A	B	B	A	B	B
642	RAC875_c3672_705	5D1	14.884	-	B	B	-	A	-	A	-	A	B	B	A	A	B	-	B	-	-	-	-	A	B	-	A	-	-	A	-	A	-	B	-	A	-	A	B	B	B	B	-	B	-	B	-	B	B
643	Kukri_c1073_91	5D1	15.298	A	B	B	B	A	A	A	B	A	B	B	A	B	B	B	B	B	B	A	B	A	B	B	A	A	A	A	A	A	A	B	B	A	A	A	B	B	B	B	B	B	B	B	A	B	B
644	Excalibur_c1289_927	5D1	15.786	A	B	B	B	A	A	B	B	A	B	B	A	B	B	B	B	B	B	A	B	A	B	B	A	A	A	A	A	B	A	B	B	A	A	A	B	B	B	B	B	B	B	B	A	B	B
645	CAP7_c756_531	5D1	16.371	A	B	B	B	A	A	B	B	A	B	B	A	B	B	B	B	B	B	A	B	A	B	B	A	A	A	A	A	A	A	A	B	A	A	A	B	B	B	B	B	B	B	B	A	B	B
646	wsnp_JD_c4438_5567972	5D1	16.938	A	B	B	B	A	A	A	B	A	B	B	A	A	B	B	B	B	B	A	A	A	B	B	A	A	A	A	A	A	A	B	B	A	A	A	B	B	B	B	B	B	B	B	A	B	B
647	wsnp_RFL_Contig2402_1924907	5D1	17.294	A	B	B	B	A	A	A	B	A	B	B	A	A	B	B	B	B	B	A	B	A	B	B	A	A	A	A	A	A	A	B	B	A	A	A	B	B	B	B	B	B	B	B	A	B	B
648	BS00009287_51	5D1	17.804	A	B	B	B	A	A	A	B	A	B	B	A	A	B	B	B	B	B	A	B	A	B	B	A	A	A	A	A	A	A	B	B	A	A	A	B	B	B	B	B	B	B	B	A	B	B
649	Excalibur_c687_886	5D1	18.255	A	B	B	B	A	A	A	B	A	B	B	A	A	B	B	B	B	B	A	B	A	B	B	A	A	A	A	A	A	A	B	B	A	A	A	B	B	B	B	B	B	B	B	A	B	B
650	D_GB5Y7FA01DGNQR_235	5D1	18.377	A	B	B	B	A	A	A	B	A	B	B	A	A	B	B	B	B	B	A	B	A	B	B	A	A	A	A	A	A	A	B	B	A	A	A	B	B	B	B	B	B	B	B	A	B	B
651	Excalibur_c64287_145	5D1	18.568	A	B	B	B	A	A	A	B	A	B	B	A	A	B	B	B	B	B	A	B	A	B	B	A	A	A	A	A	A	A	B	B	A	A	A	B	B	B	B	B	B	B	B	A	B	B
652	Excalibur_c2795_1518	5D1	18.724	A	B	B	B	A	A	A	B	A	B	B	A	A	B	B	B	B	B	A	B	A	B	B	A	A	A	A	A	A	A	B	B	A	A	A	B	B	B	B	B	B	B	B	A	B	B
653	RAC875_c13169_459	5D1	18.856	A	B	B	B	A	A	A	B	A	B	B	A	A	B	B	B	B	B	A	B	A	B	B	A	A	A	A	A	A	A	B	B	A	A	A	B	B	B	B	B	B	B	B	A	B	B
654	Kukri_c24695_273	5D1	19.1	A	B	B	B	A	A	A	B	A	B	B	A	A	B	B	B	B	B	A	A	A	B	B	A	A	A	A	A	A	A	B	B	A	A	A	B	B	B	B	B	B	B	B	A	B	B
655	BS00011469_51	5D1	19.203	A	B	B	B	A	A	A	B	A	B	B	A	A	B	B	B	B	B	A	B	A	B	B	A	A	A	A	A	A	A	B	B	A	A	A	B	B	B	B	B	B	B	B	A	B	B
656	BS00079676_51	5D1	19.362	A	B	-	B	A	A	A	B	A	-	B	A	-	B	B	-	B	B	A	B	A	B	B	A	A	A	-	-	A	A	B	-	-	A	A	-	B	B	B	-	B	B	B	-	B	B
657	wsnp_Ku_c3022_5674299	5D1	19.366	A	B	B	B	A	A	A	-	A	B	B	A	A	B	B	B	B	B	A	B	-	B	B	A	-	A	A	A	A	-	B	B	A	A	-	-	B	B	B	-	B	B	B	A	B	B
658	BS00022036_51	5D1	19.398	A	B	-	B	A	A	A	B	A	B	B	A	A	B	B	B	B	B	A	B	A	B	B	A	A	A	A	-	A	A	B	-	A	A	A	B	B	B	B	B	B	B	B	A	B	B
659	wsnp_Ex_c17928_26697183	5D1	19.418	A	B	B	B	A	A	A	B	A	B	B	A	A	B	B	B	B	B	A	B	A	B	B	A	A	A	A	A	A	A	B	B	A	A	A	B	B	B	B	B	B	B	B	A	B	B
660	wsnp_JD_c4438_5567834	5D1	19.44	A	B	B	B	A	A	A	B	A	B	B	A	A	B	B	B	B	B	A	B	A	B	B	A	A	A	A	A	A	A	B	B	A	A	A	B	B	B	B	B	B	-	B	A	B	B
661	BS00074353_51	5D1	19.533	A	B	B	B	A	A	A	B	A	B	B	A	A	B	B	B	B	B	A	-	A	B	B	A	A	A	A	A	A	A	B	B	A	A	-	B	B	B	B	B	B	B	B	A	B	B
662	Excalibur_c28592_377	5D1	19.635	A	B	B	B	A	A	A	B	A	B	B	A	A	B	B	B	B	B	A	B	A	B	B	A	A	A	A	A	A	A	B	B	A	A	A	B	B	B	B	B	B	B	B	A	B	B
663	BS00022688_51	5D1	19.694	-	-	B	B	-	-	A	B	-	B	B	A	A	-	B	B	B	-	-	B	-	B	B	A	-	A	A	-	A	-	B	-	-	-	-	-	B	B	-	-	-	B	B	-	B	B
664	Kukri_c22934_453	5D1	19.79	A	B	B	B	A	A	A	B	A	B	B	A	A	B	B	B	B	B	A	B	A	B	B	A	A	A	A	A	A	A	B	B	A	A	A	B	B	B	B	B	B	B	B	A	B	B
665	BS00025017_51	5D1	19.913	A	B	B	B	A	A	A	B	A	B	-	A	A	B	B	B	-	B	A	-	A	-	B	A	A	A	A	A	A	A	B	B	A	A	A	B	B	B	B	B	B	B	B	A	B	B
666	BS00022267_51	5D1	19.961	A	B	-	B	A	A	A	B	A	B	B	A	A	B	B	B	B	B	A	B	A	B	B	A	A	A	A	A	A	A	B	B	A	A	A	B	B	B	B	B	B	B	B	A	B	-
667	Excalibur_c22724_85	5D1	20.112	A	B	B	B	A	A	A	B	A	B	B	A	A	B	B	B	B	B	A	B	A	B	B	A	A	A	A	B	A	A	B	B	A	A	A	B	B	B	B	B	B	B	B	A	B	B
668	RAC875_c34515_86	5D1	20.338	A	B	B	B	A	A	B	B	A	B	B	A	A	B	B	B	B	B	A	B	A	B	B	A	A	A	A	B	A	A	B	B	A	A	A	B	B	B	B	B	B	B	B	A	B	B
669	CAP12_c5949_104	5D1	20.637	A	B	B	B	A	A	A	B	A	B	B	A	A	B	B	B	B	B	A	B	A	B	B	A	A	A	A	A	A	A	B	B	A	A	A	-	B	B	B	B	B	B	B	A	B	B
670	BS00075368_51	5D1	20.792	A	B	-	-	A	A	A	B	A	-	B	A	A	-	-	B	-	-	A	-	A	-	-	A	-	A	A	A	A	A	B	-	A	A	A	B	-	-	-	B	B	B	B	A	-	-
671	Kukri_c7786_81	5D1	21.001	A	B	-	B	A	A	A	-	A	B	-	A	A	-	B	B	B	B	A	B	A	B	-	A	A	A	A	A	A	A	-	B	A	A	A	-	B	B	B	B	-	B	-	A	B	B
672	Excalibur_c30378_344	5D1	21.238	A	B	B	B	A	A	A	B	A	B	B	A	A	B	B	B	B	B	A	B	A	B	B	A	A	A	A	A	A	A	B	B	A	A	A	B	B	B	B	B	B	B	B	A	B	B
673	BobWhite_c13030_406	5D1	21.717	A	B	B	B	A	A	B	B	A	B	B	A	A	B	B	B	B	B	A	B	A	B	B	A	A	A	A	A	A	A	B	A	A	A	A	B	B	B	B	B	B	B	B	A	B	B
674	tplb0030a05_2386	5D1	22.138	A	B	B	B	A	A	B	B	A	B	B	A	B	B	B	B	B	B	A	B	A	B	B	A	A	A	A	A	A	A	B	B	A	A	A	B	B	B	B	B	B	B	B	A	B	B
675	JD_c825_1450	5D1	22.953	A	B	B	B	A	A	B	B	A	B	A	A	B	B	B	B	B	B	A	B	A	B	B	A	A	A	A	B	A	A	B	B	A	A	A	B	B	B	B	B	B	B	B	A	B	B
676	RAC875_c41114_390	5D1	23.498	A	B	-	B	-	A	B	B	A	B	B	A	B	B	B	-	B	B	A	B	A	A	B	A	-	A	A	A	-	-	B	B	A	A	A	-	B	B	B	B	B	-	B	A	B	B
677	RAC875_c50750_234	5D1	24.41	A	B	B	B	A	A	A	B	A	B	B	A	A	B	B	-	B	B	A	B	B	B	B	A	A	A	A	A	A	A	B	B	A	A	A	B	B	B	B	B	B	B	B	A	B	-
678	wsnp_Ku_rep_c101796_88894110	5D1	26.276	A	B	A	B	A	A	A	B	A	B	B	A	A	B	B	B	B	B	A	-	A	B	B	A	A	A	A	A	A	A	B	B	B	A	A	A	B	B	B	A	B	B	B	A	B	-
679	Excalibur_rep_c106082_272	5D1	32.566	A	B	B	B	-	B	A	B	B	B	-	-	A	B	A	B	-	B	A	B	-	B	B	A	B	A	-	A	A	-	-	B	-	-	-	B	B	B	A	B	B	B	B	-	B	A
680	BS00085191_51	5D1	33.628	A	B	B	B	A	B	A	B	B	B	A	A	A	B	B	B	A	B	A	B	A	B	B	A	B	A	A	A	A	A	B	B	A	A	A	B	B	B	B	B	B	B	B	A	B	A
681	tplb0031c19_924	5D1	34.191	A	B	B	B	A	B	A	B	B	B	A	A	A	B	B	-	A	B	A	B	A	B	B	A	B	A	A	A	-	A	B	B	A	A	-	B	B	-	A	B	B	B	B	A	B	A
682	BS00011935_51	5D1	34.215	A	B	B	B	A	B	A	B	B	B	A	A	A	B	B	B	A	B	A	B	A	B	B	A	B	A	A	A	A	A	B	B	A	A	A	B	B	B	A	B	B	B	B	A	B	A
683	Kukri_c21384_1475	5D1	34.493	A	B	B	B	A	B	A	B	B	B	A	A	A	B	B	B	A	B	A	B	A	B	B	A	B	A	A	B	A	A	B	B	A	A	A	B	B	B	A	B	B	B	B	A	B	A
684	BS00021991_51	5D1	34.53	A	B	-	B	A	B	A	B	B	B	A	A	A	B	B	B	A	B	A	B	A	B	B	A	B	A	A	-	A	A	B	B	A	A	A	B	B	B	-	B	B	B	B	A	B	A
685	BS00012069_51	5D1	34.57	A	B	B	B	A	B	A	B	B	B	A	A	A	B	B	B	A	B	A	B	A	B	B	A	B	A	A	-	A	A	B	B	A	A	A	B	B	B	A	B	B	B	B	A	B	A
686	BS00070751_51	5D1	34.662	A	B	B	B	A	B	A	B	B	B	A	A	A	B	B	B	A	B	A	B	A	B	B	A	-	A	A	-	A	-	B	B	A	A	A	B	B	B	A	B	B	B	B	A	B	A
687	Excalibur_rep_c106082_272	5D1	34.716	A	B	B	B	A	B	A	B	B	B	A	A	A	B	B	B	A	B	A	B	A	B	B	A	B	A	A	A	A	A	B	B	A	A	A	B	B	B	A	B	B	B	B	A	B	A
688	wsnp_Ex_c6657_11523455	5D1	34.838	A	B	B	B	A	B	A	B	B	B	A	A	A	B	B	B	A	B	A	B	A	B	B	A	B	A	A	A	A	A	B	B	A	A	-	B	B	B	A	B	B	B	B	A	B	A
689	BS00078603_51	5D1	35.05	A	B	B	B	A	B	A	B	B	B	A	A	A	B	B	B	A	B	A	B	A	B	B	A	B	A	A	A	A	A	B	B	A	A	A	B	B	B	A	B	B	B	B	A	B	A
690	BobWhite_c47158_89	5D1	35.255	A	B	B	B	A	B	A	B	B	B	A	A	A	B	B	B	A	B	A	B	A	B	B	A	B	A	A	A	A	A	B	B	A	A	A	-	B	B	A	B	B	B	B	A	B	A
691	Kukri_c7827_1309	5D1	35.651	A	B	B	B	A	B	A	B	B	B	A	A	A	B	B	B	A	B	A	B	A	B	B	A	B	A	A	A	A	A	B	B	A	A	A	B	B	B	A	B	B	B	B	A	B	A
692	BS00003711_51	5D1	36.025	A	B	B	B	A	B	A	B	B	B	A	A	A	B	B	B	A	B	A	B	A	B	B	-	B	A	A	A	A	A	B	B	-	A	A	B	B	B	A	B	B	B	B	A	B	A
693	Kukri_c21384_1333	5D1	36.255	A	B	B	B	A	B	A	B	B	B	A	A	A	B	B	B	A	B	A	B	A	B	B	A	B	A	A	A	A	A	B	B	A	A	A	B	B	B	A	B	B	B	B	A	B	A
694	Kukri_c91538_610	5D1	36.612	A	B	B	B	A	B	A	B	B	B	A	A	A	B	B	B	A	B	A	-	A	B	B	A	B	A	A	B	A	A	B	B	A	A	A	B	B	B	A	B	B	B	B	A	B	B
695	RAC875_c8100_245	5D1	37.283	A	B	B	B	A	B	A	B	B	B	A	A	A	B	B	B	A	B	A	B	A	B	B	A	B	A	A	A	A	A	B	B	B	A	A	B	B	B	B	B	B	B	B	A	B	A
696	RAC875_c3988_3479	5D1	37.976	A	B	B	B	A	B	A	B	B	B	A	A	A	B	B	B	A	B	A	A	A	B	B	A	B	A	A	A	A	A	B	B	A	A	B	B	B	B	A	B	B	B	B	A	B	B
697	D_GB5Y7FA01D4CBK_54	5D1	39.24	A	B	B	B	A	B	A	B	B	B	A	B	A	B	B	B	A	B	A	B	A	B	B	A	B	B	A	B	A	A	B	B	A	A	B	B	B	B	A	B	B	B	B	A	B	A
698	D_GDS7LZN02F4FP5_176	5D1	40.095	A	B	B	B	A	B	A	-	B	B	A	A	A	B	B	-	A	B	A	B	B	B	-	A	B	A	A	A	A	A	B	B	A	A	A	-	B	-	A	B	B	-	B	A	B	A
699	Kukri_c48936_107	5D1	41.338	A	B	B	B	A	B	A	B	B	B	A	A	A	B	B	B	A	B	A	B	A	B	B	A	B	A	A	B	A	B	B	B	A	A	A	B	B	B	A	B	B	B	B	A	B	A
700	Excalibur_c11055_2629	5D1	41.949	A	B	B	A	A	B	A	B	B	B	A	A	A	B	B	B	A	A	A	B	A	B	B	A	B	A	A	A	A	A	B	B	A	A	A	B	B	B	A	B	B	B	B	A	B	A
701	RAC875_c93365_200	5D1	43.731	A	B	B	A	A	B	A	B	B	B	A	A	A	B	B	-	A	B	A	B	A	B	B	A	B	A	A	A	A	A	B	B	A	A	A	B	B	B	A	B	B	B	B	A	B	A
702	RAC875_c92929_92	5D2	0	A	A	B	B	A	A	A	B	A	A	-	A	B	B	B	A	A	A	B	A	B	B	B	B	A	B	A	A	A	A	-	B	B	A	B	A	B	A	A	A	B	A	B	B	B	B
703	RAC875_c51455_182	5D2	3.03	A	A	-	-	A	A	A	B	A	A	A	A	B	-	-	A	A	A	B	A	B	B	B	-	A	B	A	A	A	A	-	B	-	A	B	-	B	A	A	A	B	A	-	B	B	B
704	IAAV1227	5D2	4.473	A	A	A	B	A	A	A	B	A	A	A	A	B	B	B	A	A	B	B	A	B	B	B	B	A	B	A	A	A	A	A	B	B	A	B	-	B	A	A	A	B	A	B	B	B	B
705	Kukri_c20991_1642	5D2	7.121	A	A	-	B	A	A	A	B	A	A	A	A	B	B	B	A	A	B	B	A	B	B	B	B	A	B	B	A	A	A	B	B	B	A	-	-	B	A	A	A	B	A	B	B	B	B
706	D_GBF1XID01A16U2_148	5D2	8.144	A	A	A	B	A	A	A	B	A	A	A	A	-	B	B	A	A	B	-	A	B	-	-	B	A	-	A	A	A	A	-	B	B	A	-	-	-	A	A	A	-	A	-	B	-	B
707	Excalibur_c37393_75	5D2	8.344	A	A	A	B	A	A	A	B	A	A	A	A	-	B	B	A	A	B	B	A	B	B	B	B	A	B	A	A	A	A	B	B	B	A	B	A	-	A	A	A	B	A	B	B	B	B
708	RAC875_c44064_222	5D2	8.76	A	A	A	B	A	A	A	B	A	A	A	A	B	B	B	A	A	B	B	A	B	B	B	B	A	B	A	A	A	A	B	B	B	A	B	A	B	A	A	A	B	A	B	B	B	-
709	Excalibur_c19267_919	5D2	11.567	A	A	A	-	A	A	A	B	A	A	A	A	B	B	B	A	A	-	B	A	-	B	B	-	A	-	A	A	A	A	-	B	B	A	B	A	B	A	A	A	-	A	B	B	B	B
710	Excalibur_c6010_235	5D2	15.597	A	A	A	B	A	A	A	B	A	A	A	A	B	B	B	B	A	B	B	A	B	B	B	B	A	B	A	A	A	A	B	B	B	A	B	A	B	B	A	A	B	A	B	B	B	B
711	BobWhite_c836_422	5D2	29.223	A	B	A	B	A	A	B	B	A	B	A	A	B	B	B	B	B	B	B	A	B	B	B	B	A	B	B	A	A	A	B	B	B	A	B	B	B	A	A	A	B	A	B	B	B	B
712	BS00065633_51	6A1	0	A	A	B	B	B	B	B	B	B	B	B	B	A	B	A	B	B	A	A	B	B	B	B	B	A	B	A	B	B	B	A	B	B	B	B	A	B	B	B	A	B	B	A	A	B	B
713	wsnp_JD_c34368_25929293	6A1	13.131	A	A	B	B	B	B	A	A	B	A	A	A	A	B	A	B	B	A	A	B	A	A	B	A	A	A	A	B	B	B	A	A	B	A	B	A	A	A	A	A	A	B	A	A	B	B
714	RAC875_c7560_398	6A1	14.579	A	A	B	B	B	B	A	A	B	A	A	A	A	B	A	B	B	A	A	B	A	A	B	A	A	A	-	B	B	B	A	A	B	A	B	A	A	A	A	A	A	B	A	A	B	B
715	Kukri_c19612_514	6A1	15.949	A	A	B	B	B	B	A	A	B	A	B	A	A	B	A	B	B	A	A	B	A	A	B	A	A	A	A	B	B	B	A	A	B	A	A	A	A	A	A	A	A	B	A	A	B	B
716	BS00063215_51	6A1	16.578	A	A	B	B	B	B	A	A	B	A	A	A	A	B	A	B	B	A	A	B	A	A	B	A	A	A	A	B	B	B	A	A	B	A	B	A	A	A	A	A	A	B	A	A	B	B
717	wsnp_JD_c3839_4902725	6A1	17.225	A	A	B	B	B	B	A	A	B	A	A	A	A	B	A	B	B	A	A	B	A	A	B	A	A	A	A	B	B	B	A	A	B	A	B	A	A	A	A	A	A	B	A	A	B	B
718	wsnp_Ex_c8741_14630167	6A1	17.666	A	A	B	B	B	B	A	A	B	A	A	A	A	B	A	B	B	A	A	B	A	A	B	A	A	A	A	B	B	B	A	A	B	A	B	A	A	A	A	A	A	B	A	A	B	B
719	wsnp_JD_rep_c48797_33040150	6A1	18.185	A	A	B	B	B	B	A	A	B	A	A	A	A	B	A	B	B	A	A	B	A	A	B	A	A	A	A	-	B	B	A	A	-	-	B	-	A	A	A	A	A	B	A	A	B	B
720	wsnp_Ku_c4296_7807837	6A1	18.282	A	A	B	B	B	B	A	A	B	A	-	A	A	B	A	B	B	A	A	-	A	A	B	A	-	A	A	B	B	B	A	-	B	A	-	A	A	A	A	A	A	B	A	A	B	B
721	IAAV5035	6A1	18.523	A	A	B	B	B	B	A	A	B	A	A	A	A	B	A	B	B	A	A	B	A	A	B	A	A	A	A	B	B	B	A	A	B	A	B	A	A	A	A	A	A	B	A	A	B	B
722	BS00037223_51	6A1	18.834	A	A	B	B	B	B	A	A	B	A	A	A	-	B	A	B	B	A	A	B	A	A	B	A	A	A	A	B	B	B	-	A	B	A	B	A	A	A	A	A	A	B	A	-	B	B
723	BS00074754_51	6A1	19.237	A	A	B	B	B	B	A	A	B	A	A	A	A	B	A	B	B	A	A	B	A	A	B	A	A	A	A	B	B	B	A	A	B	A	A	A	A	A	A	-	A	B	A	A	B	B
724	BS00028263_51	6A1	19.482	A	A	B	-	B	B	A	A	B	A	A	A	A	B	-	B	B	A	A	B	A	A	B	A	A	A	A	B	B	B	A	A	B	A	-	A	A	A	A	A	A	B	A	A	B	B
725	BS00010780_51	6A1	20.078	A	A	B	B	B	B	A	A	B	A	A	A	A	B	A	B	B	A	A	B	A	A	B	A	A	A	A	B	B	B	A	A	B	A	B	A	A	A	A	A	A	B	A	A	B	B
726	RAC875_c691_1486	6A1	20.63	A	A	B	B	B	B	A	A	B	A	A	A	A	B	A	B	B	A	A	B	A	A	B	A	A	A	A	B	B	B	A	A	B	A	B	B	A	A	A	A	A	B	A	A	B	B
727	Ku_c18430_1287	6A1	21.66	A	A	B	B	B	B	A	A	B	A	A	A	A	B	A	B	B	A	A	B	A	A	B	A	A	A	A	B	B	B	A	A	B	A	B	A	A	A	A	A	A	B	A	A	B	B
728	Kukri_c19802_710	6A1	22.353	A	A	B	B	B	B	A	A	B	A	A	A	A	B	A	A	B	A	A	B	A	A	B	A	A	A	A	B	B	B	A	A	B	A	B	A	A	A	A	A	A	B	A	A	B	B
729	BS00087447_51	6A1	24.969	A	A	B	B	B	B	A	A	B	A	B	A	A	B	A	B	B	A	A	B	A	A	B	A	A	A	A	B	B	B	A	A	B	A	B	A	A	A	A	A	A	B	A	A	B	B
730	BS00062781_51	6A1	35.629	A	B	-	B	B	B	A	A	B	A	B	A	A	A	A	A	B	A	B	B	A	A	B	A	A	A	A	B	B	B	A	A	B	B	B	A	A	A	A	A	A	B	A	A	B	B
731	wsnp_BE495143A_Ta_2_2	6A1	37.071	A	B	B	B	-	B	A	A	B	A	B	A	A	A	A	A	B	A	B	B	A	A	B	A	A	A	A	B	B	B	A	A	B	B	B	A	A	A	A	A	A	B	A	A	B	B
732	Excalibur_c10372_1256	6A1	42.633	A	B	B	B	B	A	A	A	B	A	B	A	A	A	A	A	B	A	B	A	A	A	B	A	A	A	A	B	B	B	A	A	B	B	B	A	A	A	A	A	A	B	A	A	B	B
733	Tdurum_contig29357_338	6A1	64.203	A	-	B	B	B	A	A	A	B	A	B	A	A	A	A	A	B	A	B	-	A	A	B	A	A	B	A	B	-	B	A	A	-	-	-	A	A	A	A	A	A	-	A	A	A	A
734	wsnp_Ex_c20457_29526403	6A1	67.754	A	B	-	B	B	A	A	A	B	A	-	A	A	A	A	A	B	A	-	B	A	A	B	A	A	B	A	B	B	B	A	A	-	-	A	A	A	A	A	A	B	B	A	A	A	A
735	wsnp_Ex_c20457_29526260	6A1	68.232	A	B	B	B	B	A	A	A	B	A	B	A	A	A	A	A	B	A	B	B	A	A	B	A	A	B	A	B	B	B	A	A	B	B	A	A	A	A	A	A	B	B	A	A	A	A
736	RFL_Contig1715_631	6A1	70.945	A	B	B	A	B	A	A	A	B	A	B	A	A	A	A	A	B	A	B	B	A	A	B	A	A	B	A	B	B	B	A	A	B	B	A	A	A	A	A	A	B	B	A	A	A	A
737	Excalibur_c96749_512	6A1	91.986	-	B	-	-	B	B	-	B	B	-	B	A	-	A	-	A	B	A	B	A	-	-	B	A	A	B	-	-	B	B	A	A	B	B	A	-	A	-	A	A	B	B	-	B	A	A
738	D_GDEEGVY02GMZ4L_337	6A1	93.415	-	B	A	A	-	-	A	B	B	A	-	-	-	-	-	A	B	A	-	A	-	A	B	-	-	B	A	B	B	B	A	A	-	B	A	A	A	-	A	A	B	B	A	B	A	A
739	Excalibur_c5168_512	6A1	94.835	A	B	A	A	B	B	A	B	B	A	B	A	A	A	A	A	B	A	B	A	A	A	B	A	A	B	A	B	B	B	A	A	B	B	A	A	A	A	A	A	B	B	A	B	A	A
740	RAC875_rep_c115101_171	6A1	96.436	A	B	A	A	B	B	A	B	B	A	A	A	A	A	A	A	B	-	B	A	A	A	B	A	A	B	A	B	B	B	A	A	B	B	A	A	A	A	A	A	B	B	A	B	A	A
741	Kukri_c1468_1609	6A1	98.812	A	B	A	A	B	B	A	B	B	A	B	A	A	A	A	A	B	A	B	A	A	A	B	A	A	B	A	B	B	B	A	A	B	B	A	A	A	A	A	A	B	B	A	B	A	A
742	RFL_Contig5262_1500	6A1	101.399	A	B	A	A	B	B	A	B	B	A	B	A	A	A	A	-	B	A	B	A	A	A	B	A	A	B	A	B	B	B	A	A	B	B	A	A	A	A	A	A	B	B	A	B	A	A
743	BobWhite_c34996_280	6A1	134.641	A	B	-	A	B	B	A	B	B	A	B	A	A	A	A	A	B	-	B	B	A	A	B	A	A	A	A	B	B	B	B	A	B	B	A	A	A	B	A	A	B	B	A	B	B	A
744	Excalibur_c25390_2483	6A1	136.285	A	B	A	A	A	B	A	A	B	A	B	A	A	A	A	A	A	-	A	A	A	A	A	A	A	A	A	B	A	A	A	A	A	A	A	A	A	A	A	A	B	A	A	B	A	A
745	Excalibur_c79991_552	6A1	139.446	A	A	A	A	A	A	A	A	A	A	A	A	A	A	A	A	A	A	A	A	A	A	A	A	A	A	A	A	A	B	A	A	A	A	A	A	A	A	A	A	A	A	A	A	A	A
746	RFL_Contig2815_1305	6A2	0	B	B	B	A	B	A	B	B	B	A	A	B	B	B	A	B	A	B	A	B	B	A	B	B	A	B	B	B	B	A	B	A	B	B	B	B	B	A	B	B	A	B	B	B	B	B
747	BobWhite_c24750_122	6A2	11.146	B	A	-	A	-	A	A	-	A	A	-	B	A	B	B	-	A	B	A	B	B	A	A	B	A	-	A	B	A	A	A	A	A	-	-	-	B	A	-	B	A	B	B	B	B	B
748	Kukri_c7146_870	6A2	14.154	B	B	B	A	A	A	A	A	A	A	B	B	-	B	A	B	A	B	A	B	B	B	-	B	A	-	-	B	-	A	B	A	B	-	B	B	B	A	A	B	-	B	B	B	B	B
749	BobWhite_c15849_189	6A2	17.483	B	B	A	A	A	A	A	A	A	A	A	B	A	B	A	A	A	B	A	B	B	A	A	B	A	A	B	B	A	A	A	A	B	A	B	A	B	A	A	B	A	B	B	B	B	B
750	Tdurum_contig44853_1539	6A2	18.653	B	B	B	A	A	A	A	A	A	A	B	B	A	B	A	-	A	B	A	B	B	A	A	B	A	A	B	B	A	A	A	A	B	A	B	A	B	A	B	B	A	B	B	B	B	B
751	Kukri_rep_c116677_306	6A2	20.465	B	-	B	A	A	A	A	A	A	A	A	B	A	B	A	B	A	B	A	B	B	A	A	B	A	A	B	B	A	A	A	A	B	A	B	A	B	-	A	B	A	B	B	B	B	B
752	Tdurum_contig44853_1083	6A2	21.361	B	B	B	A	A	A	A	A	A	A	A	B	A	B	A	B	A	B	A	B	B	A	A	B	A	A	B	B	A	A	A	A	B	A	B	A	B	A	A	B	A	B	B	B	B	B
753	Kukri_c3009_1374	6A2	22.309	B	B	B	A	A	A	A	A	A	A	A	B	B	B	A	B	A	B	A	B	B	A	A	B	A	A	B	B	A	A	A	A	B	A	B	B	B	A	A	B	A	A	B	B	B	B
754	IAAV9150	6A2	23.759	B	B	B	A	A	A	A	-	A	A	A	B	A	B	-	B	A	B	A	B	B	A	A	B	A	-	B	B	A	A	-	A	B	A	B	-	B	A	-	-	A	A	B	B	B	-
755	Excalibur_c431_1130	6A2	24.095	B	B	B	A	A	A	A	A	A	A	A	B	A	B	A	A	A	B	A	B	B	A	A	B	A	A	B	B	A	A	A	A	B	A	B	A	B	A	A	A	A	A	B	B	B	B
756	wsnp_Ex_c431_848217	6A2	24.667	B	B	B	A	A	A	A	A	A	A	A	B	A	B	A	B	A	-	B	B	B	A	A	B	A	A	B	-	A	A	A	A	B	A	B	A	B	A	A	A	A	A	-	B	B	-
757	TA005787-0140	6A2	25.267	B	B	B	A	A	A	A	A	A	A	A	B	A	B	A	B	A	B	A	B	B	A	A	B	A	A	B	B	A	A	A	A	B	A	B	A	B	A	A	A	A	A	B	B	B	B
758	Tdurum_contig12045_868	6A2	25.804	B	B	B	A	A	A	A	A	A	A	A	B	A	B	A	B	A	B	A	B	B	A	A	B	A	A	B	B	A	A	A	A	B	A	B	A	B	A	A	A	A	A	B	B	B	B
759	RFL_Contig5170_330	6A2	27.352	B	B	B	A	A	A	A	A	A	A	A	B	A	B	A	B	A	B	A	B	B	A	A	B	A	A	B	B	A	A	A	A	B	A	B	A	B	A	A	A	A	A	B	B	B	B
760	BobWhite_c13779_636	6A2	30.619	B	B	B	A	A	B	A	A	A	A	A	B	A	B	A	B	A	B	A	B	B	A	A	B	A	B	B	B	A	A	A	A	B	A	B	A	B	A	A	A	A	A	A	B	A	B
761	Excalibur_c15744_322	6A2	37.427	B	B	B	A	A	A	A	A	A	A	A	B	A	A	A	B	A	B	A	B	A	A	A	B	A	A	B	B	A	A	A	A	B	A	B	A	B	A	A	B	A	A	B	A	B	B
762	Kukri_c61725_362	6B1	0	A	A	A	B	B	B	A	B	A	B	A	A	A	B	B	B	B	B	B	A	A	A	B	B	A	A	B	B	B	B	B	A	A	B	A	A	A	A	B	A	A	B	A	A	B	A
763	Excalibur_c39390_303	6B1	2.035	A	A	A	B	B	B	A	B	A	B	B	A	A	B	B	B	B	B	B	A	A	A	B	B	A	A	B	B	B	B	B	A	A	B	B	A	A	A	B	A	A	B	A	A	B	A
764	Tdurum_contig43092_876	6B1	2.758	A	A	A	B	B	B	A	B	A	B	A	A	A	B	B	B	B	B	B	A	A	A	B	B	A	A	B	B	B	B	B	-	-	B	A	A	A	A	B	A	A	B	-	-	B	-
765	Kukri_rep_c104879_103	6B1	3.578	A	A	A	B	B	B	A	B	A	B	A	A	A	B	B	B	B	B	B	B	A	A	B	B	A	A	B	B	B	B	B	A	A	B	A	A	A	A	B	A	A	B	A	A	B	A
766	Kukri_rep_c103613_253	6B1	4.335	A	A	A	B	B	B	A	B	A	B	A	A	A	B	B	B	B	B	B	A	A	A	B	B	A	A	B	B	B	B	B	A	A	B	A	A	A	A	B	A	A	B	A	A	B	A
767	RAC875_c13920_836	6B1	4.921	A	A	A	B	B	B	A	B	A	B	A	A	A	B	B	B	B	B	B	A	A	A	B	B	A	A	B	B	B	B	B	A	A	B	A	A	A	A	B	A	A	B	A	A	B	A
768	Tdurum_contig9612_971	6B1	5.396	A	A	A	B	B	B	A	B	A	B	A	A	A	B	B	B	B	B	B	A	A	A	B	B	A	A	B	B	B	B	B	A	A	B	A	A	A	A	B	A	A	B	A	A	B	A
769	BS00011530_51	6B1	5.707	A	-	A	B	B	B	A	B	A	B	B	-	A	B	B	B	B	B	B	A	A	A	B	B	A	A	B	B	B	B	B	A	A	B	A	A	A	A	B	A	A	B	A	A	B	-
770	BS00100307_51	6B1	5.953	A	A	A	B	-	-	A	-	A	-	-	A	A	-	-	-	B	B	B	-	A	A	-	B	A	A	B	B	-	B	-	A	A	B	A	A	A	A	B	A	A	B	A	A	B	A
771	BS00011365_51	6B1	6.801	A	A	A	B	B	B	A	B	A	B	B	A	A	B	B	B	B	B	B	A	A	A	B	B	A	A	B	B	B	B	B	A	A	B	A	A	A	A	B	A	A	B	A	A	B	A
772	IACX6023	6B1	7.285	A	A	A	B	B	B	A	B	A	B	B	A	A	B	B	B	B	B	B	A	A	A	B	B	A	A	B	B	B	B	B	A	A	B	A	A	A	A	B	A	A	B	A	A	B	A
773	RAC875_c29753_443	6B1	7.823	A	A	A	B	B	B	A	B	A	B	B	A	A	B	B	B	B	B	B	A	A	A	B	B	A	A	B	-	B	B	B	A	A	B	A	A	A	A	B	A	A	B	A	A	B	-
774	BS00090070_51	6B1	8.342	A	A	-	B	B	B	A	B	A	B	B	A	A	B	B	-	B	B	B	A	A	A	B	B	A	A	B	B	B	B	A	A	A	B	A	A	A	A	B	A	A	B	A	A	B	A
775	RAC875_c92963_773	6B1	8.988	A	A	A	B	B	B	A	B	A	B	B	A	A	B	B	B	B	B	B	A	A	A	B	B	A	A	B	B	B	B	B	A	A	B	A	A	A	A	B	A	A	B	A	A	B	A
776	BS00003852_51	6B1	9.544	A	A	A	B	B	B	A	B	A	B	B	A	A	B	B	A	B	B	B	A	A	A	B	B	A	A	B	B	B	B	A	A	A	B	A	A	A	A	B	A	A	B	A	A	B	A
777	Tdurum_contig58200_210	6B1	21.17	A	A	B	B	B	B	A	B	A	A	A	A	A	B	B	B	B	B	B	A	-	A	B	B	A	A	B	B	B	A	B	A	A	B	A	-	-	-	A	A	A	B	B	B	B	-
778	wsnp_Ex_c7907_13427724	6B1	23.445	A	A	B	B	B	B	A	B	A	A	B	A	A	B	B	B	B	B	B	A	A	A	B	B	A	A	B	B	B	A	B	A	A	B	A	A	A	A	A	B	A	B	B	B	B	A
779	Kukri_c33668_877	6B1	23.958	A	A	B	B	B	B	A	B	A	A	B	A	A	B	B	B	B	B	B	A	A	A	B	B	A	A	B	B	B	A	B	A	A	B	A	A	A	A	A	B	A	B	B	B	B	A
780	Ku_c30637_1294	6B1	26.83	A	A	B	B	B	B	A	B	A	A	B	A	A	B	B	B	B	B	B	A	A	A	B	B	A	A	B	B	B	A	B	A	A	B	A	A	A	A	A	B	A	B	B	B	B	A
781	wsnp_Ex_c12577_20022294	6B1	32.79	A	A	B	B	B	B	A	B	A	A	-	A	A	B	B	B	B	B	B	A	A	-	B	B	-	A	B	B	B	A	B	A	-	B	-	A	B	A	A	B	-	B	B	B	B	A
782	wsnp_BE488206B_Ta_2_1	6B1	41.581	A	A	B	B	B	B	A	B	A	B	B	A	B	B	B	B	B	B	B	A	A	A	B	B	A	A	A	A	B	A	B	A	B	B	A	A	B	A	A	B	A	B	B	B	B	A
783	Tdurum_contig41980_619	6B1	42.003	A	A	B	B	-	B	A	B	A	B	B	A	B	B	B	B	B	B	B	A	A	A	B	B	A	A	A	-	B	A	B	A	B	B	-	A	B	A	A	B	A	B	B	B	B	A
784	Tdurum_contig41980_1727	6B1	42.18	A	-	B	B	-	B	A	B	A	-	-	A	B	B	B	-	B	B	B	-	-	A	B	B	A	A	A	-	B	A	B	A	B	B	A	-	B	A	A	B	A	-	B	B	B	A
785	Tdurum_contig41980_2722	6B1	42.364	A	A	B	B	B	B	A	B	A	B	B	A	B	B	B	B	B	B	B	A	A	A	B	B	A	A	A	A	B	A	B	A	B	B	A	A	B	A	A	B	A	B	B	B	B	A
786	BS00003214_51	6B1	42.996	A	A	B	B	B	B	A	B	A	B	B	A	B	B	B	B	B	B	B	A	A	A	B	B	A	A	A	A	B	A	B	A	B	B	A	A	B	A	A	B	A	B	B	B	B	A
787	Tdurum_contig21737_203	6B1	45.06	A	A	B	A	B	B	A	B	A	B	B	A	B	B	B	A	B	B	B	-	A	A	B	B	A	A	A	A	B	A	B	-	B	B	-	-	B	A	A	B	A	B	B	B	B	A
788	RAC875_c25672_473	6B1	47.121	A	B	B	B	B	B	A	B	A	B	B	A	B	B	B	B	B	B	B	A	A	A	B	B	A	B	A	A	B	A	B	A	B	B	B	A	B	A	B	B	B	B	B	B	B	A
789	Kukri_c23224_1425	6B1	53.403	A	A	B	B	B	A	A	A	B	B	A	A	B	B	B	B	B	B	B	A	A	A	B	B	A	A	A	A	B	A	B	A	B	B	A	B	B	A	A	B	A	B	B	B	B	B
790	CAP8_c1678_709	6B1	54.825	A	A	B	B	B	A	A	A	A	B	B	A	B	B	B	B	B	B	B	A	A	A	B	B	A	A	A	A	B	A	B	A	B	B	B	A	B	A	A	B	A	B	B	B	B	A
791	RAC875_c81264_124	6B1	57.831	A	A	B	B	B	A	A	A	A	B	-	A	B	B	B	-	B	B	B	A	A	A	B	B	A	A	A	A	B	A	B	A	B	-	-	A	B	A	A	B	A	B	B	B	B	A
792	RFL_Contig916_683	6B1	58.494	A	A	-	B	B	A	A	-	A	B	-	-	B	B	B	B	B	B	B	-	A	A	B	B	-	A	-	A	-	A	-	A	B	B	A	-	B	A	A	B	A	B	B	B	-	A
793	Excalibur_c63243_434	6B1	69.662	A	A	A	B	B	A	A	B	A	B	B	A	B	A	B	-	A	A	B	A	A	A	B	B	A	A	A	A	B	A	B	A	B	B	A	A	B	A	A	B	A	B	B	B	B	A
794	Tdurum_contig20987_432	6B1	73.335	B	A	B	B	B	A	A	A	A	B	B	A	A	B	B	B	B	B	B	A	A	A	B	B	A	A	A	A	B	A	B	B	B	B	A	B	B	A	A	B	B	B	B	B	B	A
795	BS00073906_51	6B1	74.24	-	A	B	B	B	A	A	A	A	B	B	A	A	B	B	B	-	B	B	A	A	A	B	-	A	A	A	A	B	A	-	B	B	B	A	-	-	A	A	B	B	B	B	B	B	A
796	BS00086964_51	6B1	74.474	B	A	B	B	B	A	A	A	A	B	B	A	A	B	B	B	B	B	B	A	A	A	B	B	A	A	A	A	B	A	B	B	B	B	A	B	B	A	A	B	B	B	B	B	B	A
797	RAC875_c6431_1012	6B1	74.95	B	A	B	B	B	A	A	A	A	B	B	A	A	B	B	B	B	B	B	A	A	A	B	B	A	A	A	A	B	A	B	B	B	B	B	B	B	A	A	B	B	B	B	B	B	A
798	wsnp_BE591931B_Ta_2_2	6B1	79.092	B	A	-	B	B	B	A	A	A	B	B	A	A	A	B	-	B	B	B	A	A	A	B	B	A	A	A	A	-	A	B	B	B	B	B	B	B	B	A	B	B	B	B	B	B	A
799	Tdurum_contig44173_792	6B1	81.453	B	A	B	B	B	B	A	A	A	B	B	A	A	A	B	B	B	B	B	A	A	A	B	B	A	A	A	A	B	A	B	B	B	B	A	B	B	B	A	B	B	B	B	B	B	A
800	RAC875_c13216_111	6B1	88.591	B	A	B	B	B	B	A	A	A	B	B	A	A	A	A	B	B	B	B	A	A	A	A	A	A	A	A	B	A	A	B	B	B	B	A	B	B	B	A	B	B	B	B	B	B	A
801	BS00022599_51	6B1	90.494	B	A	B	B	B	B	A	A	A	B	B	A	A	A	A	A	B	B	B	A	A	A	A	A	A	A	A	B	A	A	B	B	B	B	A	A	B	B	A	-	B	B	B	B	B	A
802	Kukri_c25034_2042	6B1	92.766	B	B	B	B	B	B	A	A	A	B	B	A	A	A	A	B	B	B	B	A	A	A	A	A	A	A	A	B	A	A	B	B	B	B	A	B	B	B	A	B	B	B	B	B	B	A
803	Kukri_rep_c68504_1403	6B1	93.533	B	B	B	B	B	B	A	A	A	B	B	A	A	A	A	B	B	B	B	A	A	A	A	A	A	A	A	B	A	A	B	B	B	B	B	B	B	B	A	B	B	B	B	B	B	A
804	TA004523-0997	6B1	99.012	B	B	B	B	B	B	A	A	A	B	B	A	A	A	A	B	B	B	B	A	B	A	A	A	A	A	A	B	A	A	B	B	B	B	B	B	B	B	A	B	B	B	B	B	B	A
805	wsnp_Ex_c12433_19826311	6B1	101.555	B	B	A	B	B	B	-	A	A	B	B	A	A	A	A	B	B	B	B	A	B	A	A	A	A	A	A	B	A	A	B	A	B	B	B	B	B	B	-	B	A	B	B	B	B	-
806	GENE-4093_178	6B1	102.232	B	B	B	B	B	B	A	A	A	B	B	A	A	A	A	B	B	B	B	A	B	A	A	A	A	A	A	B	A	A	B	B	B	B	B	B	B	B	A	B	A	B	B	B	B	A
807	wsnp_Ex_c12433_19826311	6B1	108.061	B	B	B	B	B	B	A	A	A	B	B	A	A	A	A	B	B	B	B	A	B	A	A	A	A	A	A	B	A	A	B	A	B	B	A	B	B	B	A	B	A	B	B	B	B	A
808	wsnp_Ex_c1383_2652398	6B1	117.093	B	B	B	B	A	B	A	A	A	A	B	A	A	A	A	B	B	B	B	A	A	A	A	A	A	A	A	B	B	A	B	A	B	A	B	B	B	B	A	B	A	B	B	B	B	A
809	Kukri_c16404_100	6B1	126.415	B	B	B	B	A	B	B	A	A	A	B	A	A	A	A	B	B	B	B	A	B	B	A	A	A	A	B	B	B	A	B	A	B	A	B	B	B	B	A	B	A	B	B	B	B	A
810	BS00041633_51	6B1	127.061	B	B	B	-	A	B	B	A	A	A	-	A	A	A	A	B	B	B	B	A	B	B	A	A	A	A	B	-	B	A	B	A	-	A	B	B	B	B	A	B	A	-	-	B	B	A
811	BS00023080_51	6B1	127.724	B	B	B	-	A	B	B	A	A	A	-	A	A	A	A	-	B	B	B	A	B	A	A	A	A	A	-	B	B	A	B	-	B	A	-	B	-	-	A	B	-	B	B	B	B	A
812	BS00109717_51	6B1	128.499	B	B	B	B	-	B	B	A	A	A	-	A	A	A	A	B	B	B	B	A	B	A	-	A	A	A	B	B	B	-	B	A	B	A	B	B	B	B	-	B	A	B	B	B	B	-
813	Excalibur_rep_c110824_66	6B1	129.121	B	B	B	B	A	B	B	A	A	A	B	A	A	A	A	B	B	B	B	A	B	A	A	A	A	A	B	B	B	A	B	A	B	A	B	B	B	B	A	B	A	B	B	B	B	A
814	Tdurum_contig17421_310	6B1	130.486	-	B	B	-	A	-	-	A	A	A	A	A	A	A	A	-	B	-	-	A	-	A	A	A	A	A	B	B	B	A	-	A	-	A	B	-	B	B	A	B	A	-	-	B	B	A
815	BS00036830_51	6B1	132.866	B	B	B	B	B	B	B	A	A	A	A	A	A	A	A	B	B	B	B	B	B	A	A	A	A	A	B	B	B	A	B	A	B	A	B	B	B	B	A	B	A	B	B	B	B	A
816	IAAV8536	6B1	136.318	B	B	B	B	B	B	A	A	A	B	A	B	-	B	B	-	B	B	B	-	-	A	B	B	A	B	A	B	-	A	B	B	A	B	B	B	B	B	A	B	B	B	B	-	B	B
817	wsnp_Ex_c12433_19826311	6B1	146.464	B	A	B	B	B	B	A	A	A	B	B	A	A	A	A	B	A	B	B	B	B	A	A	A	A	A	A	A	A	A	B	A	A	B	A	B	A	B	A	B	A	A	B	A	B	A
818	BS00034337_51	6B1	159.664	B	B	B	B	A	B	B	A	A	A	B	B	A	A	B	B	B	A	B	A	B	B	A	A	A	A	B	-	-	B	A	A	A	A	B	B	B	B	A	B	A	-	B	B	B	A
819	wsnp_Ex_c293_568575	6B1	162.753	B	B	A	B	B	B	B	A	A	A	B	B	A	A	B	B	B	A	B	A	B	B	A	A	A	A	B	A	B	B	A	A	A	A	B	B	A	B	A	B	A	B	B	B	B	A
820	BS00046264_51	6B1	166.976	B	B	B	B	A	B	B	A	A	A	B	B	A	A	B	B	B	A	B	A	B	B	A	A	A	A	B	A	B	B	A	A	A	A	B	B	B	B	A	B	A	B	B	B	B	A
821	BS00046263_51	6B1	167.691	B	B	-	B	-	B	B	A	A	A	B	B	A	A	B	-	B	A	B	A	B	B	A	A	A	A	B	A	B	B	A	A	A	A	B	B	B	B	A	B	A	B	B	B	B	A
822	IAAV3657	6B1	168.177	B	B	B	B	A	B	B	A	A	A	B	-	A	A	B	B	-	A	B	A	B	B	A	A	A	A	B	A	B	B	A	A	A	A	B	B	-	B	A	B	A	B	B	B	B	A
823	BS00085688_51	6B1	168.319	B	B	B	B	-	B	B	A	A	A	-	B	A	A	B	B	B	A	B	A	B	B	A	A	A	A	-	A	B	B	A	A	A	A	B	B	B	B	A	B	A	B	B	B	B	A
824	Jagger_c5597_332	6B1	168.328	B	B	B	B	A	B	B	A	A	A	B	B	A	A	B	B	B	A	B	A	B	B	A	A	A	A	B	A	B	B	A	A	A	A	B	B	B	B	A	B	A	B	B	B	B	A
825	RAC875_c5413_1266	6B1	169.657	B	B	B	B	A	B	B	A	A	A	B	B	A	A	B	B	B	A	B	A	B	B	A	A	A	A	B	A	B	B	A	A	A	A	B	B	B	B	A	B	A	B	B	B	B	A
826	RFL_Contig2877_804	6B1	173.524	B	B	B	B	B	B	B	A	A	A	B	B	A	B	B	B	B	A	B	A	B	B	A	A	A	A	B	A	B	B	A	A	A	B	B	B	B	B	A	B	A	B	B	B	B	B
827	BobWhite_c27364_124	6B1	177	B	B	B	A	A	B	B	A	A	A	B	B	A	B	B	B	B	A	B	A	B	B	A	A	B	A	B	A	B	B	A	A	A	A	B	B	A	B	A	B	A	B	B	B	B	A
828	Ra_c23853_324	6B1	178.257	A	B	B	A	A	-	B	A	A	A	A	B	A	B	B	B	B	A	B	A	B	B	A	A	B	A	B	A	B	B	A	A	A	A	B	B	A	B	A	B	A	B	B	B	B	A
829	Ra_c6429_1157	6B1	185.825	B	B	B	A	A	B	B	B	A	A	B	B	B	B	B	B	B	A	B	A	B	B	A	A	B	A	B	B	B	B	A	A	A	A	B	B	A	B	A	B	A	B	B	B	B	A
830	BS00037163_51	6D1	0	A	A	-	A	B	A	B	B	A	A	A	B	A	B	A	-	B	B	-	A	B	A	B	A	A	-	-	B	A	-	B	B	A	B	-	B	B	B	A	B	-	B	A	B	A	-
831	Kukri_c44291_138	6D1	2.488	A	A	B	A	B	A	B	B	A	A	A	B	A	B	A	A	B	A	B	A	B	A	B	A	A	B	A	B	A	B	B	B	-	B	A	A	A	B	A	B	-	B	A	B	A	B
832	Tdurum_contig10229_127	6D1	6.715	A	A	B	A	B	A	B	B	A	A	A	B	A	B	A	A	B	B	B	A	B	A	B	A	A	B	A	B	A	A	B	B	A	B	A	-	A	B	A	B	B	B	A	B	A	B
833	tplb0038e08_924	6D1	8.485	A	A	-	A	B	-	-	-	-	-	A	-	-	-	-	A	B	-	B	A	-	A	B	A	A	B	A	B	A	B	-	-	-	B	A	A	A	-	A	B	-	-	-	B	A	B
834	tplb0038e08_609	6D1	9.523	A	A	A	A	B	A	B	B	A	A	A	B	A	B	A	A	B	-	B	A	B	A	B	A	A	B	A	B	A	B	B	B	A	B	A	B	A	B	A	B	B	B	A	B	A	B
835	wsnp_Ex_c6942_11966469	6D1	10.925	A	A	A	A	B	-	B	B	A	A	-	B	A	-	A	A	B	-	B	A	B	A	B	A	A	B	A	B	A	B	B	-	-	B	A	-	A	B	A	B	B	B	A	-	A	B
836	RAC875_c57219_632	6D1	12.106	A	A	A	A	B	A	B	B	A	A	A	B	A	B	A	A	B	A	B	A	B	A	B	A	A	B	A	B	A	B	B	B	A	B	A	B	A	B	A	B	B	B	A	B	A	B
837	RAC875_c8088_61	6D1	13.46	A	A	A	A	B	A	B	B	A	A	B	B	A	B	A	A	B	A	B	A	B	A	B	A	A	B	A	B	A	B	B	B	A	B	A	B	A	B	A	B	B	B	A	B	A	B
838	BS00070856_51	6D1	15.072	A	A	A	A	B	A	B	B	A	A	B	B	A	B	A	A	B	A	B	A	B	A	B	A	A	B	A	B	A	B	B	B	A	A	A	B	A	B	A	B	B	B	A	B	A	B
839	BobWhite_c13435_700	6D1	17.009	A	A	A	A	B	A	B	B	A	A	B	B	A	B	A	A	B	A	B	A	B	A	B	A	A	-	A	B	A	B	B	B	A	-	A	B	A	B	A	B	B	B	A	B	A	B
840	Kukri_c9940_659	6D1	23.967	A	A	A	A	B	A	B	B	A	A	A	B	A	B	A	A	B	A	B	A	B	A	B	A	A	B	A	A	A	B	A	B	A	B	A	B	A	B	A	A	B	B	A	B	A	A
841	Ra_c42576_780	6D2	0	-	B	-	B	A	A	A	B	B	B	B	A	B	B	A	B	A	B	B	B	-	A	A	A	A	-	A	A	A	-	-	B	A	-	A	B	-	B	-	B	B	B	-	-	B	A
842	BS00022523_51	6D2	1.855	B	B	A	B	A	A	A	B	B	B	B	A	B	B	A	B	A	B	B	B	B	A	A	A	A	B	A	B	A	B	B	B	A	B	A	B	B	B	B	B	B	B	B	B	-	B
843	IACX9471	6D2	3.789	B	B	A	B	A	A	A	B	B	B	-	A	B	B	A	B	A	B	B	B	B	A	A	A	A	B	A	A	A	B	B	B	A	B	A	B	-	B	B	B	B	B	B	B	-	B
844	Kukri_c55362_75	6D2	6.766	B	B	A	B	A	A	A	B	B	B	A	A	B	B	A	B	A	B	B	B	B	A	A	A	A	B	A	A	A	B	B	B	B	B	A	B	B	B	B	B	A	B	B	B	B	B
845	Kukri_c64412_175	6D2	7.841	B	B	A	B	A	A	A	B	B	B	A	A	B	B	A	B	A	B	B	B	B	A	A	A	A	B	A	A	A	B	B	B	B	B	A	B	B	B	B	B	A	B	B	B	B	B
846	Excalibur_c52276_176	6D2	8.459	B	B	A	B	A	A	A	B	B	B	B	A	B	B	A	B	A	B	B	B	B	A	A	A	A	B	A	A	A	B	B	B	B	B	A	B	B	B	B	B	A	B	B	B	B	B
847	wsnp_Ex_c18664_27540364	6D2	10.249	B	B	A	B	A	A	A	B	B	B	B	A	B	B	A	B	A	B	B	B	B	A	A	A	A	-	B	A	A	B	B	B	B	B	A	-	B	-	B	B	A	-	B	B	B	B
848	Kukri_c57317_539	7A1	0	A	A	A	B	A	A	B	A	A	B	A	B	A	A	A	A	B	A	A	B	B	A	B	A	A	A	B	A	B	A	B	B	A	B	B	B	A	B	A	A	B	B	B	B	B	B
849	BS00021769_51	7A1	3.038	A	A	A	B	A	A	-	A	A	B	A	B	A	A	A	B	-	A	A	B	B	A	B	A	A	A	B	B	B	A	B	B	A	B	-	B	A	B	A	A	B	B	B	B	B	B
850	IAAV7121	7A1	4.364	A	A	A	B	A	A	B	A	A	B	A	B	A	A	A	A	B	A	A	B	B	A	B	A	A	A	B	B	B	A	B	B	A	B	B	B	A	B	A	A	B	B	B	B	B	B
851	IAAV4340	7A1	5.323	A	-	A	-	A	A	B	A	A	B	A	B	A	A	A	A	B	A	A	-	B	A	B	A	A	A	-	-	-	-	B	B	A	B	B	-	A	B	A	A	-	B	-	-	-	B
852	Kukri_s118416_65	7A1	11.379	A	A	A	B	A	A	B	A	A	B	A	B	A	A	A	A	B	A	B	B	B	A	B	A	A	A	B	B	B	A	B	B	A	B	B	B	A	B	A	A	A	B	B	B	B	B
853	wsnp_Ra_c21280_30656003	7A1	29.974	A	B	A	B	A	B	A	A	A	B	A	A	A	B	A	B	B	A	B	A	B	A	A	A	A	A	B	A	B	A	A	B	A	B	A	B	A	A	A	A	B	A	A	B	A	B
854	wsnp_Ex_c451_885212	7A1	35.816	B	B	A	B	A	B	A	A	A	B	B	B	A	B	A	B	B	A	B	A	B	A	B	A	A	A	B	B	B	A	A	B	A	B	B	B	A	B	A	A	B	B	A	B	B	A
855	CAP7_c1522_255	7A1	37.238	B	B	A	B	B	B	A	A	A	B	A	B	A	B	A	B	B	A	B	A	B	A	B	A	A	A	B	B	B	A	A	B	A	B	B	B	A	B	A	B	B	B	A	B	B	B
856	wsnp_Ex_c8614_14453388	7A1	37.53	B	B	A	B	A	B	A	A	A	B	-	B	A	B	A	B	B	A	B	A	B	A	B	A	A	A	B	B	B	A	A	B	A	B	B	B	A	B	A	A	B	B	A	B	B	B
857	Excalibur_rep_c79404_164	7A1	38.244	B	B	A	B	A	B	A	A	A	B	A	B	A	B	A	B	B	A	B	A	B	A	B	A	A	A	B	B	B	A	A	B	A	B	B	B	A	B	A	A	B	B	A	B	B	B
858	wsnp_RFL_Contig1510_707132	7A1	38.681	B	B	A	B	A	B	A	A	A	B	A	B	A	B	A	B	B	A	A	A	B	A	B	A	A	A	B	B	B	A	A	B	A	B	B	B	A	B	A	A	B	B	A	B	B	B
859	TA005578-0927	7A1	39.162	B	B	A	B	A	B	A	A	A	B	A	B	A	B	A	B	B	A	B	A	B	A	B	A	A	A	B	B	B	A	A	B	A	B	A	B	A	B	A	A	B	B	A	B	B	B
860	wsnp_Ra_c16813_25556454	7A1	39.441	B	B	A	B	A	B	A	A	A	B	A	B	A	B	A	B	B	A	B	A	B	A	B	A	A	A	B	B	B	A	A	B	A	B	A	B	A	B	A	A	B	B	A	B	B	B
861	Kukri_c47141_79	7A1	39.837	B	B	A	B	A	B	A	A	A	B	A	B	A	B	A	B	B	A	B	A	B	A	B	A	A	A	B	B	B	A	A	B	A	B	B	B	A	B	A	A	B	B	A	B	B	B
862	wsnp_Ex_c38981_46383475	7A1	39.999	B	B	A	B	A	B	A	A	A	B	A	B	A	B	A	B	B	A	B	A	B	A	B	A	A	A	B	B	B	A	A	B	A	B	B	B	A	B	A	A	B	B	A	B	B	B
863	Ra_c1227_2718	7A1	40.353	B	B	A	B	A	B	A	A	A	B	A	B	A	B	A	B	B	A	B	A	B	A	B	A	A	A	B	B	B	A	A	B	A	B	-	B	A	B	A	A	B	-	A	B	B	B
864	BS00002491_51	7A1	40.476	B	B	-	-	A	B	A	-	-	B	-	B	A	B	A	B	B	-	B	-	-	-	-	-	A	A	B	B	B	A	A	B	A	B	-	B	A	B	A	-	B	B	-	B	-	B
865	wsnp_Ex_rep_c68405_67220227	7A1	40.5	B	B	A	B	A	B	A	A	A	B	B	B	A	B	A	B	B	A	B	A	B	A	B	A	A	A	B	B	B	A	A	B	A	B	A	B	A	B	A	A	B	B	A	B	B	B
866	BS00075525_51	7A1	40.585	B	B	-	B	-	B	A	A	A	B	-	B	A	B	A	B	B	A	B	A	B	A	B	A	A	A	B	B	B	A	A	-	A	B	-	B	A	B	A	A	B	B	A	B	B	B
867	BS00035807_51	7A1	40.655	B	B	A	B	A	B	A	A	A	B	-	B	A	B	A	B	B	A	B	A	B	A	B	A	A	A	B	B	B	A	A	B	A	B	B	B	A	B	A	A	B	B	A	B	B	B
868	wsnp_Ex_c49880_54354165	7A1	40.692	B	B	A	B	A	B	A	A	A	B	A	B	A	B	A	B	B	A	B	A	B	A	B	A	A	A	B	B	B	A	A	B	A	B	B	B	A	B	A	A	B	B	A	B	B	B
869	wsnp_Ex_rep_c68405_67220388	7A1	40.911	B	B	A	B	A	B	A	A	A	B	A	B	A	B	A	B	B	A	B	A	B	A	B	A	A	A	B	B	B	A	A	B	A	B	B	B	A	B	A	A	B	B	A	B	B	B
870	BS00065822_51	7A1	41.158	B	B	A	B	-	B	A	A	A	B	A	B	A	B	A	-	B	A	B	A	B	A	B	A	A	A	B	B	B	A	A	B	A	B	-	-	A	B	A	A	B	B	A	B	B	B
871	Ku_c5901_1487	7A1	41.293	B	B	A	B	B	B	A	A	A	B	A	B	A	B	A	B	B	A	B	A	B	A	B	A	A	A	B	B	B	A	A	B	A	B	B	B	A	B	A	A	B	B	A	B	B	B
872	BS00059928_51	7A1	41.679	B	-	A	B	A	B	A	A	A	-	B	-	A	B	A	B	B	A	B	A	B	A	B	A	A	A	B	B	B	A	A	B	A	B	B	B	A	-	A	A	-	B	A	-	-	-
873	wsnp_Ex_c1482_2834254	7A1	41.821	B	B	A	B	A	B	A	A	A	B	B	B	A	B	A	B	B	A	B	A	B	A	B	A	A	A	B	B	B	A	A	B	A	B	B	B	A	B	A	A	B	B	A	B	B	B
874	Ra_c72413_1987	7A1	42.212	B	B	A	B	A	B	A	A	A	B	A	B	A	B	A	B	B	A	B	A	B	A	B	A	A	A	B	B	B	A	A	B	A	B	B	A	A	B	A	A	B	B	A	B	B	B
875	Ex_c7397_535	7A1	42.67	B	B	A	B	A	B	A	A	A	B	B	B	A	B	A	B	B	A	B	A	B	A	B	A	A	A	B	B	B	A	A	B	A	B	B	B	A	B	A	A	B	B	A	B	B	B
876	wsnp_Ra_c40910_48252997	7A1	43.028	B	B	A	B	A	B	A	A	A	B	B	B	A	B	A	B	B	A	B	A	B	A	B	A	A	A	B	B	B	A	A	B	A	B	B	B	A	B	A	A	B	B	A	B	B	B
877	wsnp_Ex_c6059_10615895	7A1	43.398	B	B	A	B	A	B	A	A	A	B	B	B	A	B	A	B	B	A	B	A	B	A	B	A	A	A	B	B	-	A	A	B	A	B	B	B	A	B	A	A	B	B	A	B	B	B
878	Kukri_c16922_106	7A1	43.752	B	B	A	B	B	B	A	A	A	B	A	B	A	B	A	B	B	A	B	A	B	A	B	A	A	A	B	B	B	A	A	B	A	B	B	B	A	B	A	A	B	B	A	B	B	B
879	Ku_c2990_1997	7A1	46.537	B	B	A	B	B	B	A	A	A	B	-	B	A	A	-	B	B	A	B	A	B	A	B	-	A	A	B	B	B	A	A	B	A	B	B	B	-	B	-	B	B	B	A	B	B	B
880	BobWhite_c8289_808	7A1	46.789	B	B	A	B	B	B	A	A	A	B	A	B	A	A	A	B	B	A	B	A	B	A	B	A	A	A	B	B	B	A	A	B	A	B	B	B	A	B	A	B	B	B	A	B	B	B
881	CAP8_c3496_118	7A1	47.623	B	B	A	B	B	B	A	A	A	B	A	B	A	A	A	B	B	A	B	A	B	A	B	A	A	A	B	B	B	A	A	B	A	B	B	B	A	B	A	B	B	B	A	B	B	B
882	wsnp_CAP11_c827_513472	7A1	48.377	B	B	-	B	B	B	A	A	A	B	A	B	A	A	A	B	B	A	B	A	B	A	B	A	A	A	B	B	-	A	A	B	A	B	B	B	A	B	B	B	B	B	A	B	B	B
883	wsnp_JD_c5102_6225151	7A1	52.726	B	B	-	B	B	B	A	A	A	B	-	B	A	A	A	B	B	A	B	A	B	A	B	A	A	A	A	B	B	A	A	B	A	B	-	-	A	B	A	B	A	B	A	B	B	B
884	BobWhite_c5235_710	7A1	55.548	B	B	A	B	B	B	A	A	A	B	A	B	A	A	A	B	B	A	B	A	B	A	B	A	A	A	A	B	B	A	A	B	A	B	A	A	A	B	A	B	A	B	A	B	B	B
885	BobWhite_c53517_181	7A1	58.08	B	B	A	B	B	-	A	B	A	B	A	B	A	A	A	B	B	A	B	A	B	A	B	A	A	A	A	B	B	A	A	B	A	B	A	B	A	B	A	B	A	B	A	B	B	B
886	RAC875_c43295_135	7A1	70.316	B	B	A	B	B	B	A	B	A	B	A	B	A	A	-	-	B	A	B	A	B	A	B	A	-	A	A	B	A	A	A	B	A	B	-	B	A	B	A	B	A	B	A	B	B	B
887	wsnp_Ex_c9428_15641609	7A1	78.527	B	B	A	A	B	B	A	B	A	B	A	B	A	A	A	B	A	A	B	A	B	A	B	A	A	A	A	B	A	A	A	B	A	B	A	B	A	B	A	B	A	B	A	B	B	B
888	wsnp_Ku_c19251_28705893	7A1	80.279	B	B	A	A	B	B	A	B	A	B	A	B	A	A	A	B	A	A	B	A	B	A	B	A	A	A	A	-	A	A	A	B	A	B	B	B	A	B	A	B	A	B	A	B	B	B
889	tplb0045p11_893	7A1	82.103	B	B	A	A	B	B	A	B	A	B	A	B	A	A	A	B	A	A	B	A	B	A	B	A	A	A	A	B	A	A	A	B	A	B	B	A	A	B	A	B	A	B	A	B	B	B
890	Excalibur_c14451_65	7A1	83.353	B	B	A	A	B	B	A	B	A	B	A	B	A	A	A	B	A	A	B	A	B	A	B	A	A	A	A	B	A	A	A	B	A	B	B	A	A	B	A	B	A	B	A	B	B	B
891	RAC875_c24411_889	7A1	89.904	B	B	A	A	B	B	A	B	A	B	B	B	A	A	A	B	A	A	B	A	B	A	B	A	B	A	A	B	A	A	B	B	B	B	B	B	B	B	B	B	B	B	A	B	B	B
892	RAC875_rep_c119304_226	7A1	108.051	B	A	A	A	B	B	A	B	A	B	B	B	A	B	A	B	A	A	B	A	B	B	A	B	A	A	A	B	A	B	A	B	B	B	B	A	A	B	A	B	A	B	A	B	B	B
893	wsnp_Ku_c44760_51961180	7A1	111.553	B	A	A	A	B	B	A	B	A	B	B	B	A	B	A	B	A	A	B	-	B	B	A	B	A	A	A	B	A	B	A	A	B	B	-	A	A	B	A	B	A	B	A	B	B	B
894	BS00065529_51	7A1	114.332	B	A	A	A	B	B	B	B	A	B	B	B	A	B	B	B	A	B	B	A	B	B	A	B	A	A	A	B	B	B	A	A	B	B	A	A	A	B	A	B	A	B	A	B	B	B
895	BobWhite_c19346_434	7A1	120.496	B	A	A	A	B	B	A	B	A	B	B	B	B	B	A	B	A	B	B	A	B	B	A	B	A	A	A	B	A	B	A	A	B	B	B	A	A	B	A	B	A	B	A	B	B	B
896	BS00010677_51	7A1	125.768	B	B	B	B	B	B	B	B	A	B	B	B	A	B	B	B	B	B	A	A	B	B	B	B	A	B	A	A	A	B	B	B	B	B	B	B	B	B	B	B	A	-	A	B	B	B
897	wsnp_Ra_c7112_12318340	7A1	163.697	B	B	A	A	B	B	A	B	A	A	B	B	A	B	A	B	A	B	A	A	B	B	A	B	A	B	A	A	A	B	A	A	B	B	B	A	A	A	A	B	A	B	A	B	B	B
898	Tdurum_contig59633_56	7A1	165.936	-	B	A	A	B	B	A	B	A	A	B	-	A	B	A	B	A	B	A	A	B	B	A	B	A	B	A	A	A	B	A	A	B	B	B	A	A	A	A	B	A	B	A	B	B	B
899	Kukri_c28968_130	7A1	166.807	B	B	A	A	B	B	A	B	A	A	B	B	A	B	A	B	A	B	A	A	B	B	A	B	A	B	A	A	A	B	A	A	B	B	B	A	A	A	A	B	A	B	A	B	B	B
900	Tdurum_contig12454_585	7A1	167.248	B	B	A	A	B	B	A	B	A	A	B	B	A	B	A	B	A	B	A	A	B	B	A	B	A	B	A	A	A	B	A	A	B	B	B	A	A	A	A	B	A	B	A	B	B	B
901	BS00064413_51	7A1	167.612	B	B	A	A	B	B	A	B	A	A	B	B	A	B	A	B	A	B	A	A	B	B	A	B	A	B	A	A	A	B	A	A	B	B	B	A	A	A	A	B	A	B	A	B	B	B
902	tplb0031i24_1212	7A1	172.928	B	B	A	A	B	B	A	B	A	A	B	B	A	B	A	B	A	B	A	A	B	B	A	B	A	B	A	A	A	B	A	A	B	B	B	A	A	A	A	B	A	B	A	B	B	A
903	BS00020236_51	7A1	178.333	B	B	A	A	B	B	A	B	A	A	B	B	A	B	A	-	A	B	A	A	B	B	A	B	A	A	A	A	A	B	A	A	B	B	B	A	A	A	A	B	A	A	A	B	B	A
904	BS00020236_51	7A1	182.53	B	B	A	A	B	B	A	B	A	A	A	B	A	B	A	-	A	B	A	A	B	B	A	B	A	A	A	A	A	B	A	A	B	B	B	A	A	A	A	B	A	B	A	-	-	A
905	BS00020236_51	7A1	185.98	B	B	A	A	-	B	A	B	A	A	-	A	A	B	A	-	A	B	A	A	B	B	A	B	A	A	A	A	A	B	A	A	B	B	-	-	A	A	A	A	-	B	A	B	B	A
906	Tdurum_contig45618_1089	7A1	190.777	A	B	A	A	B	B	A	B	A	A	B	B	A	A	A	B	B	B	A	A	B	A	A	B	A	A	A	A	A	B	A	A	B	B	B	A	A	A	A	B	A	B	A	A	B	A
907	BS00020236_51	7B1	0	B	B	B	A	A	B	A	B	B	B	B	B	B	B	A	A	A	B	B	B	A	B	A	B	B	B	B	B	B	B	B	B	B	B	A	A	A	A	A	B	B	B	B	A	A	B
908	RAC875_c76318_145	7B1	13.057	B	B	B	A	A	B	A	B	B	A	A	B	B	B	A	A	A	A	B	A	A	A	A	B	A	B	B	A	B	B	B	B	B	B	A	B	A	B	A	A	A	A	B	A	A	A
909	Excalibur_c4042_223	7B1	18.244	B	B	B	A	A	A	A	B	B	A	B	B	B	B	A	A	A	A	B	A	A	B	A	B	B	-	B	A	B	A	B	B	B	B	A	A	A	A	A	A	B	A	B	A	A	A
910	Excalibur_c4948_454	7B1	20.028	B	B	B	A	A	B	A	B	B	A	B	B	B	B	A	A	A	A	B	A	A	B	A	B	B	A	B	A	B	B	B	B	B	B	A	A	A	A	A	A	B	A	B	A	A	A
911	CAP7_c2649_283	7B1	20.926	-	-	B	A	-	-	-	B	-	-	-	B	B	-	A	A	A	A	B	A	-	-	A	-	B	-	-	-	-	B	-	-	-	B	A	-	A	-	-	-	B	A	B	A	A	A
912	Tdurum_contig61899_397	7B1	22.683	B	B	A	A	A	B	A	B	B	A	B	B	B	B	A	A	A	A	B	A	B	B	A	B	B	B	B	A	B	B	B	B	B	B	A	B	A	A	A	A	B	A	B	A	A	A
913	RAC875_rep_c117259_207	7B1	24.395	B	B	B	A	A	B	A	B	B	A	B	B	B	B	A	A	A	A	B	A	A	B	A	B	B	B	B	A	B	B	B	B	B	B	A	A	A	A	A	A	B	A	B	A	A	A
914	Kukri_c29415_392	7B1	25.864	B	A	B	A	A	B	A	B	B	B	B	B	A	B	A	A	A	B	B	A	B	B	B	A	B	A	B	B	A	B	B	A	B	A	B	A	B	B	B	A	A	A	A	B	A	B
915	Excalibur_c16245_840	7B1	26.007	B	B	A	A	A	B	A	B	B	A	A	B	B	B	A	A	A	A	B	A	A	B	A	B	B	B	B	A	B	B	B	B	B	B	A	A	A	A	A	A	B	A	B	A	A	A
916	TA005284-0990	7B1	27.573	B	B	B	A	A	B	A	B	B	A	-	B	B	B	A	A	A	A	B	A	A	B	A	B	B	B	B	-	B	B	B	B	B	B	A	A	A	A	A	A	B	A	B	A	A	A
917	TA005127-0595	7B1	29.428	B	B	B	A	A	B	A	B	B	A	B	B	B	B	A	A	A	A	B	A	A	B	A	B	B	B	B	A	B	B	B	B	B	B	A	A	B	A	A	A	B	A	B	A	A	A
918	wsnp_Ex_rep_c68762_67626384	7B1	30.862	B	B	-	A	A	B	A	B	B	A	B	-	B	B	A	A	A	A	B	A	A	B	A	B	B	-	-	A	B	B	B	B	B	B	A	A	A	A	A	A	B	A	B	A	A	A
919	Kukri_c11959_587	7B1	32.188	B	B	B	A	A	B	A	B	B	A	B	B	B	B	A	A	A	A	B	A	A	B	A	B	B	B	B	A	B	B	B	B	B	B	A	A	A	A	A	A	B	A	B	A	A	A
920	Excalibur_c3698_739	7B1	33.115	B	B	B	A	A	B	A	B	B	A	B	B	B	B	A	A	A	A	B	A	A	B	A	B	B	B	B	A	B	B	B	B	B	B	A	A	A	A	A	A	B	A	B	A	A	A
921	Tdurum_contig97814_355	7B1	33.278	B	A	B	A	A	B	A	B	B	B	B	B	A	B	A	A	A	B	B	A	A	B	B	B	B	A	B	A	A	B	B	A	A	A	B	A	A	B	B	A	A	B	A	B	A	B
922	BS00022053_51	7B1	34.038	B	A	B	A	A	B	A	B	B	B	A	B	A	B	A	A	A	B	B	A	A	B	B	B	B	A	B	A	A	B	B	A	A	A	B	A	A	B	B	A	A	B	A	B	A	B
923	Excalibur_c7338_563	7B1	36.826	B	B	B	A	B	B	A	B	B	A	B	B	B	B	B	A	A	A	B	B	A	B	A	B	B	B	B	B	B	B	B	B	B	B	A	A	A	A	A	A	B	A	B	A	A	A
924	Kukri_c25451_119	7B1	37.899	B	A	B	A	A	B	A	B	B	B	A	B	A	B	A	A	A	B	B	A	B	B	B	A	B	A	B	A	B	B	B	A	A	A	B	A	A	B	B	A	A	A	A	B	A	B
925	RAC875_c45062_305	7B1	46.5	B	A	B	-	A	B	A	B	B	B	-	B	A	B	A	A	A	B	-	A	B	B	B	A	-	-	-	A	-	B	B	A	-	A	B	A	A	B	-	A	A	-	-	B	-	B
926	Tdurum_contig44993_359	7B1	48.672	B	A	B	A	A	B	A	B	B	B	A	B	A	B	A	A	A	B	B	A	B	B	B	A	B	A	B	A	A	-	-	A	B	A	B	A	A	B	B	A	A	B	A	B	A	B
927	TA002394-1002	7B1	55.839	B	A	B	A	A	B	A	B	A	A	B	B	B	B	A	A	A	A	B	A	A	B	B	B	A	A	B	A	B	B	B	B	B	A	A	A	A	B	B	A	A	A	A	A	A	A
928	RAC875_c41903_122	7B1	60.582	B	A	B	B	A	B	A	B	B	A	B	B	B	B	B	B	A	A	B	A	B	B	B	B	B	A	B	B	B	B	B	B	B	B	-	A	A	B	B	A	A	A	A	A	A	A
929	Excalibur_c31707_302	7B1	63.409	B	A	B	A	A	B	A	B	B	A	B	B	B	B	A	A	A	A	B	A	B	B	B	B	B	A	B	A	B	B	B	B	B	B	B	A	A	B	B	A	A	A	A	A	A	A
930	Ra_c21094_506	7B1	67.109	B	A	B	A	A	B	A	B	B	A	B	B	B	B	A	A	A	A	B	A	B	B	B	B	B	A	B	A	B	B	B	B	B	B	B	A	A	B	B	A	A	A	A	A	A	A
931	Tdurum_contig4658_346	7B1	68.274	B	A	B	A	A	B	A	B	B	A	A	B	B	B	A	A	A	A	B	A	B	B	B	B	B	A	B	A	B	B	B	B	B	B	B	A	A	B	B	A	A	A	A	A	A	A
932	BobWhite_c1802_456	7B1	70.422	B	A	B	A	A	B	A	B	B	A	B	B	B	B	A	A	A	-	B	A	B	B	B	B	B	A	B	-	B	B	B	B	B	B	B	A	A	B	B	A	A	A	A	A	A	-
933	BobWhite_c21838_152	7B1	74.584	B	A	B	A	A	B	A	B	B	A	B	B	B	B	A	A	A	A	B	A	B	B	B	B	B	A	B	A	B	B	B	A	B	B	B	A	A	B	B	A	B	A	A	A	A	A
934	BobWhite_c21838_152	7B1	78.564	B	A	B	A	B	B	A	B	B	A	B	B	B	B	A	A	A	A	B	B	B	B	B	B	B	A	B	A	B	B	B	A	B	B	B	A	A	B	B	A	A	A	A	A	A	A
935	BobWhite_c21838_152	7B1	96.617	B	A	B	B	B	B	B	B	B	A	B	B	B	B	B	-	A	B	B	B	B	B	B	B	B	A	B	B	B	B	B	B	B	B	B	A	B	B	B	A	A	A	A	A	A	B
936	RFL_Contig6075_1128	7B2	0	B	B	B	A	B	A	B	B	B	A	B	B	B	A	A	B	A	A	A	B	B	B	B	B	B	B	B	B	B	B	B	B	B	B	B	B	B	B	B	B	A	B	B	B	B	B
937	GENE-2935_114	7B2	13.974	A	A	B	A	B	A	B	B	B	A	B	A	B	A	A	B	A	A	A	-	B	A	A	B	A	B	B	B	B	B	A	-	B	A	B	B	B	B	A	B	A	B	B	B	B	A
938	Tdurum_contig25857_274	7B2	19.523	A	A	B	A	B	A	B	B	B	A	B	A	B	A	A	B	A	A	A	A	-	A	A	B	A	B	B	B	B	B	A	A	B	A	B	A	B	B	B	B	B	B	B	B	B	-
939	RAC875_c23816_266	7B2	20.866	A	A	B	A	B	A	B	B	B	A	B	A	B	A	A	B	B	A	A	A	B	A	A	B	A	B	B	B	B	B	A	A	B	A	B	A	B	A	A	B	A	B	B	B	B	B
940	RAC875_c36670_72	7B2	22.36	A	A	-	A	B	A	B	B	B	A	B	A	B	A	A	B	A	A	A	A	B	A	A	B	A	B	B	B	B	B	A	A	B	A	B	-	B	A	A	B	A	B	B	B	B	A
941	Tdurum_contig85266_280	7B2	23.112	A	A	B	A	-	A	B	B	B	-	-	A	B	A	A	B	A	A	A	A	B	A	A	B	A	B	B	B	-	B	A	A	B	A	-	A	B	A	A	B	A	B	B	B	B	-
942	RAC875_c23816_266	7B2	23.845	A	A	B	A	B	A	B	B	B	A	B	A	B	A	A	B	A	A	A	A	B	A	A	B	A	B	B	B	B	B	A	A	B	A	B	A	B	A	A	B	A	B	B	B	B	A
943	RAC875_c23816_266	7B2	25.004	A	A	B	A	B	A	B	B	B	A	A	A	B	A	A	B	A	A	A	A	B	A	A	B	A	B	B	B	B	B	A	A	B	A	B	A	B	A	A	B	A	B	B	B	B	A
944	Kukri_c41117_824	7B2	29.115	A	A	-	A	B	A	B	B	B	A	B	A	B	A	A	-	A	A	-	A	B	A	A	B	A	B	B	B	B	A	A	A	B	A	B	B	B	A	A	B	A	B	B	B	B	A
945	Ra_c39042_935	7B2	38.194	A	A	B	A	B	B	B	B	B	A	B	A	B	A	A	B	B	A	A	B	A	A	A	A	A	B	A	B	A	B	A	A	B	A	B	A	B	A	A	B	A	B	B	B	B	A
946	GENE-4376_439	7B2	79.027	A	B	B	A	A	B	B	A	B	A	B	B	A	A	A	B	B	A	A	A	A	B	B	A	A	A	B	B	B	B	A	A	B	A	B	A	B	A	A	A	B	B	B	B	B	A
947	BobWhite_c42613_62	7B2	82.271	A	B	-	A	A	B	B	A	B	A	B	B	A	A	A	B	B	A	A	B	A	B	B	A	A	A	B	B	B	B	A	A	B	A	B	A	B	A	A	A	B	B	B	B	B	A
948	Jagger_c2161_211	7B2	83.421	A	B	B	A	A	B	B	A	B	A	B	B	A	A	A	B	B	A	A	A	A	B	B	A	A	A	B	B	B	B	A	A	B	A	B	A	B	A	A	A	B	B	B	B	B	A
949	RAC875_c77603_334	7B2	86.34	A	B	B	A	A	B	B	A	B	A	B	B	A	A	A	B	B	A	A	A	A	B	B	A	A	A	B	B	B	B	A	A	B	A	B	A	B	A	A	A	B	B	B	B	B	A
950	BS00021952_51	7B2	95.602	A	B	B	B	A	B	B	A	B	A	B	B	A	A	A	-	B	B	A	A	A	B	A	A	A	A	B	B	B	A	A	A	A	A	A	A	B	A	A	A	A	A	B	B	B	A
951	BobWhite_c40479_283	7D1	0	B	B	-	B	B	A	B	A	B	B	A	A	A	A	A	B	B	B	B	-	A	B	B	A	-	A	B	A	A	B	B	A	A	A	A	-	B	-	A	A	-	B	A	B	-	-
952	RAC875_c57622_77	7D1	10.619	-	-	-	-	A	A	B	A	-	-	-	-	-	A	A	-	B	-	B	-	A	-	-	A	-	-	-	A	A	-	-	A	A	-	A	-	-	-	B	-	-	-	A	B	A	B
953	wsnp_Ex_c20320_29384395	7D1	44.178	B	A	B	B	A	A	A	A	A	B	A	A	B	A	A	-	B	A	B	A	A	B	B	A	B	A	B	B	A	B	B	A	B	A	A	A	B	B	A	A	A	B	A	B	B	B
954	RAC875_c4453_2678	7D1	46.59	B	A	B	B	A	A	A	A	A	B	A	A	B	A	A	B	B	A	B	A	A	B	B	A	B	A	B	B	A	B	B	A	B	A	A	A	B	B	A	A	A	B	A	B	B	B
955	D_GA8KES401D3GU4_112	7D1	47.397	B	A	B	B	A	A	A	A	A	B	A	A	B	A	A	B	B	A	B	A	A	B	B	A	B	A	B	B	A	B	B	A	B	A	A	A	B	B	A	A	A	B	A	B	B	B
956	wsnp_Ex_c4637_8299644	7D1	47.981	B	A	B	B	A	A	A	A	A	B	A	A	B	A	A	B	B	A	B	B	A	B	B	A	B	A	B	B	A	B	B	A	B	A	A	A	B	B	A	A	A	B	A	B	B	B
957	D_contig35184_357	7D1	48.643	B	-	-	B	A	A	A	A	A	B	A	A	-	A	A	-	B	A	B	A	A	B	B	A	B	A	B	B	-	B	-	A	-	A	A	A	B	B	A	A	A	-	A	B	B	B
958	BobWhite_c17699_63	7D1	48.924	B	A	B	B	A	A	A	A	A	B	A	A	B	A	A	B	B	A	B	A	A	B	B	A	B	A	B	B	A	B	B	A	B	A	A	A	B	B	A	A	A	B	A	B	B	B
959	Ku_c30772_1151	7D1	48.924	B	A	B	B	A	A	A	A	A	B	A	A	B	A	A	B	B	A	B	A	A	B	B	A	B	A	B	B	A	B	B	A	B	A	A	A	B	B	A	A	A	B	A	B	B	B
960	CAP12_c2046_153	7D1	49.198	B	A	B	B	A	A	A	A	A	B	A	A	B	A	A	B	B	A	B	A	A	B	B	A	B	A	B	B	A	B	B	A	B	A	B	A	B	B	A	A	A	B	A	B	B	-
961	D_GDRF1KQ02JPR1A_106	7D1	50.186	B	A	B	B	A	A	A	A	A	B	A	A	A	A	A	B	B	A	B	A	A	B	B	A	B	A	B	B	A	B	B	A	B	A	A	A	B	B	A	A	A	B	A	B	B	B
962	wsnp_Ku_c27286_37236472	7D1	58.076	B	A	B	B	A	A	A	A	A	B	B	A	B	A	A	A	B	A	B	A	A	B	B	B	B	A	A	B	A	B	B	A	B	A	A	A	A	A	A	A	A	B	A	B	B	B
963	wsnp_Ex_c2123_3988735	7D1	69.564	B	A	B	B	A	A	A	A	A	B	A	A	B	A	A	B	B	A	B	B	A	B	B	A	B	A	A	B	A	B	B	A	B	A	A	A	A	A	A	A	A	B	A	B	B	B
[truncated: 181 more columns]

## Sheet: ConcordxHughes
Supplementary Table S2B. SNP genotype and genetic map of a Canadian spring wheat population CDC Hughes/AAC Concord (CH) Canadian. Allele designation: AAC Concord = A; CDC Hughes = B
Nr	SNP marker	Group	Position, cM	B1460&AA001	B1460&AA003	B1460&AA013	B1460&AA015	B1460&AA025	B1460&AA030	B1460&AA031	B1460&AA032	B1460&AB001	B1460&AB002	B1460&AB010	B1460&AB015	B1460&AB017	B1460&AB020	B1460&AB023	B1460&AB028	B1460&AB029	B1460&AB039	B1460&AB043	B1460&AB044	B1460&AB049	B1460&AB053	B1460&AB055	B1460&AB063	B1460&AB064	B1460&AB065	B1460&AB066	B1460&AC003	B1460&AC013	B1460&AC019	B1460&AC030	B1460&AC042	B1460&AC044	B1460&AC049	B1460&AC051	B1460&AC052	B1460&AC061	B1460&AC068	B1460&AC078	B1460&AC085	B1460&AC102	B1460&AC122	B1460&AC124	B1460&AC127	B1460&AC131	B1460&AD007
1	RAC875_c5831_1486	1A	0	B	B	A	A	A	A	B	A	B	-	A	B	B	B	B	A	A	A	B	A	A	A	B	B	B	A	A	B	B	A	B	A	A	B	A	B	A	A	A	A	B	A	B	B	A	B
2	RAC875_c57939_175	1A	0	B	B	A	A	A	A	B	A	B	-	A	B	B	B	B	A	A	A	B	A	A	A	B	B	B	A	A	B	B	A	B	A	A	B	A	B	A	A	A	A	B	A	B	B	A	B
3	RAC875_c57939_78	1A	0	B	B	A	A	A	A	B	A	B	-	A	B	B	B	B	A	A	A	B	A	A	A	B	B	B	A	A	B	B	A	B	A	A	B	A	B	A	A	A	A	B	A	B	B	A	B
4	TA001286-0611-w	1A	0.54	B	B	A	A	A	A	B	A	B	B	A	B	B	-	-	A	A	A	B	A	A	A	B	B	B	A	A	B	B	A	B	A	A	B	A	B	A	A	A	A	B	A	B	B	A	B
5	Excalibur_c35316_154	1A	1.08	B	B	A	A	A	A	B	A	B	B	A	B	B	B	B	A	A	A	B	A	A	A	B	B	B	A	A	B	B	A	B	A	A	B	A	B	A	A	A	A	B	A	B	B	A	B
6	Tdurum_contig42405_197	1A	1.08	B	B	A	A	A	A	B	A	B	B	A	B	B	B	B	A	A	A	B	A	A	A	B	B	B	A	A	B	B	A	B	A	A	B	A	B	A	A	A	A	B	A	B	B	A	B
7	BS00064205_51	1A	1.08	B	B	A	A	A	A	B	A	B	-	A	B	B	B	B	A	A	A	B	A	A	A	B	B	B	A	A	B	B	A	B	A	A	B	A	B	A	A	A	A	B	A	B	B	A	B
8	BS00009423_51	1A	1.08	B	B	A	A	A	A	B	A	B	A	A	B	B	B	B	A	A	A	B	A	A	A	B	B	B	A	A	B	B	A	B	A	A	B	A	B	A	A	A	A	B	A	B	B	A	B
9	BobWhite_c31470_532	1A	1.08	B	B	A	A	A	A	B	A	B	-	A	B	B	B	B	A	A	A	B	A	A	A	B	B	B	A	A	B	B	A	B	A	A	B	A	B	A	A	A	A	B	A	B	B	A	B
10	BS00026456_51	1A	1.08	B	B	A	A	A	A	B	A	B	-	A	B	B	B	B	A	A	A	B	A	A	A	B	B	B	A	A	B	B	A	B	A	A	B	A	B	-	A	A	-	B	A	B	B	A	B
11	Excalibur_c11258_1700	1A	1.08	B	B	A	A	A	A	B	A	B	-	A	B	B	B	B	A	A	A	B	A	A	A	B	B	B	A	A	B	B	A	B	A	A	B	A	B	-	A	A	-	B	A	B	B	A	B
12	Kukri_c3888_1478	1A	1.08	B	B	A	A	A	A	B	A	B	-	A	B	B	B	B	A	A	A	B	A	A	A	B	B	B	A	A	B	B	A	B	A	A	B	A	B	B	A	A	B	B	A	B	B	A	B
13	BS00064204_51	1A	1.08	B	B	A	A	A	A	B	A	B	-	A	B	B	B	B	A	A	A	B	A	A	A	B	B	B	A	A	B	B	A	B	A	A	B	A	B	B	A	A	B	B	A	B	B	A	B
14	BobWhite_c4246_367	1A	1.08	B	B	A	A	A	A	B	A	B	A	A	B	B	B	B	A	A	A	B	A	A	A	B	B	B	A	A	B	B	A	B	A	A	B	A	B	B	A	A	B	B	A	B	B	A	B
15	BS00082567_51	1A	2.16	B	B	A	A	A	A	B	A	B	-	A	B	B	B	B	-	A	A	B	-	A	A	B	B	B	A	A	B	B	A	B	A	A	B	A	B	B	A	A	B	B	A	B	B	A	B
16	Kukri_rep_c102231_265	1A	2.16	B	B	A	A	A	A	B	A	B	-	A	B	B	B	B	A	A	A	B	A	A	A	B	B	B	A	A	B	B	A	B	A	A	B	A	B	B	A	A	B	B	A	B	B	A	B
17	Kukri_c24962_123	1A	2.16	B	B	A	A	A	A	B	A	B	-	A	B	B	B	B	A	A	A	B	A	A	A	B	B	B	A	A	B	B	A	B	A	A	B	A	B	B	A	A	B	B	A	B	B	A	B
18	IAAV392	1A	2.7	B	B	A	A	A	A	B	A	B	B	A	B	B	B	B	A	A	A	B	A	A	A	B	B	B	A	A	B	B	A	B	A	A	B	A	B	B	A	A	B	B	A	B	B	A	B
19	BobWhite_c20934_450	1A	2.7	B	B	A	A	A	A	B	A	B	-	A	B	B	B	B	A	A	A	B	A	A	A	B	B	B	A	A	B	B	A	B	A	A	B	A	B	B	A	A	B	B	A	B	B	A	B
20	Kukri_c2446_683	1A	2.7	B	B	A	A	A	A	B	A	B	-	A	B	B	B	B	A	A	A	B	A	A	A	B	B	B	A	A	B	B	A	B	A	A	B	A	B	B	A	A	B	B	A	B	B	A	B
21	RFL_Contig1027_442	1A	2.7	B	B	A	A	A	A	B	A	B	-	A	B	B	B	B	A	A	A	B	A	A	A	B	B	B	A	A	B	B	A	B	A	A	B	A	B	B	A	A	B	B	A	B	B	A	B
22	wsnp_Ex_rep_c106111_90308719	1A	2.7	B	B	A	A	A	A	B	A	B	-	A	B	B	B	B	A	A	A	B	A	A	A	B	B	B	A	A	B	B	A	B	A	A	B	A	B	B	A	A	B	B	A	B	B	A	B
23	BS00056550_51	1A	2.7	B	B	A	A	A	A	B	A	B	-	A	B	B	B	B	A	A	A	B	A	A	A	B	B	B	A	A	B	B	A	B	A	A	B	A	B	-	A	A	-	B	A	B	B	A	B
24	Tdurum_contig26035_231	1A	2.7	B	B	A	A	A	A	B	A	B	-	A	B	B	B	B	A	A	A	B	A	A	A	B	B	B	A	A	B	B	A	B	A	A	B	A	B	-	A	A	-	B	A	B	B	A	B
25	CAP7_c8902_121	1A	2.7	B	B	A	A	A	A	B	A	B	B	A	B	B	B	B	A	A	A	B	A	A	A	B	B	B	A	A	B	B	A	B	A	A	B	A	B	A	A	A	A	B	A	B	B	A	B
26	RAC875_c38756_141	1A	2.7	B	B	A	A	A	A	B	A	B	B	A	B	B	B	B	A	A	A	B	A	A	A	B	B	B	A	A	B	B	A	B	A	A	B	A	B	A	A	A	A	B	A	B	B	A	B
27	wsnp_RFL_Contig4735_5673999	1A	2.7	B	B	A	A	A	A	B	A	B	B	A	B	B	B	B	A	A	A	B	A	A	A	B	B	B	A	A	B	B	A	B	A	A	B	A	B	A	A	A	A	B	A	B	B	A	B
28	D_GA8KES402HR8TV_187	1A	2.7	B	B	A	A	A	A	B	A	B	-	A	B	B	B	B	A	A	A	B	A	A	A	B	B	B	A	A	B	B	A	B	A	A	B	A	B	A	A	A	A	B	A	B	B	A	B
29	RAC875_c1710_376	1A	2.7	B	B	A	A	A	A	B	A	B	-	A	B	B	B	B	A	A	A	B	A	A	A	B	B	B	A	A	B	B	A	B	A	A	B	A	B	A	A	A	A	B	A	B	B	A	B
30	BS00079769_51	1A	2.7	B	B	A	A	A	A	B	A	B	A	A	B	B	B	B	A	A	A	B	A	A	A	B	B	B	A	A	B	B	A	B	A	A	B	A	B	A	A	A	A	B	A	B	B	A	B
31	BS00023102_51	1A	2.7	B	B	A	A	A	A	B	A	B	-	A	B	B	B	B	A	A	A	B	A	A	A	B	B	B	A	A	B	B	A	B	A	A	B	A	B	A	A	A	A	B	A	B	B	A	B
32	BS00023201_51	1A	2.7	B	B	A	A	A	A	B	A	B	-	A	B	B	B	B	A	A	A	B	A	A	A	B	B	B	A	A	B	B	A	B	A	A	B	A	B	A	A	A	A	B	A	B	B	A	B
33	BS00108242_51	1A	2.7	B	B	A	A	A	A	B	A	B	-	A	B	B	B	B	A	A	A	B	A	A	A	B	B	B	A	A	B	B	A	B	A	A	B	A	B	A	A	A	A	B	A	B	B	A	B
34	CAP8_c2499_173	1A	2.7	B	B	A	A	A	A	B	A	B	-	A	B	B	B	B	A	A	A	B	A	A	A	B	B	B	A	A	B	B	A	B	A	A	B	A	B	A	A	A	A	B	A	B	B	A	B
35	GENE-0411_723	1A	2.7	B	B	A	A	A	A	B	A	B	-	A	B	B	B	B	A	A	A	B	A	A	A	B	B	B	A	A	B	B	A	B	A	A	B	A	B	A	A	A	A	B	A	B	B	A	B
36	GENE-0411_807	1A	2.7	B	B	A	A	A	A	B	A	B	-	A	B	B	B	B	A	A	A	B	A	A	A	B	B	B	A	A	B	B	A	B	A	A	B	A	B	A	A	A	A	B	A	B	B	A	B
37	Ku_c8810_903	1A	2.7	B	B	A	A	A	A	B	A	B	-	A	B	B	B	B	A	A	A	B	A	A	A	B	B	B	A	A	B	B	A	B	A	A	B	A	B	A	A	A	A	B	A	B	B	A	B
38	Kukri_c32052_171	1A	2.7	B	B	A	A	A	A	B	A	B	-	A	B	B	B	B	A	A	A	B	A	A	A	B	B	B	A	A	B	B	A	B	A	A	B	A	B	A	A	A	A	B	A	B	B	A	B
39	Tdurum_contig43475_978	1A	2.7	B	B	A	A	A	A	B	A	B	-	A	B	B	B	B	A	A	A	B	A	A	A	B	B	B	A	A	B	B	A	B	A	A	B	A	B	A	A	A	A	B	A	B	B	A	B
40	BS00080187_51	1A	2.7	B	B	A	A	A	A	B	A	B	-	A	B	B	B	B	A	A	A	B	A	A	A	B	B	B	A	A	B	B	A	B	A	A	B	A	B	A	A	A	A	B	A	B	B	A	B
41	BS00109985_51	1A	2.7	B	B	A	A	A	A	B	A	B	-	A	B	B	B	B	A	A	A	B	A	A	A	B	B	B	A	A	B	B	A	B	A	A	B	A	B	A	A	A	A	B	A	B	B	A	B
42	CAP11_c2581_302	1A	2.7	B	B	A	A	A	A	B	A	B	-	A	B	B	B	B	A	A	A	B	A	A	A	B	B	B	A	A	B	B	A	B	A	A	B	A	B	A	A	A	A	B	A	B	B	A	B
43	Excalibur_c1358_794	1A	2.7	B	B	A	A	A	A	B	A	B	-	A	B	B	B	B	A	A	A	B	A	A	A	B	B	B	A	A	B	B	A	B	A	A	B	A	B	A	A	A	A	B	A	B	B	A	B
44	Excalibur_c9676_163	1A	2.7	B	B	A	A	A	A	B	A	B	-	A	B	B	B	B	A	A	A	B	A	A	A	B	B	B	A	A	B	B	A	B	A	A	B	A	B	A	A	A	A	B	A	B	B	A	B
45	GENE-1118_58	1A	2.7	B	B	A	A	A	A	B	A	B	-	A	B	B	B	B	A	A	A	B	A	A	A	B	B	B	A	A	B	B	A	B	A	A	B	A	B	A	A	A	A	B	A	B	B	A	B
46	IAAV8297	1A	2.7	B	B	A	A	A	A	B	A	B	-	A	B	B	B	B	A	A	A	B	A	A	A	B	B	B	A	A	B	B	A	B	A	A	B	A	B	A	A	A	A	B	A	B	B	A	B
47	Kukri_c1977_1940	1A	2.7	B	B	A	A	A	A	B	A	B	-	A	B	B	B	B	A	A	A	B	A	A	A	B	B	B	A	A	B	B	A	B	A	A	B	A	B	A	A	A	A	B	A	B	B	A	B
48	Kukri_c29150_143	1A	2.7	B	B	A	A	A	A	B	A	B	-	A	B	B	B	B	A	A	A	B	A	A	A	B	B	B	A	A	B	B	A	B	A	A	B	A	B	A	A	A	A	B	A	B	B	A	B
49	Kukri_c29655_239	1A	2.7	B	B	A	A	A	A	B	A	B	-	A	B	B	B	B	A	A	A	B	A	A	A	B	B	B	A	A	B	B	A	B	A	A	B	A	B	A	A	A	A	B	A	B	B	A	B
50	RAC875_c18640_821	1A	2.7	B	B	A	A	A	A	B	A	B	-	A	B	B	B	B	A	A	A	B	A	A	A	B	B	B	A	A	B	B	A	B	A	A	B	A	B	A	A	A	A	B	A	B	B	A	B
51	RAC875_c30399_406	1A	2.7	B	B	A	A	A	A	B	A	B	-	A	B	B	B	B	A	A	A	B	A	A	A	B	B	B	A	A	B	B	A	B	A	A	B	A	B	A	A	A	A	B	A	B	B	A	B
52	Tdurum_contig43475_155	1A	2.7	B	B	A	A	A	A	B	A	B	-	A	B	B	B	B	A	A	A	B	A	A	A	B	B	B	A	A	B	B	A	B	A	A	B	A	B	A	A	A	A	B	A	B	B	A	B
53	BobWhite_c39996_85	1A	2.7	B	B	A	A	A	A	B	A	B	B	A	B	B	B	B	A	A	A	B	A	A	A	B	B	B	A	A	B	B	A	B	A	A	B	A	B	A	A	A	A	B	A	B	B	A	B
54	BS00010039_51	1A	2.7	B	B	A	A	A	A	B	A	B	B	A	B	B	B	B	A	A	A	B	A	A	A	B	B	B	A	A	B	B	A	B	A	A	B	A	B	A	A	A	A	B	A	B	B	A	B
55	BS00010267_51	1A	2.7	B	B	A	A	A	A	B	A	B	B	A	B	B	B	B	A	A	A	B	A	A	A	B	B	B	A	A	B	B	A	B	A	A	B	A	B	A	A	A	A	B	A	B	B	A	B
56	BS00076278_51	1A	2.7	B	B	A	A	A	A	B	A	B	B	A	B	B	B	B	A	A	A	B	A	A	A	B	B	B	A	A	B	B	A	B	A	A	B	A	B	A	A	A	A	B	A	B	B	A	B
57	Excalibur_c21298_515	1A	2.7	B	B	A	A	A	A	B	A	B	B	A	B	B	B	B	A	A	A	B	A	A	A	B	B	B	A	A	B	B	A	B	A	A	B	A	B	A	A	A	A	B	A	B	B	A	B
58	Excalibur_c29380_255	1A	2.7	B	B	A	A	A	A	B	A	B	B	A	B	B	B	B	A	A	A	B	A	A	A	B	B	B	A	A	B	B	A	B	A	A	B	A	B	A	A	A	A	B	A	B	B	A	B
59	Excalibur_c5139_198	1A	2.7	B	B	A	A	A	A	B	A	B	B	A	B	B	B	B	A	A	A	B	A	A	A	B	B	B	A	A	B	B	A	B	A	A	B	A	B	A	A	A	A	B	A	B	B	A	B
60	Excalibur_c82557_201	1A	2.7	B	B	A	A	A	A	B	A	B	B	A	B	B	B	B	A	A	A	B	A	A	A	B	B	B	A	A	B	B	A	B	A	A	B	A	B	A	A	A	A	B	A	B	B	A	B
61	IAAV7479	1A	2.7	B	B	A	A	A	A	B	A	B	B	A	B	B	B	B	A	A	A	B	A	A	A	B	B	B	A	A	B	B	A	B	A	A	B	A	B	A	A	A	A	B	A	B	B	A	B
62	RAC875_c97040_104	1A	2.7	B	B	A	A	A	A	B	A	B	B	A	B	B	B	B	A	A	A	B	A	A	A	B	B	B	A	A	B	B	A	B	A	A	B	A	B	A	A	A	A	B	A	B	B	A	B
63	Tdurum_contig43943_56	1A	2.7	B	B	A	A	A	A	B	A	B	B	A	B	B	B	B	A	A	A	B	A	A	A	B	B	B	A	A	B	B	A	B	A	A	B	A	B	A	A	A	A	B	A	B	B	A	B
64	Tdurum_contig46413_680	1A	2.7	B	B	A	A	A	A	B	A	B	B	A	B	B	B	B	A	A	A	B	A	A	A	B	B	B	A	A	B	B	A	B	A	A	B	A	B	A	A	A	A	B	A	B	B	A	B
65	BS00022943_51	1A	2.7	B	B	A	A	A	A	B	A	B	-	A	B	B	B	B	A	A	A	B	A	A	A	B	B	B	A	A	B	B	A	B	A	A	B	A	B	-	A	A	-	B	A	B	B	A	B
66	Kukri_c46939_83	1A	2.7	B	B	A	A	A	A	B	A	B	-	A	B	B	B	B	A	A	A	B	A	A	A	B	B	B	A	A	B	B	A	B	A	A	B	A	B	-	A	A	-	B	A	B	B	A	B
67	Tdurum_contig68827_61	1A	2.7	B	B	A	A	A	A	B	A	B	-	A	B	B	B	B	A	A	A	B	A	A	A	B	B	B	A	A	B	B	A	B	A	A	B	A	B	-	A	A	-	B	A	B	B	A	B
68	Excalibur_c97691_225	1A	2.7	B	B	A	A	A	A	B	A	B	-	A	B	B	B	B	A	A	A	B	A	A	A	B	B	B	A	A	B	B	A	B	A	A	B	A	B	B	A	A	-	B	A	B	B	A	B
69	BS00074511_51	1A	2.7	B	B	A	A	A	A	B	A	B	-	A	B	B	B	B	A	A	A	B	A	A	A	B	B	B	A	A	B	B	A	B	A	A	B	A	B	B	A	A	B	B	A	B	B	A	B
70	CAP11_c852_603	1A	2.7	B	B	A	A	A	A	B	A	B	-	A	B	B	B	B	A	A	A	B	A	A	A	B	B	B	A	A	B	B	A	B	A	A	B	A	B	B	A	A	B	B	A	B	B	A	B
71	CAP12_c3074_192	1A	2.7	B	B	A	A	A	A	B	A	B	-	A	B	B	B	B	A	A	A	B	A	A	A	B	B	B	A	A	B	B	A	B	A	A	B	A	B	B	A	A	B	B	A	B	B	A	B
72	CAP8_c2448_355	1A	2.7	B	B	A	A	A	A	B	A	B	-	A	B	B	B	B	A	A	A	B	A	A	A	B	B	B	A	A	B	B	A	B	A	A	B	A	B	B	A	A	B	B	A	B	B	A	B
73	Excalibur_c2868_451	1A	2.7	B	B	A	A	A	A	B	A	B	-	A	B	B	B	B	A	A	A	B	A	A	A	B	B	B	A	A	B	B	A	B	A	A	B	A	B	B	A	A	B	B	A	B	B	A	B
74	Jagger_c6846_109	1A	2.7	B	B	A	A	A	A	B	A	B	-	A	B	B	B	B	A	A	A	B	A	A	A	B	B	B	A	A	B	B	A	B	A	A	B	A	B	B	A	A	B	B	A	B	B	A	B
75	RAC875_c75971_349	1A	2.7	B	B	A	A	A	A	B	A	B	-	A	B	B	B	B	A	A	A	B	A	A	A	B	B	B	A	A	B	B	A	B	A	A	B	A	B	B	A	A	B	B	A	B	B	A	B
76	BS00010128_51	1A	2.7	B	B	A	A	A	A	B	A	B	A	A	B	B	B	B	A	A	A	B	A	A	A	B	B	B	A	A	B	B	A	B	A	A	B	A	B	B	A	A	B	B	A	B	B	A	B
77	Excalibur_c2868_486	1A	2.7	B	B	A	A	A	A	B	A	B	A	A	B	B	B	B	A	A	A	B	A	A	A	B	B	B	A	A	B	B	A	B	A	A	B	A	B	B	A	A	B	B	A	B	B	A	B
78	RAC875_rep_c101110_474	1A	2.7	B	B	A	A	A	A	B	A	B	A	A	B	B	B	B	A	A	A	B	A	A	A	B	B	B	A	A	B	B	A	B	A	A	B	A	B	B	A	A	B	B	A	B	B	A	B
79	RAC875_rep_c101110_563	1A	2.7	B	B	A	A	A	A	B	A	B	A	A	B	B	B	B	A	A	A	B	A	A	A	B	B	B	A	A	B	B	A	B	A	A	B	A	B	B	A	A	B	B	A	B	B	A	B
80	D_GBF1XID02F3H8U_128	1A	3.26	B	B	A	A	A	A	B	A	B	-	A	B	B	B	B	A	A	A	B	A	A	A	B	B	B	A	A	B	B	A	B	A	A	B	A	B	B	A	A	B	B	A	B	-	A	B
81	BS00022701_51	1A	3.26	B	B	A	A	A	A	B	A	B	-	A	B	B	B	B	A	A	A	B	A	A	A	B	B	B	A	A	B	B	A	B	A	A	B	A	B	B	A	A	B	B	A	B	B	A	B
82	BS00110709_51	1A	3.26	B	B	A	A	A	A	B	A	B	A	A	B	B	B	B	A	A	A	B	A	A	A	B	B	B	A	A	B	B	A	B	A	A	B	A	B	B	A	A	B	B	A	B	B	A	B
83	RAC875_c34888_65	1A	3.26	B	B	A	A	A	A	B	A	B	A	A	B	B	B	B	A	A	A	B	A	A	A	B	B	B	A	A	B	B	A	B	A	A	B	A	B	B	A	A	B	B	A	B	B	A	B
84	BS00022270_51	1A	3.26	B	B	A	A	A	A	B	A	B	-	A	B	B	B	B	A	A	A	B	A	A	A	B	B	B	A	A	B	B	A	B	A	A	B	A	B	B	A	A	B	B	A	B	B	A	B
85	BobWhite_c6558_234	1A	3.26	B	B	A	A	A	A	B	A	B	-	A	B	B	B	B	A	A	A	B	A	A	A	B	B	B	A	A	B	B	A	B	A	A	B	A	B	-	A	A	-	B	A	B	B	A	B
86	RAC875_c16352_326	1A	3.26	B	B	A	A	A	A	-	A	B	-	A	B	B	B	B	A	A	A	B	A	A	A	B	B	B	A	A	B	B	A	B	A	A	B	A	B	A	A	A	A	B	A	B	B	A	B
87	Kukri_c5715_141	1A	3.26	B	B	A	A	A	A	B	A	B	B	A	B	B	B	B	A	A	A	B	A	A	A	B	B	B	A	A	B	B	A	B	A	A	B	A	B	A	A	A	A	B	A	B	B	A	B
88	BobWhite_c18592_327	1A	3.26	B	B	A	A	A	A	-	A	B	-	A	B	B	B	B	A	A	A	B	A	A	A	B	B	B	A	A	B	B	A	B	A	A	B	A	B	A	A	A	A	B	A	B	B	A	B
89	BS00101392_51	1A	6.68	-	-	A	A	A	A	-	A	B	-	A	B	B	B	B	A	A	A	B	A	A	A	B	B	B	A	A	B	B	A	-	A	A	B	A	B	A	A	A	A	B	A	B	B	A	B
90	Excalibur_c42185_156	1A	6.68	B	B	A	A	A	A	B	A	B	B	A	B	B	B	B	A	A	A	B	A	A	A	B	B	B	A	A	B	B	A	B	A	A	B	A	B	A	A	A	A	B	A	B	B	A	B
91	Kukri_c35451_857	1A	6.68	B	B	A	A	A	A	B	A	B	B	A	B	B	B	B	A	A	A	B	A	A	A	B	B	B	A	A	B	B	A	B	A	A	B	A	B	A	A	A	A	B	A	B	B	A	B
92	RAC875_c67106_97	1A	6.68	B	B	A	A	A	A	B	A	B	B	A	B	B	B	B	A	A	A	B	A	A	A	B	B	B	A	A	B	B	A	B	A	A	B	A	B	A	A	A	A	B	A	B	B	A	B
93	Kukri_c37592_531	1A	6.68	B	B	A	A	A	A	B	A	B	-	A	B	B	B	B	A	A	A	B	A	A	A	B	B	B	A	A	B	B	A	B	A	A	B	A	B	-	A	A	-	B	A	B	B	A	B
94	Jagger_rep_c10343_173	1A	6.68	B	B	A	A	A	A	B	A	B	A	A	B	B	B	B	A	A	A	B	A	A	A	B	B	B	A	A	B	B	A	B	A	A	B	A	B	-	A	A	-	B	A	B	B	A	B
95	BobWhite_c1265_247	1A	6.68	B	B	A	A	A	A	B	A	B	-	A	B	B	B	B	A	A	A	B	A	A	A	B	B	B	A	A	B	B	A	B	A	A	B	A	B	A	A	A	A	B	A	B	B	A	B
96	wsnp_Ex_c7252_12453079	1A	6.68	B	B	A	A	A	A	B	A	B	B	A	B	B	B	B	A	A	A	B	A	A	A	B	B	B	A	A	B	B	A	B	A	A	B	A	B	A	A	A	A	B	A	B	B	A	B
97	BS00081680_51	1A	6.68	B	B	A	A	A	A	B	A	B	-	A	B	B	B	B	A	A	A	B	A	A	A	B	B	B	A	A	B	B	A	B	A	A	B	A	B	A	A	A	A	B	A	B	B	A	B
98	BS00079071_51	1A	6.68	B	B	A	A	A	A	B	A	B	-	A	B	B	B	B	A	A	A	B	A	A	A	B	B	B	A	A	B	B	A	B	A	A	B	A	B	-	A	A	-	B	A	B	B	A	B
99	BS00083459_51	1A	6.68	B	B	A	A	A	A	B	A	B	-	A	B	B	B	B	A	A	A	B	A	A	A	B	B	B	A	A	B	B	A	B	A	A	B	A	B	-	A	A	-	B	A	B	B	A	B
100	Ku_c4823_673	1A	6.68	B	B	A	A	A	A	B	A	B	-	A	B	B	B	B	A	A	A	B	A	A	A	B	B	B	A	A	B	B	A	B	A	A	B	A	B	-	A	A	-	B	A	B	B	A	B
101	Tdurum_contig42479_1254	1A	6.68	B	B	A	A	A	A	B	A	B	-	A	B	B	B	B	A	A	A	B	A	A	A	B	B	B	A	A	B	B	A	B	A	A	B	A	B	-	A	A	-	B	A	B	B	A	B
102	Excalibur_c22240_938	1A	6.68	B	B	A	A	A	A	B	A	B	-	A	B	B	B	B	A	A	A	B	A	A	A	B	B	B	A	A	B	B	A	B	A	A	B	A	B	B	A	A	B	B	A	B	B	A	B
103	GENE-3336_136	1A	6.68	B	B	A	A	A	A	B	A	B	-	A	B	B	B	B	A	A	A	B	A	A	A	B	B	B	A	A	B	B	A	B	A	A	B	A	B	B	A	A	B	B	A	B	B	A	B
104	Excalibur_c48152_818	1A	6.68	B	B	A	A	A	A	B	A	B	A	A	B	B	B	B	A	A	A	B	A	A	A	B	B	B	A	A	B	B	A	B	A	A	B	A	B	B	A	A	B	B	A	B	B	A	B
105	IAAV4132	1A	6.68	B	B	A	A	A	A	B	A	B	A	A	B	B	B	B	A	A	A	B	A	A	A	B	B	B	A	A	B	B	A	B	A	A	B	A	B	B	A	A	B	B	A	B	B	A	B
106	Kukri_c41943_535	1A	6.68	B	B	A	A	A	A	B	A	B	A	A	B	B	B	B	A	A	A	B	A	A	A	B	B	B	A	A	B	B	A	B	A	A	B	A	B	B	A	A	B	B	A	B	B	A	B
107	tplb0043h23_1346	1A	6.68	B	B	A	A	A	A	B	A	B	A	A	B	B	B	B	A	A	A	B	A	A	A	B	B	B	A	A	B	B	A	B	A	A	B	A	B	B	A	A	B	B	A	B	B	A	B
108	wsnp_Ex_c19717_28713417	1A	6.68	B	B	A	A	A	A	B	A	B	A	A	B	B	B	B	A	A	A	B	A	A	A	B	B	B	A	A	B	B	A	B	A	A	B	A	B	B	A	A	B	B	A	B	B	A	B
109	IACX9458	1A	6.68	B	B	A	A	A	A	B	A	B	A	A	B	B	B	B	A	A	A	B	A	A	A	B	B	B	A	A	B	B	A	B	A	A	B	A	B	B	A	A	B	B	A	B	B	A	B
110	wsnp_Ex_c1137_2182795	1A	6.68	B	B	A	A	A	A	B	A	B	A	A	B	B	B	B	A	A	A	B	A	A	A	B	B	B	A	A	B	B	A	B	A	A	B	A	B	B	A	A	B	B	A	B	B	A	B
111	Kukri_c13513_878	1A	6.68	B	B	A	A	A	A	-	A	B	A	A	B	B	B	B	A	A	A	B	A	A	A	B	B	B	A	A	B	B	A	B	A	A	B	A	B	B	A	A	B	B	A	B	B	A	B
112	Jagger_c8952_378	1A	6.68	B	B	A	A	A	A	A	A	B	A	A	B	B	B	B	A	A	A	B	A	A	A	B	B	B	A	A	B	B	A	B	A	A	B	A	B	B	A	A	B	B	A	B	B	A	B
113	RAC875_c23587_271	1A	7.21	B	B	A	A	A	A	B	A	B	-	A	B	B	B	B	A	A	A	B	A	A	A	B	B	B	A	A	B	B	A	B	A	A	B	A	B	B	A	A	B	B	A	B	B	A	B
114	BS00081682_51	1A	7.21	B	B	A	A	A	A	B	A	B	-	A	B	B	B	B	A	A	A	B	A	A	A	B	B	B	A	A	B	B	A	B	A	A	B	A	B	B	A	A	B	B	A	B	B	A	B
115	Kukri_c93866_431	1A	7.21	B	B	A	A	A	A	B	A	B	B	A	B	B	B	B	A	A	A	B	A	A	A	B	B	B	A	A	B	B	A	B	A	A	B	A	B	B	A	A	B	B	A	B	B	A	B
116	BS00098484_51	1A	8.29	B	B	A	A	A	A	B	A	B	-	A	B	B	B	B	A	A	A	B	A	A	A	B	B	B	A	A	B	B	A	B	A	A	B	A	B	B	A	A	B	B	A	A	B	A	B
117	BS00078401_51	1A	8.29	B	B	A	A	A	A	B	A	B	-	A	B	B	B	B	A	A	A	B	A	A	A	B	B	B	A	A	B	B	A	-	A	A	B	A	B	-	A	A	-	B	A	A	B	A	B
118	Excalibur_c20777_428	1A	8.29	B	B	A	A	A	A	B	A	B	-	A	B	B	B	B	A	A	A	B	A	A	A	B	B	B	A	A	B	B	A	A	A	A	B	A	B	-	A	A	-	B	A	A	B	A	B
119	BobWhite_c1890_712	1A	8.83	B	B	A	A	A	A	B	A	B	-	A	B	B	B	B	A	A	A	B	A	A	A	B	B	B	A	A	B	B	A	A	A	A	B	A	B	A	A	A	A	B	A	A	B	A	B
120	tplb0036l23_696	1A	8.83	B	B	A	A	A	A	B	A	B	-	A	B	B	B	B	A	A	A	B	A	A	A	B	B	B	A	A	B	B	A	A	A	A	B	A	B	A	A	A	A	B	A	A	B	A	B
121	RFL_Contig1118_1073	1A	8.83	B	B	A	A	A	A	B	A	B	B	A	B	B	B	B	A	A	A	B	A	A	A	B	B	B	A	A	B	B	A	A	A	A	B	A	B	A	A	A	A	B	A	A	B	A	B
122	CAP7_c1645_359	1A	8.83	B	B	A	A	A	A	-	A	B	-	A	B	B	B	B	A	A	A	B	A	A	A	B	B	B	A	A	B	B	A	A	A	A	B	A	B	A	A	A	A	B	A	A	B	A	B
123	tplb0036l23_243	1A	8.83	B	B	A	A	A	A	B	A	B	A	A	B	B	B	B	A	A	A	B	A	A	A	B	B	B	A	A	B	B	A	A	A	A	B	A	B	-	A	A	-	B	A	A	B	A	B
124	RFL_Contig1118_65	1A	8.83	B	B	A	A	A	A	B	A	B	-	A	B	B	B	B	A	A	A	B	A	A	A	B	B	B	A	A	B	B	A	A	A	A	B	A	B	B	A	A	B	B	A	A	B	A	B
125	RAC875_c85031_525	1A	8.83	B	B	A	A	A	A	B	A	B	-	A	B	B	B	B	A	A	A	B	A	A	A	B	B	B	A	A	B	B	A	A	A	A	B	A	B	B	A	A	B	B	A	A	B	A	B
126	Tdurum_contig15335_249	1A	9.38	B	B	A	A	A	A	B	A	B	-	A	B	B	B	B	A	A	A	B	A	A	A	B	B	B	A	A	B	B	A	A	A	A	B	A	B	B	A	A	B	B	A	A	B	A	B
127	BS00039749_51	1A	11.58	B	B	A	A	A	A	B	A	B	-	A	B	B	B	B	A	A	B	B	A	A	A	B	B	B	A	A	B	B	A	A	A	A	B	A	B	B	B	A	B	B	A	A	B	A	B
128	Tdurum_contig20965_1446	1A	12.67	B	B	A	A	A	A	B	A	B	B	A	B	B	B	B	A	A	B	B	A	A	A	B	B	B	A	A	B	B	A	A	A	A	B	A	B	A	B	A	A	B	A	A	B	A	B
129	Tdurum_contig30956_537	1A	12.67	B	B	A	A	A	A	B	A	B	-	A	B	B	B	B	A	A	B	B	A	A	A	B	B	B	A	A	B	B	A	A	A	A	B	A	B	A	B	A	A	B	A	A	B	A	B
130	Kukri_c18434_200	1A	12.67	B	B	A	A	A	A	-	A	B	-	A	B	B	B	B	A	A	B	B	A	A	A	B	B	B	A	A	B	B	A	A	A	A	B	A	B	A	B	A	A	B	A	A	B	A	B
131	RAC875_c56994_301	1A	15.97	B	B	A	A	A	A	B	A	B	A	A	B	B	B	B	A	A	B	B	A	A	A	B	B	B	A	A	B	B	A	A	A	A	B	B	B	B	B	A	B	B	A	A	B	A	B
132	Excalibur_c11941_612	1A	21.91	B	B	A	A	A	A	B	A	B	-	A	B	B	B	B	A	B	B	B	A	A	A	B	B	B	A	A	B	B	A	A	A	A	B	B	B	B	B	B	B	B	A	A	B	A	B
133	Kukri_c16098_95	1A	23.51	B	B	A	A	A	A	B	A	B	A	A	B	B	B	B	A	B	B	B	A	A	A	B	B	B	A	A	B	B	A	A	A	A	B	B	B	B	B	B	B	B	A	A	B	A	B
134	wsnp_Ex_c10783_17554146	1A	23.51	B	B	A	A	A	A	B	A	B	A	A	B	B	B	B	A	B	B	B	A	A	A	B	B	B	A	A	B	B	A	A	A	A	B	B	B	B	B	B	B	B	A	A	B	A	B
135	CAP7_c4833_141	1A	23.51	B	B	A	A	A	A	B	A	B	-	A	B	B	B	B	A	B	B	B	A	A	A	B	B	B	A	A	B	B	A	A	A	A	B	B	B	-	B	B	-	B	A	A	B	A	B
136	Kukri_c7436_2259	1A	23.51	B	B	A	A	A	A	B	A	B	-	A	B	B	B	B	A	B	B	B	A	A	A	B	B	B	A	A	B	B	A	A	A	A	B	B	B	A	B	B	A	B	A	A	B	A	B
137	wsnp_Ex_c10783_17555091	1A	23.51	B	B	A	A	A	A	B	A	B	-	A	B	B	B	B	A	B	B	B	A	A	A	B	B	B	A	A	B	B	A	A	A	A	B	B	B	A	B	B	A	B	A	A	B	A	B
138	wsnp_Ex_c5323_9408829	1A	23.51	B	B	A	A	A	A	B	A	B	-	A	B	B	B	B	A	B	B	B	A	A	A	B	B	B	A	A	B	B	A	A	A	A	B	B	B	A	B	B	A	B	A	A	B	A	B
139	Excalibur_c7026_2635	1A	24.58	B	B	A	A	A	A	B	A	B	B	A	B	B	B	B	A	B	B	B	A	A	A	B	B	B	A	A	B	B	A	A	A	A	B	B	B	A	B	B	A	B	A	A	B	A	B
140	RAC875_c14926_589	1A	24.58	B	B	A	A	A	A	-	A	B	B	A	B	B	B	B	A	B	B	B	A	A	A	B	B	B	A	A	B	B	A	A	A	A	B	B	B	A	B	B	A	B	A	A	B	A	B
141	Kukri_c13593_203	1A	24.58	B	B	A	A	A	A	-	A	B	-	A	B	B	B	B	A	B	B	B	A	A	A	B	B	B	A	A	B	B	A	A	A	A	B	B	B	-	B	B	A	B	A	A	B	A	B
142	BobWhite_c4328_1345	1A	24.58	B	B	A	A	A	A	B	A	B	-	A	B	B	B	B	A	B	B	B	A	A	A	B	B	B	A	A	B	B	A	A	A	A	B	B	B	-	B	B	-	B	A	A	B	A	B
143	BobWhite_c48591_394	1A	24.58	B	B	A	A	A	A	B	A	B	-	A	B	B	B	B	A	B	B	B	A	A	A	B	B	B	A	A	B	B	A	A	A	A	B	B	B	B	B	B	B	B	A	A	B	A	B
144	Kukri_c13136_1363	1A	24.58	B	B	A	A	A	A	B	A	B	-	A	B	B	B	B	A	B	B	B	A	A	A	B	B	B	A	A	B	B	A	A	A	A	B	B	B	B	B	B	B	B	A	A	B	A	B
145	wsnp_JD_c9290_10155594	1A	25.67	B	B	A	A	A	A	-	A	B	-	A	B	B	B	B	A	B	B	B	A	A	A	B	B	B	A	A	B	B	A	A	A	A	B	B	B	A	B	B	A	B	A	A	B	A	B
146	GENE-0002_856	1A	29.48	B	B	A	A	A	A	B	A	B	B	A	A	B	B	B	A	B	B	B	A	A	A	B	B	B	A	A	B	B	A	A	A	A	B	B	B	A	B	B	A	B	A	A	B	A	B
147	Kukri_c31964_109	1A	29.48	B	B	A	A	A	A	B	A	B	B	A	A	B	B	B	A	B	B	B	A	A	A	B	B	B	A	A	B	B	A	A	A	A	B	B	B	A	B	B	A	B	A	A	B	A	B
148	Kukri_c31964_56	1A	29.48	B	B	A	A	A	A	B	A	B	B	A	A	B	B	B	A	B	B	B	A	A	A	B	B	B	A	A	B	B	A	A	A	A	B	B	B	A	B	B	A	B	A	A	B	A	B
149	Kukri_rep_c102900_1715	1A	29.48	B	B	A	A	A	A	B	A	B	B	A	A	B	B	B	A	B	B	B	A	A	A	B	B	B	A	A	B	B	A	A	A	A	B	B	B	A	B	B	A	B	A	A	B	A	B
150	Tdurum_contig13937_2280	1A	29.48	B	B	A	A	A	A	B	A	B	B	A	A	B	B	B	A	B	B	B	A	A	A	B	B	B	A	A	B	B	A	A	A	A	B	B	B	A	B	B	A	B	A	A	B	A	B
151	wsnp_Ra_c26191_35761997	1A	29.48	B	B	A	A	A	A	B	A	B	-	A	A	B	B	B	A	B	B	B	A	A	A	B	B	B	A	A	B	B	A	A	A	A	B	B	B	A	B	B	A	B	A	A	B	A	B
152	IAAV5252	1A	29.48	B	B	A	A	A	A	B	A	B	-	A	A	B	B	B	A	B	B	B	A	A	A	B	B	B	A	A	B	B	A	A	A	A	B	B	B	A	B	B	A	B	A	A	B	A	B
153	Excalibur_rep_c85213_146	1A	29.48	B	B	A	A	A	A	B	A	B	-	A	A	B	B	B	A	B	B	B	A	A	A	B	B	B	A	A	B	B	A	A	A	A	B	B	B	A	B	B	A	B	A	A	B	A	B
154	RFL_Contig2160_524	1A	29.48	B	B	A	A	A	A	-	A	B	-	A	A	B	B	B	A	B	B	B	A	A	A	B	B	B	A	A	B	B	A	A	A	A	B	B	B	A	B	B	A	B	A	A	B	A	B
155	Tdurum_contig13946_241	1A	29.48	B	B	A	A	A	A	-	A	B	-	A	A	B	B	B	A	B	B	B	A	A	A	B	B	B	A	A	B	B	A	A	A	A	B	B	B	-	B	B	-	B	A	A	B	A	B
156	Tdurum_contig13946_329	1A	29.48	B	B	A	A	A	A	-	A	B	-	A	A	B	B	B	A	B	B	B	A	A	A	B	B	B	A	A	B	B	A	A	A	A	B	B	B	-	B	B	-	B	A	A	B	A	B
157	JD_c12243_353	1A	29.48	B	B	A	A	A	A	B	A	B	A	A	A	B	B	B	A	B	B	B	A	A	A	B	B	B	A	A	B	B	A	A	A	A	B	B	B	B	B	B	B	B	A	A	B	A	B
158	Kukri_c46010_872	1A	29.48	B	B	A	A	A	A	B	A	B	A	A	A	B	B	B	A	B	B	B	A	A	A	B	B	B	A	A	B	B	A	A	A	A	B	B	B	B	B	B	B	B	A	A	B	A	B
159	Tdurum_contig8382_300	1A	29.48	B	B	A	A	A	A	B	A	B	A	A	A	B	B	B	A	B	B	B	A	A	A	B	B	B	A	A	B	B	A	A	A	A	B	B	B	B	B	B	B	B	A	A	B	A	B
160	Kukri_c46010_146	1A	29.48	B	B	A	A	A	A	B	A	B	-	A	A	B	B	B	A	B	B	B	A	A	A	B	B	B	A	A	B	B	A	A	A	A	B	B	B	B	B	B	B	B	A	A	B	A	B
161	wsnp_Ex_c31983_40709607	1A	29.48	B	B	A	A	A	A	B	A	B	-	A	A	B	B	B	A	B	B	B	A	A	A	B	B	B	A	A	B	B	A	A	A	A	B	B	B	B	B	B	B	B	A	A	B	A	B
162	Kukri_c12534_559	1A	29.48	B	B	A	A	A	A	B	A	B	-	A	A	B	B	B	A	B	B	B	A	A	A	B	B	B	A	A	B	B	A	A	A	A	B	B	B	B	B	B	B	B	A	A	B	A	B
163	wsnp_Ex_c31983_40709866	1A	29.48	B	B	A	A	A	A	B	A	B	-	A	A	B	B	B	A	B	B	B	A	A	A	B	B	B	A	A	B	B	A	A	A	A	B	B	B	-	B	B	-	B	A	A	B	A	B
164	IACX1465	1A	29.48	B	B	A	A	A	A	-	A	B	-	A	A	B	B	B	A	B	B	B	A	A	A	B	B	B	A	A	B	B	A	A	A	A	B	B	B	-	B	B	-	B	A	A	B	A	B
165	RAC875_c14066_452	1A	30.03	B	B	A	A	A	A	B	A	B	B	A	A	B	B	B	A	B	B	B	A	A	A	B	B	B	A	A	B	B	A	A	A	A	B	B	B	A	B	B	A	B	A	A	B	A	B
166	Kukri_c7579_443	1A	30.56	B	B	A	A	A	A	B	A	B	B	A	A	B	A	B	A	B	B	B	A	A	A	B	B	B	A	A	B	B	A	A	A	A	B	B	B	A	B	B	A	B	A	A	B	A	B
167	Kukri_c7579_559	1A	30.56	B	B	A	A	A	A	B	A	B	B	A	A	B	A	B	A	B	B	B	A	A	A	B	B	B	A	A	B	B	A	A	A	A	B	B	B	A	B	B	A	B	A	A	B	A	B
168	Excalibur_c7237_1084	1A	31.09	B	B	A	A	A	A	B	A	B	B	A	A	B	A	B	A	B	B	B	A	A	A	B	B	B	A	A	B	B	A	A	A	A	B	B	B	A	B	B	A	B	A	A	B	A	B
169	Excalibur_c7237_1208	1A	31.09	B	B	A	A	A	A	B	A	B	B	A	A	B	A	B	A	B	B	B	A	A	A	B	B	B	A	A	B	B	A	A	A	A	B	B	B	A	B	B	A	B	A	A	B	A	B
170	RAC875_c10090_963	1A	31.09	B	B	A	A	A	A	B	A	B	-	A	A	B	A	B	A	B	B	B	A	A	A	B	B	B	A	A	B	B	A	A	A	A	B	B	B	A	B	B	A	B	A	A	B	A	B
171	RAC875_rep_c111911_116	1A	31.09	B	B	A	A	A	A	B	A	B	B	A	A	B	A	B	A	B	B	B	A	A	A	B	B	B	A	A	B	B	A	A	A	A	B	B	B	A	B	B	A	B	A	A	B	A	B
172	IAAV8987	1A	34.31	B	B	A	A	A	A	B	A	B	B	A	A	B	A	B	A	B	B	B	A	A	A	B	B	B	A	B	B	B	A	A	A	A	B	B	B	A	B	B	A	B	A	A	B	A	B
173	wsnp_CAP12_c2438_1180601	1A	34.31	B	B	A	A	A	A	B	A	B	B	A	A	B	A	B	A	B	B	B	A	A	A	B	B	B	A	B	B	B	A	A	A	A	B	B	B	A	B	B	A	B	A	A	B	A	B
174	BS00029346_51	1A	34.31	B	B	A	A	A	A	B	A	B	-	A	A	B	A	B	A	B	B	B	A	A	A	B	B	B	A	B	B	B	A	A	A	A	B	B	B	A	B	B	A	B	A	A	B	A	B
175	RFL_Contig5090_1510	1A	34.31	B	B	A	A	A	A	B	A	B	-	A	A	B	A	B	A	B	B	B	A	A	A	B	B	B	A	B	B	B	A	A	A	A	B	B	B	A	B	B	A	B	A	A	B	A	B
176	Tdurum_contig47183_205	1A	34.31	B	B	A	A	A	A	-	A	B	-	A	A	B	A	B	A	B	B	B	A	A	A	B	B	B	A	B	B	B	A	A	A	A	B	B	B	-	B	B	-	B	A	A	B	A	B
177	BS00012210_51	1A	34.31	B	B	A	A	A	A	B	A	B	-	A	A	B	A	B	A	B	B	B	A	A	A	B	B	B	A	B	B	B	A	A	A	A	B	B	B	B	B	B	B	B	A	A	B	A	B
178	TA003773-0807	1A	34.31	B	B	A	A	A	A	B	A	B	-	A	A	B	A	B	A	B	B	B	A	A	A	B	B	B	A	B	B	B	A	A	A	A	B	B	B	B	B	B	B	B	A	A	B	A	B
179	wsnp_Ex_c200_391015	1A	34.31	B	B	A	A	A	A	B	A	B	-	A	A	B	A	B	A	B	B	B	A	A	A	B	B	B	A	B	B	B	A	A	A	A	B	B	B	B	B	B	B	B	A	A	B	A	B
180	IAAV5652	1A	34.31	B	B	A	A	A	A	B	A	B	A	A	A	B	A	B	A	B	B	B	A	A	A	B	B	B	A	B	B	B	A	A	A	A	B	B	B	B	B	B	B	B	A	A	B	A	B
181	RAC875_c826_2186	1A	34.31	B	B	A	A	A	A	B	A	B	-	A	A	B	A	B	A	B	B	B	A	A	A	B	B	B	A	B	B	B	A	A	A	A	B	B	B	B	B	B	B	B	A	A	B	A	B
182	IACX1592	1A	34.31	B	B	A	A	A	A	B	A	B	-	A	A	B	A	B	A	B	B	B	A	A	A	B	B	B	A	B	B	B	A	A	A	A	B	B	B	-	B	B	-	B	A	A	B	A	B
183	Excalibur_c200_1664	1A	34.31	B	B	A	A	A	A	-	A	B	-	A	A	B	A	B	A	B	B	B	A	A	A	B	B	B	A	B	B	B	A	A	A	A	B	B	B	A	B	B	A	B	A	A	B	A	B
184	CAP7_c2317_217	1A	37.66	B	B	A	A	A	A	-	B	B	A	A	A	B	A	B	A	-	B	B	A	B	A	B	B	B	A	B	B	B	A	A	A	A	B	B	B	A	B	B	A	B	A	A	B	A	B
185	Kukri_c23985_229	1A	38.75	B	B	A	A	A	A	B	B	B	B	A	A	B	A	B	A	B	B	B	A	B	A	B	B	B	A	B	B	B	A	A	A	A	B	B	B	A	B	B	A	B	A	A	B	A	B
186	RAC875_c5544_4156	1A	39.28	B	B	A	A	A	A	B	B	B	B	A	A	B	A	B	A	B	B	B	A	B	A	B	B	B	A	B	B	B	A	A	A	A	B	B	A	A	B	B	A	B	A	A	B	A	B
187	Kukri_rep_c104386_273	1A	39.28	B	B	A	A	A	A	-	B	B	B	A	A	B	A	B	A	B	B	B	A	B	A	B	B	B	A	B	B	B	A	A	A	A	B	B	A	A	B	B	A	B	A	A	B	A	B
188	BobWhite_c4646_119	1A	39.82	B	B	A	A	A	A	-	B	B	-	A	A	B	A	B	A	B	B	B	A	B	A	B	B	B	A	B	B	B	A	A	A	A	B	B	A	-	B	B	B	B	A	A	B	A	B
189	IACX5982	1A	39.82	B	B	A	A	A	A	A	B	B	A	A	A	B	A	B	A	B	B	B	A	B	A	B	B	B	A	B	B	B	A	A	A	A	B	B	A	B	B	B	B	B	A	A	B	A	B
190	Excalibur_c77035_156	1A	39.82	B	B	A	A	A	A	A	B	B	A	A	A	B	A	B	A	B	B	B	A	B	A	B	B	B	A	B	B	B	A	A	A	A	B	B	A	B	B	B	B	B	A	A	B	A	B
191	Excalibur_c47654_70	1A	40.36	B	B	A	A	A	A	A	B	B	A	A	A	B	A	B	A	B	B	B	A	B	A	B	B	B	A	B	B	B	A	A	A	A	B	B	B	B	B	B	B	B	A	A	B	A	B
192	Kukri_c23985_166	1A	40.36	B	B	A	A	A	A	A	B	B	A	A	A	B	A	B	A	B	B	B	A	B	A	B	B	B	A	B	B	B	A	A	A	A	B	B	B	B	B	B	B	B	A	A	B	A	B
193	BS00064197_51	1A	40.36	B	B	A	A	A	A	-	B	B	A	A	A	B	A	B	A	B	B	B	A	B	A	B	B	B	A	B	B	B	A	A	A	A	B	B	B	B	B	B	B	B	A	A	B	A	B
194	Ra_c56967_900	1A	41.98	B	B	A	A	A	A	B	B	B	A	A	A	B	A	B	A	B	B	B	A	B	A	B	A	B	A	B	B	B	A	A	A	A	B	B	A	B	B	B	B	B	A	A	B	A	B
195	wsnp_Ex_c12117_19381492	1A	41.98	B	B	A	A	A	A	B	B	B	A	A	A	B	A	B	A	B	B	B	A	B	A	B	A	B	A	B	B	B	A	A	A	A	B	B	A	B	B	B	B	B	A	A	B	A	B
196	wsnp_Ex_c12117_19381493	1A	41.98	B	B	A	A	A	A	B	B	B	A	A	A	B	A	B	A	B	B	B	A	B	A	B	A	B	A	B	B	B	A	A	A	A	B	B	A	B	B	B	B	B	A	A	B	A	B
197	RAC875_rep_c104986_200	1A	41.98	B	B	A	A	A	A	B	B	B	-	A	A	B	A	B	A	B	B	B	A	B	A	B	A	B	A	B	B	B	A	A	A	A	B	B	A	B	B	B	B	B	A	A	B	A	B
198	Ex_c68770_506	1A	44.7	B	B	A	A	A	A	B	B	B	-	B	A	B	A	A	A	B	B	B	A	B	A	B	A	B	A	B	B	B	A	A	A	A	B	B	A	B	B	B	B	B	A	A	B	A	B
199	IAAV2888	1A	45.78	B	B	A	A	A	A	B	B	B	-	B	A	B	A	A	A	B	B	B	A	B	A	B	A	B	A	B	B	B	A	A	A	A	B	B	A	A	B	B	A	B	A	A	B	A	B
200	wsnp_BE445121A_Ta_1_8	1A	45.78	B	B	A	A	A	A	B	B	B	-	B	A	B	A	A	A	B	B	B	A	B	A	B	A	B	A	B	B	B	A	A	A	A	B	B	A	A	B	B	A	B	A	A	B	A	B
201	wsnp_Ex_rep_c66980_65419811	1A	45.78	B	B	A	A	A	A	B	B	B	-	B	A	B	A	A	A	B	B	B	A	B	A	B	A	B	A	B	B	B	A	A	A	A	B	B	A	A	B	B	A	B	A	A	B	A	B
202	RAC875_c46269_387	1A	45.78	B	B	A	A	A	A	B	B	B	B	B	A	B	A	A	A	B	B	B	A	B	A	B	A	B	A	B	B	B	A	A	A	A	B	B	A	A	B	B	A	B	A	A	B	A	B
203	IAAV5931	1A	45.78	B	B	A	A	A	A	B	B	B	-	B	A	B	A	A	A	B	B	B	A	B	A	B	A	B	A	B	B	B	A	A	A	A	B	B	A	A	B	B	A	B	A	A	B	A	B
204	BobWhite_c18773_75	1A	48.5	B	B	A	A	A	A	B	B	B	B	B	A	B	A	A	A	B	B	B	A	B	A	B	A	B	A	B	B	B	A	A	A	A	B	B	A	A	B	B	A	B	A	A	B	A	B
205	Kukri_c4099_321	1A	48.5	B	B	A	A	A	A	B	B	B	B	B	A	B	A	A	A	B	B	B	A	B	A	B	A	B	A	B	B	B	A	A	A	A	B	B	A	A	B	B	A	B	A	A	B	A	B
206	RAC875_c19348_713	1A	48.5	B	B	A	A	A	A	B	B	B	B	B	A	B	A	A	A	B	B	B	A	B	A	B	A	B	A	B	B	B	A	A	A	A	B	B	A	A	B	B	A	B	A	A	B	A	B
207	wsnp_Ex_c12101_19360213	1A	48.5	B	B	A	A	A	A	B	B	B	B	B	A	B	A	A	A	B	B	B	A	B	A	B	A	B	A	B	B	B	A	A	A	A	B	B	A	A	B	B	A	B	A	A	B	A	B
208	wsnp_Ex_c31525_40302747	1A	48.5	B	B	A	A	A	A	B	B	B	B	B	A	B	A	A	A	B	B	B	A	B	A	B	A	B	A	B	B	B	A	A	A	A	B	B	A	A	B	B	A	B	A	A	B	A	B
209	wsnp_Ex_c2749_5091813	1A	48.5	B	B	A	A	A	A	B	B	B	B	B	A	B	A	A	A	B	B	B	A	B	A	B	A	B	A	B	B	B	A	A	A	A	B	B	A	A	B	B	A	B	A	A	B	A	B
210	Ex_c60135_528	1A	48.5	B	B	A	A	A	A	B	B	B	-	B	A	B	A	A	A	B	B	B	A	B	A	B	A	B	A	B	B	B	A	A	A	A	B	B	A	A	B	B	A	B	A	A	B	A	B
211	Ra_c5696_1556	1A	48.5	B	B	A	A	A	A	B	B	B	-	B	A	B	A	A	A	B	B	B	A	B	A	B	A	B	A	B	B	B	A	A	A	A	B	B	A	A	B	B	A	B	A	A	B	A	B
212	wsnp_Ex_c29914_38896441	1A	48.5	B	B	A	A	A	A	B	B	B	-	B	A	B	A	A	A	B	B	B	A	B	A	B	A	B	A	B	B	B	A	A	A	A	B	B	A	A	B	B	A	B	A	A	B	A	B
213	IAAV1463	1A	48.5	B	B	A	A	A	A	B	B	B	-	B	A	B	A	A	A	B	B	B	A	B	A	B	A	B	A	B	B	B	A	A	A	A	B	B	A	-	B	B	-	B	A	A	B	A	B
214	Ex_c29914_480	1A	48.5	B	B	A	A	A	A	B	B	B	-	B	A	B	A	A	A	B	B	B	A	B	A	B	A	B	A	B	B	B	A	A	A	A	B	B	A	B	B	B	-	B	A	A	B	A	B
215	IAAV3306	1A	48.5	B	B	A	A	A	A	B	B	B	A	B	A	B	A	A	A	B	B	B	A	B	A	B	A	B	A	B	B	B	A	A	A	A	B	B	A	B	B	B	B	B	A	A	B	A	B
216	IAAV814	1A	48.5	B	B	A	A	A	A	B	B	B	A	B	A	B	A	A	A	B	B	B	A	B	A	B	A	B	A	B	B	B	A	A	A	A	B	B	A	B	B	B	B	B	A	A	B	A	B
217	Kukri_c24897_140	1A	48.5	B	B	A	A	A	A	B	B	B	A	B	A	B	A	A	A	B	B	B	A	B	A	B	A	B	A	B	B	B	A	A	A	A	B	B	A	B	B	B	B	B	A	A	B	A	B
218	wsnp_Ex_c111741_93530669	1A	48.5	B	B	A	A	A	A	B	B	B	A	B	A	B	A	A	A	B	B	B	A	B	A	B	A	B	A	B	B	B	A	A	A	A	B	B	A	B	B	B	B	B	A	A	B	A	B
219	wsnp_Ex_c31525_40302140	1A	48.5	B	B	A	A	A	A	B	B	B	A	B	A	B	A	A	A	B	B	B	A	B	A	B	A	B	A	B	B	B	A	A	A	A	B	B	A	B	B	B	B	B	A	A	B	A	B
220	wsnp_Ex_rep_c103028_88077819	1A	48.5	B	B	A	A	A	A	B	B	B	-	B	A	B	A	A	A	B	B	B	A	B	A	B	A	B	A	B	B	B	A	A	A	A	B	B	A	B	B	B	B	B	A	A	B	A	B
221	IAAV8458	1A	48.5	B	B	A	A	A	A	B	B	B	B	B	A	B	A	A	A	B	B	B	A	B	A	B	A	B	A	B	B	B	A	A	A	A	B	B	A	B	B	B	B	B	A	A	B	A	B
222	Tdurum_contig28369_190	1A	48.5	B	B	A	A	A	A	B	B	B	B	B	A	B	A	A	A	B	B	B	A	B	A	B	A	B	A	B	B	B	A	A	A	A	B	B	A	B	B	B	B	B	A	A	B	A	B
223	wsnp_RFL_Contig2185_1520256	1A	48.5	B	B	A	A	A	A	B	B	B	-	B	A	B	A	A	A	B	B	B	A	B	A	B	A	B	A	B	B	B	A	A	A	A	B	B	A	B	B	B	B	B	A	A	B	A	B
224	BS00022625_51	1A	49.04	B	B	A	A	A	A	B	B	B	-	B	A	B	A	A	A	B	B	B	A	B	A	B	A	B	A	B	B	B	A	A	A	A	B	B	A	B	B	B	B	B	A	A	B	A	B
225	tplb0032d09_1393	1A	49.04	B	B	A	A	A	A	B	B	B	-	B	A	B	A	A	A	B	B	B	A	B	A	B	A	B	A	B	B	B	A	A	A	A	B	B	A	B	B	B	B	B	A	A	B	A	B
226	CAP11_c2984_419	1A	49.04	B	B	A	A	A	A	B	B	B	A	B	A	B	A	A	A	B	B	B	A	B	A	B	A	B	A	B	B	B	A	A	A	A	B	B	A	B	B	B	B	B	A	A	B	A	B
227	IAAV7414	1A	49.04	B	B	A	A	A	A	B	B	B	A	B	A	B	A	A	A	B	B	B	A	B	A	B	A	B	A	B	B	B	A	A	A	A	B	B	A	B	B	B	B	B	A	A	B	A	B
228	RAC875_c9965_354	1A	49.04	B	B	A	A	A	A	B	B	B	A	B	A	B	A	A	A	B	B	B	A	B	A	B	A	B	A	B	B	B	A	A	A	A	B	B	A	B	B	B	B	B	A	A	B	A	B
229	wsnp_Ex_c48375_53299028	1A	49.04	B	B	A	A	A	A	B	B	B	A	B	A	B	A	A	A	B	B	B	A	B	A	B	A	B	A	B	B	B	A	A	A	A	B	B	A	B	B	B	B	B	A	A	B	A	B
230	wsnp_Ex_c50235_54588957	1A	49.04	B	B	A	A	A	A	B	B	B	A	B	A	B	A	A	A	B	B	B	A	B	A	B	A	B	A	B	B	B	A	A	A	A	B	B	A	B	B	B	B	B	A	A	B	A	B
231	wsnp_Ex_c14733_22819350	1A	49.04	B	B	A	A	A	A	B	B	B	A	B	A	B	A	A	A	B	B	B	A	B	A	B	A	B	A	B	B	B	A	A	A	A	B	B	A	B	B	B	B	B	A	A	B	A	B
232	BobWhite_c34661_208	1A	49.04	B	B	A	A	A	A	B	B	B	-	B	A	B	A	A	A	B	B	B	A	B	A	B	A	B	A	B	B	B	A	A	A	A	B	B	A	-	B	B	-	B	A	A	B	A	B
233	BS00076668_51	1A	49.04	B	B	A	A	A	A	B	B	B	-	B	A	B	A	A	A	B	B	B	A	B	A	B	A	B	A	B	B	B	A	A	A	A	B	B	A	-	B	B	-	B	A	A	B	A	B
234	RAC875_rep_c76047_63	1A	49.04	B	B	A	A	A	A	B	B	B	-	B	A	B	A	A	A	B	B	B	A	B	A	B	A	B	A	B	B	B	A	A	A	A	B	B	A	-	B	B	-	B	A	A	B	A	B
235	BobWhite_c24113_529	1A	49.04	B	B	A	A	A	A	B	B	B	B	B	A	B	A	A	A	B	B	B	A	B	A	B	A	B	A	B	B	B	A	A	A	A	B	B	A	A	B	B	A	B	A	A	B	A	B
236	BS00067277_51	1A	49.04	B	B	A	A	A	A	B	B	B	B	B	A	B	A	A	A	B	B	B	A	B	A	B	A	B	A	B	B	B	A	A	A	A	B	B	A	A	B	B	A	B	A	A	B	A	B
237	wsnp_Ex_c14733_22819625	1A	49.04	B	B	A	A	A	A	B	B	B	B	B	A	B	A	A	A	B	B	B	A	B	A	B	A	B	A	B	B	B	A	A	A	A	B	B	A	A	B	B	A	B	A	A	B	A	B
238	wsnp_Ex_c49829_54319220	1A	49.04	B	B	A	A	A	A	B	B	B	B	B	A	B	A	A	A	B	B	B	A	B	A	B	A	B	A	B	B	B	A	A	A	A	B	B	A	A	B	B	A	B	A	A	B	A	B
239	wsnp_RFL_Contig1736_858448	1A	49.04	B	B	A	A	A	A	B	B	B	B	B	A	B	A	A	A	B	B	B	A	B	A	B	A	B	A	B	B	B	A	A	A	A	B	B	A	A	B	B	A	B	A	A	B	A	B
240	wsnp_Ex_c7258_12461939	1A	49.04	B	B	A	A	A	A	B	B	B	B	B	A	B	A	A	A	B	B	B	A	B	A	B	A	B	A	B	B	B	A	A	A	A	B	B	A	A	B	B	A	B	A	A	B	A	B
241	wsnp_BF478737A_Ta_2_1	1A	49.04	B	B	A	A	A	A	B	B	B	-	B	A	B	A	A	A	B	B	B	A	B	A	B	A	B	A	B	B	B	A	A	A	A	B	B	A	A	B	B	A	B	A	A	B	A	B
242	BobWhite_c20703_141	1A	49.58	B	B	A	A	A	A	B	B	B	-	B	A	B	A	A	A	B	B	B	A	B	A	B	A	B	A	B	B	B	A	A	A	A	B	B	A	A	B	B	A	B	A	A	B	A	B
243	BS00003758_51	1A	49.58	B	B	A	A	A	A	B	B	B	-	B	A	B	A	A	A	B	B	B	A	B	A	B	A	B	A	B	B	B	A	A	A	A	B	B	A	A	B	B	A	B	A	A	B	A	B
244	BS00010287_51	1A	49.58	B	B	A	A	A	A	B	B	B	-	B	A	B	A	A	A	B	B	B	A	B	A	B	A	B	A	B	B	B	A	A	A	A	B	B	A	A	B	B	A	B	A	A	B	A	B
245	BS00011286_51	1A	49.58	B	B	A	A	A	A	B	B	B	-	B	A	B	A	A	A	B	B	B	A	B	A	B	A	B	A	B	B	B	A	A	A	A	B	B	A	A	B	B	A	B	A	A	B	A	B
246	BS00011835_51	1A	49.58	B	B	A	A	A	A	B	B	B	-	B	A	B	A	A	A	B	B	B	A	B	A	B	A	B	A	B	B	B	A	A	A	A	B	B	A	A	B	B	A	B	A	A	B	A	B
247	BS00021730_51	1A	49.58	B	B	A	A	A	A	B	B	B	-	B	A	B	A	A	A	B	B	B	A	B	A	B	A	B	A	B	B	B	A	A	A	A	B	B	A	A	B	B	A	B	A	A	B	A	B
248	BS00066549_51	1A	49.58	B	B	A	A	A	A	B	B	B	-	B	A	B	A	A	A	B	B	B	A	B	A	B	A	B	A	B	B	B	A	A	A	A	B	B	A	A	B	B	A	B	A	A	B	A	B
249	BS00102492_51	1A	49.58	B	B	A	A	A	A	B	B	B	-	B	A	B	A	A	A	B	B	B	A	B	A	B	A	B	A	B	B	B	A	A	A	A	B	B	A	A	B	B	A	B	A	A	B	A	B
250	Ex_c14515_218	1A	49.58	B	B	A	A	A	A	B	B	B	-	B	A	B	A	A	A	B	B	B	A	B	A	B	A	B	A	B	B	B	A	A	A	A	B	B	A	A	B	B	A	B	A	A	B	A	B
251	Excalibur_rep_c88290_94	1A	49.58	B	B	A	A	A	A	B	B	B	-	B	A	B	A	A	A	B	B	B	A	B	A	B	A	B	A	B	B	B	A	A	A	A	B	B	A	A	B	B	A	B	A	A	B	A	B
252	Jagger_c6610_109	1A	49.58	B	B	A	A	A	A	B	B	B	-	B	A	B	A	A	A	B	B	B	A	B	A	B	A	B	A	B	B	B	A	A	A	A	B	B	A	A	B	B	A	B	A	A	B	A	B
253	JD_c50373_20	1A	49.58	B	B	A	A	A	A	B	B	B	-	B	A	B	A	A	A	B	B	B	A	B	A	B	A	B	A	B	B	B	A	A	A	A	B	B	A	A	B	B	A	B	A	A	B	A	B
254	Kukri_c24402_564	1A	49.58	B	B	A	A	A	A	B	B	B	-	B	A	B	A	A	A	B	B	B	A	B	A	B	A	B	A	B	B	B	A	A	A	A	B	B	A	A	B	B	A	B	A	A	B	A	B
255	Kukri_c362_151	1A	49.58	B	B	A	A	A	A	B	B	B	-	B	A	B	A	A	A	B	B	B	A	B	A	B	A	B	A	B	B	B	A	A	A	A	B	B	A	A	B	B	A	B	A	A	B	A	B
256	Kukri_c8682_360	1A	49.58	B	B	A	A	A	A	B	B	B	-	B	A	B	A	A	A	B	B	B	A	B	A	B	A	B	A	B	B	B	A	A	A	A	B	B	A	A	B	B	A	B	A	A	B	A	B
257	RAC875_c2021_898	1A	49.58	B	B	A	A	A	A	B	B	B	-	B	A	B	A	A	A	B	B	B	A	B	A	B	A	B	A	B	B	B	A	A	A	A	B	B	A	A	B	B	A	B	A	A	B	A	B
258	RAC875_c25442_231	1A	49.58	B	B	A	A	A	A	B	B	B	-	B	A	B	A	A	A	B	B	B	A	B	A	B	A	B	A	B	B	B	A	A	A	A	B	B	A	A	B	B	A	B	A	A	B	A	B
259	RAC875_c7891_426	1A	49.58	B	B	A	A	A	A	B	B	B	-	B	A	B	A	A	A	B	B	B	A	B	A	B	A	B	A	B	B	B	A	A	A	A	B	B	A	A	B	B	A	B	A	A	B	A	B
260	wsnp_Ex_c2389_4477552	1A	49.58	B	B	A	A	A	A	B	B	B	-	B	A	B	A	A	A	B	B	B	A	B	A	B	A	B	A	B	B	B	A	A	A	A	B	B	A	A	B	B	A	B	A	A	B	A	B
261	wsnp_Ex_rep_c104050_88861052	1A	49.58	B	B	A	A	A	A	B	B	B	-	B	A	B	A	A	A	B	B	B	A	B	A	B	A	B	A	B	B	B	A	A	A	A	B	B	A	A	B	B	A	B	A	A	B	A	B
262	wsnp_Ex_rep_c66875_65276404	1A	49.58	B	B	A	A	A	A	B	B	B	-	B	A	B	A	A	A	B	B	B	A	B	A	B	A	B	A	B	B	B	A	A	A	A	B	B	A	A	B	B	A	B	A	A	B	A	B
263	wsnp_Ex_rep_c67065_65532802	1A	49.58	B	B	A	A	A	A	B	B	B	-	B	A	B	A	A	A	B	B	B	A	B	A	B	A	B	A	B	B	B	A	A	A	A	B	B	A	A	B	B	A	B	A	A	B	A	B
264	wsnp_JD_rep_c49359_33578909	1A	49.58	B	B	A	A	A	A	B	B	B	-	B	A	B	A	A	A	B	B	B	A	B	A	B	A	B	A	B	B	B	A	A	A	A	B	B	A	A	B	B	A	B	A	A	B	A	B
265	wsnp_Ku_rep_c104517_90964418	1A	49.58	B	B	A	A	A	A	B	B	B	-	B	A	B	A	A	A	B	B	B	A	B	A	B	A	B	A	B	B	B	A	A	A	A	B	B	A	A	B	B	A	B	A	A	B	A	B
266	wsnp_Ra_c26956_36503468	1A	49.58	B	B	A	A	A	A	B	B	B	-	B	A	B	A	A	A	B	B	B	A	B	A	B	A	B	A	B	B	B	A	A	A	A	B	B	A	A	B	B	A	B	A	A	B	A	B
267	wsnp_RFL_Contig373_3974834	1A	49.58	B	B	A	A	A	A	B	B	B	-	B	A	B	A	A	A	B	B	B	A	B	A	B	A	B	A	B	B	B	A	A	A	A	B	B	A	A	B	B	A	B	A	A	B	A	B
268	BobWhite_c44224_71	1A	49.58	B	B	A	A	A	A	B	B	B	B	B	A	B	A	A	A	B	B	B	A	B	A	B	A	B	A	B	B	B	A	A	A	A	B	B	A	A	B	B	A	B	A	A	B	A	B
269	BobWhite_c4664_307	1A	49.58	B	B	A	A	A	A	B	B	B	B	B	A	B	A	A	A	B	B	B	A	B	A	B	A	B	A	B	B	B	A	A	A	A	B	B	A	A	B	B	A	B	A	A	B	A	B
270	BS00003813_51	1A	49.58	B	B	A	A	A	A	B	B	B	B	B	A	B	A	A	A	B	B	B	A	B	A	B	A	B	A	B	B	B	A	A	A	A	B	B	A	A	B	B	A	B	A	A	B	A	B
271	BS00021895_51	1A	49.58	B	B	A	A	A	A	B	B	B	B	B	A	B	A	A	A	B	B	B	A	B	A	B	A	B	A	B	B	B	A	A	A	A	B	B	A	A	B	B	A	B	A	A	B	A	B
272	BS00028874_51	1A	49.58	B	B	A	A	A	A	B	B	B	B	B	A	B	A	A	A	B	B	B	A	B	A	B	A	B	A	B	B	B	A	A	A	A	B	B	A	A	B	B	A	B	A	A	B	A	B
273	BS00048887_51	1A	49.58	B	B	A	A	A	A	B	B	B	B	B	A	B	A	A	A	B	B	B	A	B	A	B	A	B	A	B	B	B	A	A	A	A	B	B	A	A	B	B	A	B	A	A	B	A	B
274	BS00076538_51	1A	49.58	B	B	A	A	A	A	B	B	B	B	B	A	B	A	A	A	B	B	B	A	B	A	B	A	B	A	B	B	B	A	A	A	A	B	B	A	A	B	B	A	B	A	A	B	A	B
275	Excalibur_c57766_92	1A	49.58	B	B	A	A	A	A	B	B	B	B	B	A	B	A	A	A	B	B	B	A	B	A	B	A	B	A	B	B	B	A	A	A	A	B	B	A	A	B	B	A	B	A	A	B	A	B
276	GENE-0041_182	1A	49.58	B	B	A	A	A	A	B	B	B	B	B	A	B	A	A	A	B	B	B	A	B	A	B	A	B	A	B	B	B	A	A	A	A	B	B	A	A	B	B	A	B	A	A	B	A	B
277	GENE-0287_28	1A	49.58	B	B	A	A	A	A	B	B	B	B	B	A	B	A	A	A	B	B	B	A	B	A	B	A	B	A	B	B	B	A	A	A	A	B	B	A	A	B	B	A	B	A	A	B	A	B
278	GENE-0379_108	1A	49.58	B	B	A	A	A	A	B	B	B	B	B	A	B	A	A	A	B	B	B	A	B	A	B	A	B	A	B	B	B	A	A	A	A	B	B	A	A	B	B	A	B	A	A	B	A	B
279	GENE-0561_311	1A	49.58	B	B	A	A	A	A	B	B	B	B	B	A	B	A	A	A	B	B	B	A	B	A	B	A	B	A	B	B	B	A	A	A	A	B	B	A	A	B	B	A	B	A	A	B	A	B
280	GENE-2795_120	1A	49.58	B	B	A	A	A	A	B	B	B	B	B	A	B	A	A	A	B	B	B	A	B	A	B	A	B	A	B	B	B	A	A	A	A	B	B	A	A	B	B	A	B	A	A	B	A	B
281	IAAV8824	1A	49.58	B	B	A	A	A	A	B	B	B	B	B	A	B	A	A	A	B	B	B	A	B	A	B	A	B	A	B	B	B	A	A	A	A	B	B	A	A	B	B	A	B	A	A	B	A	B
282	Kukri_c23382_1431	1A	49.58	B	B	A	A	A	A	B	B	B	B	B	A	B	A	A	A	B	B	B	A	B	A	B	A	B	A	B	B	B	A	A	A	A	B	B	A	A	B	B	A	B	A	A	B	A	B
283	Kukri_c46608_277	1A	49.58	B	B	A	A	A	A	B	B	B	B	B	A	B	A	A	A	B	B	B	A	B	A	B	A	B	A	B	B	B	A	A	A	A	B	B	A	A	B	B	A	B	A	A	B	A	B
284	Kukri_c93273_605	1A	49.58	B	B	A	A	A	A	B	B	B	B	B	A	B	A	A	A	B	B	B	A	B	A	B	A	B	A	B	B	B	A	A	A	A	B	B	A	A	B	B	A	B	A	A	B	A	B
285	RAC875_c2313_410	1A	49.58	B	B	A	A	A	A	B	B	B	B	B	A	B	A	A	A	B	B	B	A	B	A	B	A	B	A	B	B	B	A	A	A	A	B	B	A	A	B	B	A	B	A	A	B	A	B
286	RAC875_c40579_501	1A	49.58	B	B	A	A	A	A	B	B	B	B	B	A	B	A	A	A	B	B	B	A	B	A	B	A	B	A	B	B	B	A	A	A	A	B	B	A	A	B	B	A	B	A	A	B	A	B
287	RAC875_rep_c70404_755	1A	49.58	B	B	A	A	A	A	B	B	B	B	B	A	B	A	A	A	B	B	B	A	B	A	B	A	B	A	B	B	B	A	A	A	A	B	B	A	A	B	B	A	B	A	A	B	A	B
288	TA003382-0407	1A	49.58	B	B	A	A	A	A	B	B	B	B	B	A	B	A	A	A	B	B	B	A	B	A	B	A	B	A	B	B	B	A	A	A	A	B	B	A	A	B	B	A	B	A	A	B	A	B
289	wsnp_CAP12_c2645_1267978	1A	49.58	B	B	A	A	A	A	B	B	B	B	B	A	B	A	A	A	B	B	B	A	B	A	B	A	B	A	B	B	B	A	A	A	A	B	B	A	A	B	B	A	B	A	A	B	A	B
290	wsnp_Ex_c13783_21613564	1A	49.58	B	B	A	A	A	A	B	B	B	B	B	A	B	A	A	A	B	B	B	A	B	A	B	A	B	A	B	B	B	A	A	A	A	B	B	A	A	B	B	A	B	A	A	B	A	B
291	wsnp_Ex_c15722_24074399	1A	49.58	B	B	A	A	A	A	B	B	B	B	B	A	B	A	A	A	B	B	B	A	B	A	B	A	B	A	B	B	B	A	A	A	A	B	B	A	A	B	B	A	B	A	A	B	A	B
292	wsnp_Ex_c17684_26426672	1A	49.58	B	B	A	A	A	A	B	B	B	B	B	A	B	A	A	A	B	B	B	A	B	A	B	A	B	A	B	B	B	A	A	A	A	B	B	A	A	B	B	A	B	A	A	B	A	B
293	wsnp_Ex_c18196_27006489	1A	49.58	B	B	A	A	A	A	B	B	B	B	B	A	B	A	A	A	B	B	B	A	B	A	B	A	B	A	B	B	B	A	A	A	A	B	B	A	A	B	B	A	B	A	A	B	A	B
294	wsnp_Ex_c26800_36025663	1A	49.58	B	B	A	A	A	A	B	B	B	B	B	A	B	A	A	A	B	B	B	A	B	A	B	A	B	A	B	B	B	A	A	A	A	B	B	A	A	B	B	A	B	A	A	B	A	B
295	wsnp_Ex_c39661_46902689	1A	49.58	B	B	A	A	A	A	B	B	B	B	B	A	B	A	A	A	B	B	B	A	B	A	B	A	B	A	B	B	B	A	A	A	A	B	B	A	A	B	B	A	B	A	A	B	A	B
296	wsnp_Ex_c41237_48104282	1A	49.58	B	B	A	A	A	A	B	B	B	B	B	A	B	A	A	A	B	B	B	A	B	A	B	A	B	A	B	B	B	A	A	A	A	B	B	A	A	B	B	A	B	A	A	B	A	B
297	wsnp_Ex_c43586_49862663	1A	49.58	B	B	A	A	A	A	B	B	B	B	B	A	B	A	A	A	B	B	B	A	B	A	B	A	B	A	B	B	B	A	A	A	A	B	B	A	A	B	B	A	B	A	A	B	A	B
298	wsnp_Ex_rep_c105244_89727546	1A	49.58	B	B	A	A	A	A	B	B	B	B	B	A	B	A	A	A	B	B	B	A	B	A	B	A	B	A	B	B	B	A	A	A	A	B	B	A	A	B	B	A	B	A	A	B	A	B
299	wsnp_Ex_rep_c68183_66958099	1A	49.58	B	B	A	A	A	A	B	B	B	B	B	A	B	A	A	A	B	B	B	A	B	A	B	A	B	A	B	B	B	A	A	A	A	B	B	A	A	B	B	A	B	A	A	B	A	B
300	wsnp_Ku_rep_c68419_67400635	1A	49.58	B	B	A	A	A	A	B	B	B	B	B	A	B	A	A	A	B	B	B	A	B	A	B	A	B	A	B	B	B	A	A	A	A	B	B	A	A	B	B	A	B	A	A	B	A	B
301	BS00026015_51	1A	49.58	B	B	A	A	A	A	B	B	B	B	B	A	B	A	A	A	B	B	B	A	B	A	B	A	B	A	B	B	B	A	A	A	A	B	B	A	A	B	B	A	B	A	A	B	A	B
302	Excalibur_c63753_211	1A	49.58	B	B	A	A	A	A	B	B	B	B	B	A	B	A	A	A	B	B	B	A	B	A	B	A	B	A	B	B	B	A	A	A	A	B	B	A	A	B	B	A	B	A	A	B	A	B
303	IAAV8664	1A	49.58	B	B	A	A	A	A	B	B	B	B	B	A	B	A	A	A	B	B	B	A	B	A	B	A	B	A	B	B	B	A	A	A	A	B	B	A	A	B	B	A	B	A	A	B	A	B
304	Kukri_c26669_515	1A	49.58	B	B	A	A	A	A	B	B	B	B	B	A	B	A	A	A	B	B	B	A	B	A	B	A	B	A	B	B	B	A	A	A	A	B	B	A	A	B	B	A	B	A	A	B	A	B
305	Kukri_rep_c101218_200	1A	49.58	B	B	A	A	A	A	B	B	B	B	B	A	B	A	A	A	B	B	B	A	B	A	B	A	B	A	B	B	B	A	A	A	A	B	B	A	A	B	B	A	B	A	A	B	A	B
306	Kukri_rep_c81206_235	1A	49.58	B	B	A	A	A	A	B	B	B	B	B	A	B	A	A	A	B	B	B	A	B	A	B	A	B	A	B	B	B	A	A	A	A	B	B	A	A	B	B	A	B	A	A	B	A	B
307	Ra_c11042_1500	1A	49.58	B	B	A	A	A	A	B	B	B	B	B	A	B	A	A	A	B	B	B	A	B	A	B	A	B	A	B	B	B	A	A	A	A	B	B	A	A	B	B	A	B	A	A	B	A	B
308	RAC875_c7305_75	1A	49.58	B	B	A	A	A	A	B	B	B	B	B	A	B	A	A	A	B	B	B	A	B	A	B	A	B	A	B	B	B	A	A	A	A	B	B	A	A	B	B	A	B	A	A	B	A	B
309	RFL_Contig5699_1155	1A	49.58	B	B	A	A	A	A	B	B	B	B	B	A	B	A	A	A	B	B	B	A	B	A	B	A	B	A	B	B	B	A	A	A	A	B	B	A	A	B	B	A	B	A	A	B	A	B
310	wsnp_Ex_c2389_4479047	1A	49.58	B	B	A	A	A	A	B	B	B	B	B	A	B	A	A	A	B	B	B	A	B	A	B	A	B	A	B	B	B	A	A	A	A	B	B	A	A	B	B	A	B	A	A	B	A	B
311	wsnp_Ex_c591_1177097	1A	49.58	B	B	A	A	A	A	B	B	B	B	B	A	B	A	A	A	B	B	B	A	B	A	B	A	B	A	B	B	B	A	A	A	A	B	B	A	A	B	B	A	B	A	A	B	A	B
312	wsnp_Ex_c66106_64268316	1A	49.58	B	B	A	A	A	A	B	B	B	B	B	A	B	A	A	A	B	B	B	A	B	A	B	A	B	A	B	B	B	A	A	A	A	B	B	A	A	B	B	A	B	A	A	B	A	B
313	wsnp_Ex_c6826_11775106	1A	49.58	B	B	A	A	A	A	B	B	B	B	B	A	B	A	A	A	B	B	B	A	B	A	B	A	B	A	B	B	B	A	A	A	A	B	B	A	A	B	B	A	B	A	A	B	A	B
314	wsnp_Ex_c9872_16271161	1A	49.58	B	B	A	A	A	A	B	B	B	B	B	A	B	A	A	A	B	B	B	A	B	A	B	A	B	A	B	B	B	A	A	A	A	B	B	A	A	B	B	A	B	A	A	B	A	B
315	Ex_c3799_2429	1A	49.58	B	B	A	A	A	A	B	B	B	-	B	A	B	A	A	A	B	B	B	A	B	A	B	A	B	A	B	B	B	A	A	A	A	B	B	A	A	B	B	A	B	A	A	B	A	B
316	Ex_c9201_714	1A	49.58	B	B	A	A	A	A	B	B	B	-	B	A	B	A	A	A	B	B	B	A	B	A	B	A	B	A	B	B	B	A	A	A	A	B	B	A	A	B	B	A	B	A	A	B	A	B
317	Excalibur_c20133_87	1A	49.58	B	B	A	A	A	A	B	B	B	-	B	A	B	A	A	A	B	B	B	A	B	A	B	A	B	A	B	B	B	A	A	A	A	B	B	A	A	B	B	A	B	A	A	B	A	B
318	Excalibur_rep_c106065_511	1A	49.58	B	B	A	A	A	A	B	B	B	-	B	A	B	A	A	A	B	B	B	A	B	A	B	A	B	A	B	B	B	A	A	A	A	B	B	A	A	B	B	A	B	A	A	B	A	B
319	RAC875_c53095_51	1A	49.58	B	B	A	A	A	A	B	B	B	-	B	A	B	A	A	A	B	B	B	A	B	A	B	A	B	A	B	B	B	A	A	A	A	B	B	A	A	B	B	A	B	A	A	B	A	B
320	TA004365-0417	1A	49.58	B	B	A	A	A	A	B	B	B	-	B	A	B	A	A	A	B	B	B	A	B	A	B	A	B	A	B	B	B	A	A	A	A	B	B	A	A	B	B	A	B	A	A	B	A	B
321	BS00062969_51	1A	49.58	B	B	A	A	A	A	B	B	B	-	B	A	B	A	A	A	B	B	B	A	B	A	B	A	B	A	B	B	B	A	A	A	A	B	B	A	A	B	B	A	B	A	A	B	A	B
322	Excalibur_c65280_322	1A	49.58	B	B	A	A	A	A	B	B	B	B	B	A	B	A	A	A	B	B	B	A	B	A	B	A	B	A	B	B	B	A	A	A	A	B	B	A	A	B	B	A	B	A	A	B	A	B
323	RAC875_c2021_1417	1A	49.58	B	B	A	A	A	A	B	B	B	-	B	A	B	A	A	A	B	B	B	A	B	A	B	A	B	A	B	B	B	A	A	A	A	B	B	A	A	B	B	A	B	A	A	B	A	B
324	BobWhite_c22256_79	1A	49.58	B	B	A	A	A	A	B	B	B	-	B	A	B	A	A	A	B	B	B	A	B	A	B	A	B	A	B	B	B	A	A	A	A	B	B	A	A	B	B	A	B	A	A	B	A	B
325	wsnp_CAP11_c3968_1874257	1A	49.58	B	B	A	A	A	A	B	B	B	-	B	A	B	A	A	A	B	B	B	A	B	A	B	A	B	A	B	B	B	A	A	A	A	B	B	A	A	B	B	A	B	A	A	B	A	B
326	IAAV3998	1A	49.58	B	B	A	A	A	A	B	B	B	-	B	A	B	A	A	A	B	B	B	A	B	A	B	A	B	A	B	B	B	A	A	A	A	B	B	A	A	B	B	A	B	A	A	B	A	B
327	wsnp_Ra_c6474_11298812	1A	49.58	B	B	A	A	A	A	B	B	B	-	B	A	B	A	A	A	B	B	B	A	B	A	B	A	B	A	B	B	B	A	A	A	A	B	B	A	A	B	B	A	B	A	A	B	A	B
328	wsnp_Ex_c15852_24239968	1A	49.58	B	B	A	A	A	A	B	B	B	B	B	A	B	A	A	A	B	B	B	A	B	A	B	A	B	A	B	B	B	A	A	A	A	B	B	A	A	B	B	A	B	A	A	B	A	B
329	RAC875_c4878_170	1A	49.58	B	B	A	A	A	A	B	B	B	B	B	A	-	A	A	A	B	B	B	A	B	A	B	A	B	A	B	B	B	A	A	A	A	B	B	A	A	B	B	A	B	A	A	B	A	B
330	wsnp_Ra_c7847_13421750	1A	49.58	B	B	A	A	A	A	B	B	B	-	B	A	B	A	A	A	B	B	B	A	B	A	B	A	B	A	B	B	B	A	A	A	A	B	B	A	A	B	B	A	B	A	A	B	A	B
331	IACX9106	1A	49.58	B	B	A	A	A	A	B	B	B	-	B	A	B	A	A	A	B	B	B	A	B	A	B	A	B	A	B	B	B	A	A	A	A	B	B	A	A	B	B	A	B	A	A	B	A	B
332	wsnp_Ex_rep_c66767_65124989	1A	49.58	B	B	A	A	A	A	B	B	B	A	B	A	B	A	A	A	B	B	B	A	B	A	B	A	B	A	B	B	B	A	A	A	A	B	B	A	A	B	B	A	B	A	A	B	A	B
333	BS00033760_51	1A	49.58	B	B	A	A	A	A	B	B	B	-	B	A	B	A	A	A	B	B	B	A	B	A	B	A	B	A	B	B	B	A	A	A	A	B	B	A	A	B	B	A	B	A	A	B	A	B
334	wsnp_Ex_c18662_27538313	1A	49.58	B	B	A	A	A	A	B	B	B	-	B	A	B	A	A	A	B	B	B	A	B	A	B	A	B	A	B	B	B	A	A	A	A	B	B	A	-	B	B	A	B	A	A	B	A	B
335	BS00030644_51	1A	49.58	B	B	A	A	A	A	B	B	B	-	B	A	B	A	A	A	B	B	B	A	B	A	B	A	B	A	B	B	B	A	A	A	A	B	B	A	-	B	B	-	B	A	A	B	A	B
336	BS00048118_51	1A	49.58	B	B	A	A	A	A	B	B	B	-	B	A	B	A	A	A	B	B	B	A	B	A	B	A	B	A	B	B	B	A	A	A	A	B	B	A	-	B	B	-	B	A	A	B	A	B
337	BS00063063_51	1A	49.58	B	B	A	A	A	A	B	B	B	-	B	A	B	A	A	A	B	B	B	A	B	A	B	A	B	A	B	B	B	A	A	A	A	B	B	A	-	B	B	-	B	A	A	B	A	B
338	BS00077815_51	1A	49.58	B	B	A	A	A	A	B	B	B	-	B	A	B	A	A	A	B	B	B	A	B	A	B	A	B	A	B	B	B	A	A	A	A	B	B	A	-	B	B	-	B	A	A	B	A	B
339	BS00080438_51	1A	49.58	B	B	A	A	A	A	B	B	B	-	B	A	B	A	A	A	B	B	B	A	B	A	B	A	B	A	B	B	B	A	A	A	A	B	B	A	-	B	B	-	B	A	A	B	A	B
340	Ex_c14515_220	1A	49.58	B	B	A	A	A	A	B	B	B	-	B	A	B	A	A	A	B	B	B	A	B	A	B	A	B	A	B	B	B	A	A	A	A	B	B	A	-	B	B	-	B	A	A	B	A	B
341	Ex_c3567_1048	1A	49.58	B	B	A	A	A	A	B	B	B	-	B	A	B	A	A	A	B	B	B	A	B	A	B	A	B	A	B	B	B	A	A	A	A	B	B	A	-	B	B	-	B	A	A	B	A	B
342	IAAV9022	1A	49.58	B	B	A	A	A	A	B	B	B	-	B	A	B	A	A	A	B	B	B	A	B	A	B	A	B	A	B	B	B	A	A	A	A	B	B	A	-	B	B	-	B	A	A	B	A	B
343	RAC875_c21620_1359	1A	49.58	B	B	A	A	A	A	B	B	B	-	B	A	B	A	A	A	B	B	B	A	B	A	B	A	B	A	B	B	B	A	A	A	A	B	B	A	-	B	B	-	B	A	A	B	A	B
344	wsnp_BE518393A_Td_2_3	1A	49.58	B	B	A	A	A	A	B	B	B	-	B	A	B	A	A	A	B	B	B	A	B	A	B	A	B	A	B	B	B	A	A	A	A	B	B	A	-	B	B	-	B	A	A	B	A	B
345	wsnp_Ex_c11374_18361760	1A	49.58	B	B	A	A	A	A	B	B	B	-	B	A	B	A	A	A	B	B	B	A	B	A	B	A	B	A	B	B	B	A	A	A	A	B	B	A	-	B	B	-	B	A	A	B	A	B
346	wsnp_Ex_c3567_6526582	1A	49.58	B	B	A	A	A	A	B	B	B	-	B	A	B	A	A	A	B	B	B	A	B	A	B	A	B	A	B	B	B	A	A	A	A	B	B	A	-	B	B	-	B	A	A	B	A	B
347	wsnp_Ex_c6934_11953178	1A	49.58	B	B	A	A	A	A	B	B	B	-	B	A	B	A	A	A	B	B	B	A	B	A	B	A	B	A	B	B	B	A	A	A	A	B	B	A	-	B	B	-	B	A	A	B	A	B
348	wsnp_Ku_c3468_6420199	1A	49.58	B	B	A	A	A	A	B	B	B	-	B	A	B	A	A	A	B	B	B	A	B	A	B	A	B	A	B	B	B	A	A	A	A	B	B	A	-	B	B	-	B	A	A	B	A	B
349	wsnp_Ra_c6474_11298858	1A	49.58	B	B	A	A	A	A	B	B	B	-	B	A	B	A	A	A	B	B	B	A	B	A	B	A	B	A	B	B	B	A	A	A	A	B	B	A	-	B	B	-	B	A	A	B	A	B
350	BobWhite_c31155_350	1A	49.58	B	B	A	A	A	A	B	B	B	A	B	A	B	A	A	A	B	B	B	A	B	A	B	A	B	A	B	B	B	A	A	A	A	B	B	A	B	B	B	B	B	A	A	B	A	B
351	BS00037007_51	1A	49.58	B	B	A	A	A	A	B	B	B	A	B	A	B	A	A	A	B	B	B	A	B	A	B	A	B	A	B	B	B	A	A	A	A	B	B	A	B	B	B	B	B	A	A	B	A	B
352	BS00062965_51	1A	49.58	B	B	A	A	A	A	B	B	B	A	B	A	B	A	A	A	B	B	B	A	B	A	B	A	B	A	B	B	B	A	A	A	A	B	B	A	B	B	B	B	B	A	A	B	A	B
353	Excalibur_c11374_1126	1A	49.58	B	B	A	A	A	A	B	B	B	A	B	A	B	A	A	A	B	B	B	A	B	A	B	A	B	A	B	B	B	A	A	A	A	B	B	A	B	B	B	B	B	A	A	B	A	B
354	Excalibur_c44731_1000	1A	49.58	B	B	A	A	A	A	B	B	B	A	B	A	B	A	A	A	B	B	B	A	B	A	B	A	B	A	B	B	B	A	A	A	A	B	B	A	B	B	B	B	B	A	A	B	A	B
355	Excalibur_c6255_1119	1A	49.58	B	B	A	A	A	A	B	B	B	A	B	A	B	A	A	A	B	B	B	A	B	A	B	A	B	A	B	B	B	A	A	A	A	B	B	A	B	B	B	B	B	A	A	B	A	B
356	Excalibur_c63243_361	1A	49.58	B	B	A	A	A	A	B	B	B	A	B	A	B	A	A	A	B	B	B	A	B	A	B	A	B	A	B	B	B	A	A	A	A	B	B	A	B	B	B	B	B	A	A	B	A	B
357	Excalibur_c7692_139	1A	49.58	B	B	A	A	A	A	B	B	B	A	B	A	B	A	A	A	B	B	B	A	B	A	B	A	B	A	B	B	B	A	A	A	A	B	B	A	B	B	B	B	B	A	A	B	A	B
358	Excalibur_rep_c69012_742	1A	49.58	B	B	A	A	A	A	B	B	B	A	B	A	B	A	A	A	B	B	B	A	B	A	B	A	B	A	B	B	B	A	A	A	A	B	B	A	B	B	B	B	B	A	A	B	A	B
359	GENE-0561_101	1A	49.58	B	B	A	A	A	A	B	B	B	A	B	A	B	A	A	A	B	B	B	A	B	A	B	A	B	A	B	B	B	A	A	A	A	B	B	A	B	B	B	B	B	A	A	B	A	B
360	IAAV1851	1A	49.58	B	B	A	A	A	A	B	B	B	A	B	A	B	A	A	A	B	B	B	A	B	A	B	A	B	A	B	B	B	A	A	A	A	B	B	A	B	B	B	B	B	A	A	B	A	B
361	IAAV2342	1A	49.58	B	B	A	A	A	A	B	B	B	A	B	A	B	A	A	A	B	B	B	A	B	A	B	A	B	A	B	B	B	A	A	A	A	B	B	A	B	B	B	B	B	A	A	B	A	B
362	IAAV3846	1A	49.58	B	B	A	A	A	A	B	B	B	A	B	A	B	A	A	A	B	B	B	A	B	A	B	A	B	A	B	B	B	A	A	A	A	B	B	A	B	B	B	B	B	A	A	B	A	B
363	IAAV5756	1A	49.58	B	B	A	A	A	A	B	B	B	A	B	A	B	A	A	A	B	B	B	A	B	A	B	A	B	A	B	B	B	A	A	A	A	B	B	A	B	B	B	B	B	A	A	B	A	B
364	IAAV742	1A	49.58	B	B	A	A	A	A	B	B	B	A	B	A	B	A	A	A	B	B	B	A	B	A	B	A	B	A	B	B	B	A	A	A	A	B	B	A	B	B	B	B	B	A	A	B	A	B
365	IAAV839	1A	49.58	B	B	A	A	A	A	B	B	B	A	B	A	B	A	A	A	B	B	B	A	B	A	B	A	B	A	B	B	B	A	A	A	A	B	B	A	B	B	B	B	B	A	A	B	A	B
366	IACX7921	1A	49.58	B	B	A	A	A	A	B	B	B	A	B	A	B	A	A	A	B	B	B	A	B	A	B	A	B	A	B	B	B	A	A	A	A	B	B	A	B	B	B	B	B	A	A	B	A	B
367	Ku_c2742_638	1A	49.58	B	B	A	A	A	A	B	B	B	A	B	A	B	A	A	A	B	B	B	A	B	A	B	A	B	A	B	B	B	A	A	A	A	B	B	A	B	B	B	B	B	A	A	B	A	B
368	Ku_c2898_1247	1A	49.58	B	B	A	A	A	A	B	B	B	A	B	A	B	A	A	A	B	B	B	A	B	A	B	A	B	A	B	B	B	A	A	A	A	B	B	A	B	B	B	B	B	A	A	B	A	B
369	Ku_c2898_1284	1A	49.58	B	B	A	A	A	A	B	B	B	A	B	A	B	A	A	A	B	B	B	A	B	A	B	A	B	A	B	B	B	A	A	A	A	B	B	A	B	B	B	B	B	A	A	B	A	B
370	Ku_c2898_221	1A	49.58	B	B	A	A	A	A	B	B	B	A	B	A	B	A	A	A	B	B	B	A	B	A	B	A	B	A	B	B	B	A	A	A	A	B	B	A	B	B	B	B	B	A	A	B	A	B
371	Kukri_c362_91	1A	49.58	B	B	A	A	A	A	B	B	B	A	B	A	B	A	A	A	B	B	B	A	B	A	B	A	B	A	B	B	B	A	A	A	A	B	B	A	B	B	B	B	B	A	A	B	A	B
372	Ra_c7062_430	1A	49.58	B	B	A	A	A	A	B	B	B	A	B	A	B	A	A	A	B	B	B	A	B	A	B	A	B	A	B	B	B	A	A	A	A	B	B	A	B	B	B	B	B	A	A	B	A	B
373	RAC875_c18355_804	1A	49.58	B	B	A	A	A	A	B	B	B	A	B	A	B	A	A	A	B	B	B	A	B	A	B	A	B	A	B	B	B	A	A	A	A	B	B	A	B	B	B	B	B	A	A	B	A	B
374	RAC875_c19509_174	1A	49.58	B	B	A	A	A	A	B	B	B	A	B	A	B	A	A	A	B	B	B	A	B	A	B	A	B	A	B	B	B	A	A	A	A	B	B	A	B	B	B	B	B	A	A	B	A	B
375	RAC875_c2202_1097	1A	49.58	B	B	A	A	A	A	B	B	B	A	B	A	B	A	A	A	B	B	B	A	B	A	B	A	B	A	B	B	B	A	A	A	A	B	B	A	B	B	B	B	B	A	A	B	A	B
376	RAC875_c7847_1352	1A	49.58	B	B	A	A	A	A	B	B	B	A	B	A	B	A	A	A	B	B	B	A	B	A	B	A	B	A	B	B	B	A	A	A	A	B	B	A	B	B	B	B	B	A	A	B	A	B
377	RAC875_c85778_184	1A	49.58	B	B	A	A	A	A	B	B	B	A	B	A	B	A	A	A	B	B	B	A	B	A	B	A	B	A	B	B	B	A	A	A	A	B	B	A	B	B	B	B	B	A	A	B	A	B
378	Tdurum_contig20581_256	1A	49.58	B	B	A	A	A	A	B	B	B	A	B	A	B	A	A	A	B	B	B	A	B	A	B	A	B	A	B	B	B	A	A	A	A	B	B	A	B	B	B	B	B	A	A	B	A	B
379	Tdurum_contig27840_865	1A	49.58	B	B	A	A	A	A	B	B	B	A	B	A	B	A	A	A	B	B	B	A	B	A	B	A	B	A	B	B	B	A	A	A	A	B	B	A	B	B	B	B	B	A	A	B	A	B
380	wsnp_Ex_c13724_21535046	1A	49.58	B	B	A	A	A	A	B	B	B	A	B	A	B	A	A	A	B	B	B	A	B	A	B	A	B	A	B	B	B	A	A	A	A	B	B	A	B	B	B	B	B	A	A	B	A	B
381	wsnp_Ex_c21450_30588044	1A	49.58	B	B	A	A	A	A	B	B	B	A	B	A	B	A	A	A	B	B	B	A	B	A	B	A	B	A	B	B	B	A	A	A	A	B	B	A	B	B	B	B	B	A	A	B	A	B
382	wsnp_Ex_c25220_34487119	1A	49.58	B	B	A	A	A	A	B	B	B	A	B	A	B	A	A	A	B	B	B	A	B	A	B	A	B	A	B	B	B	A	A	A	A	B	B	A	B	B	B	B	B	A	A	B	A	B
383	wsnp_Ex_c28165_37310070	1A	49.58	B	B	A	A	A	A	B	B	B	A	B	A	B	A	A	A	B	B	B	A	B	A	B	A	B	A	B	B	B	A	A	A	A	B	B	A	B	B	B	B	B	A	A	B	A	B
384	wsnp_Ex_c2972_5477975	1A	49.58	B	B	A	A	A	A	B	B	B	A	B	A	B	A	A	A	B	B	B	A	B	A	B	A	B	A	B	B	B	A	A	A	A	B	B	A	B	B	B	B	B	A	A	B	A	B
385	wsnp_Ex_c44498_50537128	1A	49.58	B	B	A	A	A	A	B	B	B	A	B	A	B	A	A	A	B	B	B	A	B	A	B	A	B	A	B	B	B	A	A	A	A	B	B	A	B	B	B	B	B	A	A	B	A	B
386	wsnp_Ex_c645_1273901	1A	49.58	B	B	A	A	A	A	B	B	B	A	B	A	B	A	A	A	B	B	B	A	B	A	B	A	B	A	B	B	B	A	A	A	A	B	B	A	B	B	B	B	B	A	A	B	A	B
387	wsnp_Ex_c8162_13799067	1A	49.58	B	B	A	A	A	A	B	B	B	A	B	A	B	A	A	A	B	B	B	A	B	A	B	A	B	A	B	B	B	A	A	A	A	B	B	A	B	B	B	B	B	A	A	B	A	B
388	wsnp_Ex_c8374_14111734	1A	49.58	B	B	A	A	A	A	B	B	B	A	B	A	B	A	A	A	B	B	B	A	B	A	B	A	B	A	B	B	B	A	A	A	A	B	B	A	B	B	B	B	B	A	A	B	A	B
389	wsnp_Ex_c8666_14522816	1A	49.58	B	B	A	A	A	A	B	B	B	A	B	A	B	A	A	A	B	B	B	A	B	A	B	A	B	A	B	B	B	A	A	A	A	B	B	A	B	B	B	B	B	A	A	B	A	B
390	wsnp_Ex_rep_c105244_89727666	1A	49.58	B	B	A	A	A	A	B	B	B	A	B	A	B	A	A	A	B	B	B	A	B	A	B	A	B	A	B	B	B	A	A	A	A	B	B	A	B	B	B	B	B	A	A	B	A	B
391	wsnp_Ex_rep_c66318_64485410	1A	49.58	B	B	A	A	A	A	B	B	B	A	B	A	B	A	A	A	B	B	B	A	B	A	B	A	B	A	B	B	B	A	A	A	A	B	B	A	B	B	B	B	B	A	A	B	A	B
392	wsnp_Ex_rep_c66382_64577768	1A	49.58	B	B	A	A	A	A	B	B	B	A	B	A	B	A	A	A	B	B	B	A	B	A	B	A	B	A	B	B	B	A	A	A	A	B	B	A	B	B	B	B	B	A	A	B	A	B
393	wsnp_Ex_rep_c69775_68731015	1A	49.58	B	B	A	A	A	A	B	B	B	A	B	A	B	A	A	A	B	B	B	A	B	A	B	A	B	A	B	B	B	A	A	A	A	B	B	A	B	B	B	B	B	A	A	B	A	B
394	wsnp_Ra_c20163_29413615	1A	49.58	B	B	A	A	A	A	B	B	B	A	B	A	B	A	A	A	B	B	B	A	B	A	B	A	B	A	B	B	B	A	A	A	A	B	B	A	B	B	B	B	B	A	A	B	A	B
395	wsnp_Ra_rep_c105422_89367749	1A	49.58	B	B	A	A	A	A	B	B	B	A	B	A	B	A	A	A	B	B	B	A	B	A	B	A	B	A	B	B	B	A	A	A	A	B	B	A	B	B	B	B	B	A	A	B	A	B
396	BobWhite_c40914_538	1A	49.58	B	B	A	A	A	A	B	B	B	A	B	A	B	A	A	A	B	B	B	A	B	A	B	A	B	A	B	B	B	A	A	A	A	B	B	A	B	B	B	B	B	A	A	B	A	B
397	Ex_c759_2378	1A	49.58	B	B	A	A	A	A	B	B	B	A	B	A	B	A	A	A	B	B	B	A	B	A	B	A	B	A	B	B	B	A	A	A	A	B	B	A	B	B	B	B	B	A	A	B	A	B
398	IACX7767	1A	49.58	B	B	A	A	A	A	B	B	B	A	B	A	B	A	A	A	B	B	B	A	B	A	B	A	B	A	B	B	B	A	A	A	A	B	B	A	B	B	B	B	B	A	A	B	A	B
399	Kukri_c31093_387	1A	49.58	B	B	A	A	A	A	B	B	B	A	B	A	B	A	A	A	B	B	B	A	B	A	B	A	B	A	B	B	B	A	A	A	A	B	B	A	B	B	B	B	B	A	A	B	A	B
400	wsnp_Ex_c17684_26426785	1A	49.58	B	B	A	A	A	A	B	B	B	A	B	A	B	A	A	A	B	B	B	A	B	A	B	A	B	A	B	B	B	A	A	A	A	B	B	A	B	B	B	B	B	A	A	B	A	B
401	wsnp_Ex_c40942_47886087	1A	49.58	B	B	A	A	A	A	B	B	B	A	B	A	B	A	A	A	B	B	B	A	B	A	B	A	B	A	B	B	B	A	A	A	A	B	B	A	B	B	B	B	B	A	A	B	A	B
402	wsnp_Ex_rep_c70593_69508988	1A	49.58	B	B	A	A	A	A	B	B	B	A	B	A	B	A	A	A	B	B	B	A	B	A	B	A	B	A	B	B	B	A	A	A	A	B	B	A	B	B	B	B	B	A	A	B	A	B
403	BobWhite_c45409_389	1A	49.58	B	B	A	A	A	A	B	B	B	-	B	A	B	A	A	A	B	B	B	A	B	A	B	A	B	A	B	B	B	A	A	A	A	B	B	A	B	B	B	B	B	A	A	B	A	B
404	BS00010004_51	1A	49.58	B	B	A	A	A	A	B	B	B	-	B	A	B	A	A	A	B	B	B	A	B	A	B	A	B	A	B	B	B	A	A	A	A	B	B	A	B	B	B	B	B	A	A	B	A	B
405	BS00022201_51	1A	49.58	B	B	A	A	A	A	B	B	B	-	B	A	B	A	A	A	B	B	B	A	B	A	B	A	B	A	B	B	B	A	A	A	A	B	B	A	B	B	B	B	B	A	A	B	A	B
406	BS00022207_51	1A	49.58	B	B	A	A	A	A	B	B	B	-	B	A	B	A	A	A	B	B	B	A	B	A	B	A	B	A	B	B	B	A	A	A	A	B	B	A	B	B	B	B	B	A	A	B	A	B
407	BS00067330_51	1A	49.58	B	B	A	A	A	A	B	B	B	-	B	A	B	A	A	A	B	B	B	A	B	A	B	A	B	A	B	B	B	A	A	A	A	B	B	A	B	B	B	B	B	A	A	B	A	B
408	BS00084428_51	1A	49.58	B	B	A	A	A	A	B	B	B	-	B	A	B	A	A	A	B	B	B	A	B	A	B	A	B	A	B	B	B	A	A	A	A	B	B	A	B	B	B	B	B	A	A	B	A	B
409	BS00092422_51	1A	49.58	B	B	A	A	A	A	B	B	B	-	B	A	B	A	A	A	B	B	B	A	B	A	B	A	B	A	B	B	B	A	A	A	A	B	B	A	B	B	B	B	B	A	A	B	A	B
410	BS00110039_51	1A	49.58	B	B	A	A	A	A	B	B	B	-	B	A	B	A	A	A	B	B	B	A	B	A	B	A	B	A	B	B	B	A	A	A	A	B	B	A	B	B	B	B	B	A	A	B	A	B
411	Ex_c23451_720	1A	49.58	B	B	A	A	A	A	B	B	B	-	B	A	B	A	A	A	B	B	B	A	B	A	B	A	B	A	B	B	B	A	A	A	A	B	B	A	B	B	B	B	B	A	A	B	A	B
412	Ex_c2389_1634	1A	49.58	B	B	A	A	A	A	B	B	B	-	B	A	B	A	A	A	B	B	B	A	B	A	B	A	B	A	B	B	B	A	A	A	A	B	B	A	B	B	B	B	B	A	A	B	A	B
413	Ex_c801_555	1A	49.58	B	B	A	A	A	A	B	B	B	-	B	A	B	A	A	A	B	B	B	A	B	A	B	A	B	A	B	B	B	A	A	A	A	B	B	A	B	B	B	B	B	A	A	B	A	B
414	Ex_c801_820	1A	49.58	B	B	A	A	A	A	B	B	B	-	B	A	B	A	A	A	B	B	B	A	B	A	B	A	B	A	B	B	B	A	A	A	A	B	B	A	B	B	B	B	B	A	A	B	A	B
415	Excalibur_c27500_469	1A	49.58	B	B	A	A	A	A	B	B	B	-	B	A	B	A	A	A	B	B	B	A	B	A	B	A	B	A	B	B	B	A	A	A	A	B	B	A	B	B	B	B	B	A	A	B	A	B
416	Excalibur_c34268_81	1A	49.58	B	B	A	A	A	A	B	B	B	-	B	A	B	A	A	A	B	B	B	A	B	A	B	A	B	A	B	B	B	A	A	A	A	B	B	A	B	B	B	B	B	A	A	B	A	B
417	Excalibur_c62832_446	1A	49.58	B	B	A	A	A	A	B	B	B	-	B	A	B	A	A	A	B	B	B	A	B	A	B	A	B	A	B	B	B	A	A	A	A	B	B	A	B	B	B	B	B	A	A	B	A	B
418	Excalibur_c64855_328	1A	49.58	B	B	A	A	A	A	B	B	B	-	B	A	B	A	A	A	B	B	B	A	B	A	B	A	B	A	B	B	B	A	A	A	A	B	B	A	B	B	B	B	B	A	A	B	A	B
419	IAAV5581	1A	49.58	B	B	A	A	A	A	B	B	B	-	B	A	B	A	A	A	B	B	B	A	B	A	B	A	B	A	B	B	B	A	A	A	A	B	B	A	B	B	B	B	B	A	A	B	A	B
420	Ku_c2449_578	1A	49.58	B	B	A	A	A	A	B	B	B	-	B	A	B	A	A	A	B	B	B	A	B	A	B	A	B	A	B	B	B	A	A	A	A	B	B	A	B	B	B	B	B	A	A	B	A	B
421	Kukri_c12000_1447	1A	49.58	B	B	A	A	A	A	B	B	B	-	B	A	B	A	A	A	B	B	B	A	B	A	B	A	B	A	B	B	B	A	A	A	A	B	B	A	B	B	B	B	B	A	A	B	A	B
422	Kukri_c29652_858	1A	49.58	B	B	A	A	A	A	B	B	B	-	B	A	B	A	A	A	B	B	B	A	B	A	B	A	B	A	B	B	B	A	A	A	A	B	B	A	B	B	B	B	B	A	A	B	A	B
423	Ra_c12999_321	1A	49.58	B	B	A	A	A	A	B	B	B	-	B	A	B	A	A	A	B	B	B	A	B	A	B	A	B	A	B	B	B	A	A	A	A	B	B	A	B	B	B	B	B	A	A	B	A	B
424	Ra_c16532_425	1A	49.58	B	B	A	A	A	A	B	B	B	-	B	A	B	A	A	A	B	B	B	A	B	A	B	A	B	A	B	B	B	A	A	A	A	B	B	A	B	B	B	B	B	A	A	B	A	B
425	RAC875_c2313_887	1A	49.58	B	B	A	A	A	A	B	B	B	-	B	A	B	A	A	A	B	B	B	A	B	A	B	A	B	A	B	B	B	A	A	A	A	B	B	A	B	B	B	B	B	A	A	B	A	B
426	RAC875_c37025_2027	1A	49.58	B	B	A	A	A	A	B	B	B	-	B	A	B	A	A	A	B	B	B	A	B	A	B	A	B	A	B	B	B	A	A	A	A	B	B	A	B	B	B	B	B	A	A	B	A	B
427	RAC875_rep_c72400_1791	1A	49.58	B	B	A	A	A	A	B	B	B	-	B	A	B	A	A	A	B	B	B	A	B	A	B	A	B	A	B	B	B	A	A	A	A	B	B	A	B	B	B	B	B	A	A	B	A	B
428	wsnp_Ex_c3142_5808220	1A	49.58	B	B	A	A	A	A	B	B	B	-	B	A	B	A	A	A	B	B	B	A	B	A	B	A	B	A	B	B	B	A	A	A	A	B	B	A	B	B	B	B	B	A	A	B	A	B
429	wsnp_Ex_c3142_5808713	1A	49.58	B	B	A	A	A	A	B	B	B	-	B	A	B	A	A	A	B	B	B	A	B	A	B	A	B	A	B	B	B	A	A	A	A	B	B	A	B	B	B	B	B	A	A	B	A	B
430	wsnp_Ex_c3365_6183009	1A	49.58	B	B	A	A	A	A	B	B	B	-	B	A	B	A	A	A	B	B	B	A	B	A	B	A	B	A	B	B	B	A	A	A	A	B	B	A	B	B	B	B	B	A	A	B	A	B
431	wsnp_Ex_c3747_6824863	1A	49.58	B	B	A	A	A	A	B	B	B	-	B	A	B	A	A	A	B	B	B	A	B	A	B	A	B	A	B	B	B	A	A	A	A	B	B	A	B	B	B	B	B	A	A	B	A	B
432	wsnp_Ex_c3963_7179699	1A	49.58	B	B	A	A	A	A	B	B	B	-	B	A	B	A	A	A	B	B	B	A	B	A	B	A	B	A	B	B	B	A	A	A	A	B	B	A	B	B	B	B	B	A	A	B	A	B
433	wsnp_Ex_c39661_46902650	1A	49.58	B	B	A	A	A	A	B	B	B	-	B	A	B	A	A	A	B	B	B	A	B	A	B	A	B	A	B	B	B	A	A	A	A	B	B	A	B	B	B	B	B	A	A	B	A	B
434	wsnp_Ex_c45880_51550172	1A	49.58	B	B	A	A	A	A	B	B	B	-	B	A	B	A	A	A	B	B	B	A	B	A	B	A	B	A	B	B	B	A	A	A	A	B	B	A	B	B	B	B	B	A	A	B	A	B
435	wsnp_Ex_c6075_10637792	1A	49.58	B	B	A	A	A	A	B	B	B	-	B	A	B	A	A	A	B	B	B	A	B	A	B	A	B	A	B	B	B	A	A	A	A	B	B	A	B	B	B	B	B	A	A	B	A	B
436	wsnp_Ex_c6278_10941843	1A	49.58	B	B	A	A	A	A	B	B	B	-	B	A	B	A	A	A	B	B	B	A	B	A	B	A	B	A	B	B	B	A	A	A	A	B	B	A	B	B	B	B	B	A	A	B	A	B
437	wsnp_Ex_c645_1273590	1A	49.58	B	B	A	A	A	A	B	B	B	-	B	A	B	A	A	A	B	B	B	A	B	A	B	A	B	A	B	B	B	A	A	A	A	B	B	A	B	B	B	B	B	A	A	B	A	B
438	wsnp_Ex_c6826_11774795	1A	49.58	B	B	A	A	A	A	B	B	B	-	B	A	B	A	A	A	B	B	B	A	B	A	B	A	B	A	B	B	B	A	A	A	A	B	B	A	B	B	B	B	B	A	A	B	A	B
439	wsnp_Ex_c8101_13712260	1A	49.58	B	B	A	A	A	A	B	B	B	-	B	A	B	A	A	A	B	B	B	A	B	A	B	A	B	A	B	B	B	A	A	A	A	B	B	A	B	B	B	B	B	A	A	B	A	B
440	wsnp_Ex_rep_c105244_89727820	1A	49.58	B	B	A	A	A	A	B	B	B	-	B	A	B	A	A	A	B	B	B	A	B	A	B	A	B	A	B	B	B	A	A	A	A	B	B	A	B	B	B	B	B	A	A	B	A	B
441	wsnp_Ex_rep_c67665_66326492	1A	49.58	B	B	A	A	A	A	B	B	B	-	B	A	B	A	A	A	B	B	B	A	B	A	B	A	B	A	B	B	B	A	A	A	A	B	B	A	B	B	B	B	B	A	A	B	A	B
442	wsnp_Ex_rep_c67763_66441222	1A	49.58	B	B	A	A	A	A	B	B	B	-	B	A	B	A	A	A	B	B	B	A	B	A	B	A	B	A	B	B	B	A	A	A	A	B	B	A	B	B	B	B	B	A	A	B	A	B
443	Excalibur_c29402_61	1A	49.58	B	B	A	A	A	A	B	B	B	B	B	A	B	A	A	A	B	B	B	A	B	A	B	A	B	A	B	B	B	A	A	A	A	B	B	A	B	B	B	B	B	A	A	B	A	B
444	RAC875_c42104_639	1A	49.58	B	B	A	A	A	A	B	B	B	-	B	A	B	A	A	A	B	B	B	A	B	A	B	A	B	A	B	B	B	A	A	A	A	B	B	A	B	B	B	B	B	A	A	B	A	B
445	RFL_Contig5894_1307	1A	49.58	B	B	A	A	A	A	B	B	B	-	B	A	B	A	A	A	B	B	B	A	B	A	B	A	B	A	B	B	B	A	A	A	A	B	B	A	B	B	B	B	B	A	A	B	A	B
446	BS00044052_51	1A	49.58	B	B	A	A	A	A	B	B	B	-	B	A	B	A	A	A	B	B	B	A	B	A	B	A	B	A	B	B	B	A	A	A	A	B	B	A	B	B	B	B	B	A	A	B	A	B
447	Excalibur_c6141_1337	1A	49.58	B	B	A	A	A	A	B	B	B	-	B	A	B	A	A	A	B	B	B	A	B	A	B	A	B	A	B	B	B	A	A	A	A	B	B	A	B	B	B	B	B	A	A	B	A	B
448	wsnp_Ex_c11697_18821490	1A	49.58	B	B	A	A	A	A	B	B	B	-	B	A	B	A	A	A	B	B	B	A	B	A	B	A	B	A	B	B	B	A	A	A	A	B	B	A	B	B	B	B	B	A	A	B	A	B
449	wsnp_Ex_c19730_28728245	1A	49.58	B	B	A	A	A	A	B	B	B	-	B	A	B	A	A	A	B	B	B	A	B	A	B	A	B	A	B	B	B	A	A	A	A	B	B	A	B	B	B	B	B	A	A	B	A	B
450	RAC875_rep_c72774_131	1A	49.58	B	B	A	A	A	A	B	B	B	-	B	A	B	A	A	A	B	B	B	A	B	A	B	A	B	A	B	B	B	A	A	A	A	B	B	A	B	B	B	B	B	A	A	B	A	B
451	wsnp_Ex_rep_c66282_64438053	1A	49.58	B	B	A	A	A	A	B	B	B	-	B	A	B	A	A	A	B	B	B	A	B	A	B	A	B	A	B	B	B	A	A	A	A	B	B	A	B	B	B	B	B	A	A	B	A	B
452	BS00063363_51	1A	49.58	B	B	A	A	A	A	B	B	B	B	B	A	B	A	A	A	B	B	B	-	B	A	B	A	B	A	B	B	B	A	A	A	A	B	B	A	B	B	B	B	B	A	A	B	A	B
453	BS00077504_51	1A	49.58	B	B	A	A	A	A	B	B	B	-	B	A	B	A	A	A	B	B	B	A	B	A	B	A	B	A	B	B	B	A	A	A	A	B	B	A	B	B	B	B	B	A	A	B	A	B
454	wsnp_Ex_c6020_10548131	1A	49.58	B	B	A	A	A	A	B	B	B	-	B	A	B	A	A	A	B	B	B	A	B	A	B	A	B	A	B	B	B	A	A	A	A	B	B	A	B	B	B	B	B	A	A	B	A	B
455	BS00053718_51	1A	49.58	B	B	-	A	A	A	B	B	B	-	B	A	B	A	A	A	B	B	B	A	B	A	B	A	B	A	B	B	B	A	A	A	A	B	B	A	B	B	B	-	B	A	A	B	A	B
456	BS00048117_51	1A	49.58	B	B	A	A	A	A	B	B	B	-	B	A	B	A	A	A	B	B	B	A	B	A	B	A	B	A	B	B	B	A	A	A	A	B	B	A	-	B	B	-	B	A	A	B	A	B
457	Excalibur_c35312_109	1A	49.58	B	B	A	A	A	A	B	B	B	-	B	A	B	A	A	A	B	B	B	A	B	A	B	A	B	A	B	B	B	A	A	A	A	B	B	A	-	B	B	-	B	A	A	B	A	B
458	wsnp_Ex_c2389_4477880	1A	49.58	B	B	A	A	A	A	B	B	B	-	B	A	B	A	A	A	B	B	B	A	B	A	B	A	B	A	B	B	B	A	A	A	A	B	B	A	B	B	B	B	B	A	A	B	A	B
459	wsnp_Ex_c3142_5808330	1A	49.58	B	B	A	A	A	A	B	B	B	-	B	A	B	A	A	A	B	B	B	A	B	A	B	A	B	A	B	B	B	A	A	A	A	B	B	A	B	B	B	B	B	A	A	B	A	B
460	BS00063274_51	1A	49.58	B	B	-	A	A	-	B	B	B	-	B	A	B	A	A	A	B	B	B	A	B	A	B	A	B	A	B	B	B	A	A	A	A	B	B	A	B	B	B	B	B	A	A	B	A	B
461	BS00037255_51	1A	50.15	B	B	A	A	A	A	B	B	B	-	B	A	B	A	A	A	B	B	B	A	B	B	B	A	B	A	B	B	B	A	A	A	A	B	B	A	B	B	B	B	B	A	A	B	A	B
462	wsnp_CAP11_c1029_611774	1A	50.15	B	B	A	A	A	A	B	B	B	-	B	A	B	A	A	A	B	B	B	A	B	B	B	A	B	A	B	B	B	A	A	A	A	B	B	A	-	B	B	-	B	A	A	B	A	B
463	Excalibur_s107771_77	1A	50.15	B	B	A	A	A	A	B	B	B	B	B	A	B	A	A	A	B	B	B	A	B	B	B	A	B	A	B	B	B	A	A	A	A	B	B	A	A	B	B	A	B	A	A	B	A	B
464	wsnp_Ex_rep_c104706_89338057	1A	50.7	B	B	A	A	A	A	B	B	B	-	B	A	B	A	A	A	B	B	B	A	B	A	B	A	B	A	B	B	B	A	A	-	A	B	B	A	A	B	B	A	B	A	A	B	A	B
465	Ex_c2389_1834	1A	50.7	B	B	A	A	A	A	B	B	B	-	B	A	B	A	A	A	B	B	B	A	B	A	B	A	B	A	B	B	B	A	A	A	A	B	B	A	A	B	B	A	B	A	A	B	A	B
466	BS00009866_51	1A	52.35	B	B	A	A	A	A	B	B	B	B	B	A	B	A	A	A	B	B	B	A	B	B	B	A	B	A	B	B	B	A	A	A	A	B	B	A	A	B	B	A	B	A	A	B	A	B
467	BS00022156_51	1A	52.35	B	B	A	A	A	A	B	B	B	B	B	A	B	A	A	A	B	B	B	A	B	B	B	A	B	A	B	B	B	A	A	A	A	B	B	A	A	B	B	A	B	A	A	B	A	B
468	BS00085851_51	1A	52.35	B	B	A	A	A	A	B	B	B	B	B	A	B	A	A	A	B	B	B	A	B	B	B	A	B	A	B	B	B	A	A	A	A	B	B	A	A	B	B	A	B	A	A	B	A	B
469	CAP7_c3885_73	1A	52.35	B	B	A	A	A	A	B	B	B	B	B	A	B	A	A	A	B	B	B	A	B	B	B	A	B	A	B	B	B	A	A	A	A	B	B	A	A	B	B	A	B	A	A	B	A	B
470	Excalibur_c37474_179	1A	52.35	B	B	A	A	A	A	B	B	B	B	B	A	B	A	A	A	B	B	B	A	B	B	B	A	B	A	B	B	B	A	A	A	A	B	B	A	A	B	B	A	B	A	A	B	A	B
471	Excalibur_c37474_242	1A	52.35	B	B	A	A	A	A	B	B	B	B	B	A	B	A	A	A	B	B	B	A	B	B	B	A	B	A	B	B	B	A	A	A	A	B	B	A	A	B	B	A	B	A	A	B	A	B
472	GENE-0405_237	1A	52.35	B	B	A	A	A	A	B	B	B	B	B	A	B	A	A	A	B	B	B	A	B	B	B	A	B	A	B	B	B	A	A	A	A	B	B	A	A	B	B	A	B	A	A	B	A	B
473	IAAV3552	1A	52.35	B	B	A	A	A	A	B	B	B	B	B	A	B	A	A	A	B	B	B	A	B	B	B	A	B	A	B	B	B	A	A	A	A	B	B	A	A	B	B	A	B	A	A	B	A	B
474	IACX7695	1A	52.35	B	B	A	A	A	A	B	B	B	B	B	A	B	A	A	A	B	B	B	A	B	B	B	A	B	A	B	B	B	A	A	A	A	B	B	A	A	B	B	A	B	A	A	B	A	B
475	IACX8300	1A	52.35	B	B	A	A	A	A	B	B	B	B	B	A	B	A	A	A	B	B	B	A	B	B	B	A	B	A	B	B	B	A	A	A	A	B	B	A	A	B	B	A	B	A	A	B	A	B
476	Kukri_c27717_316	1A	52.35	B	B	A	A	A	A	B	B	B	B	B	A	B	A	A	A	B	B	B	A	B	B	B	A	B	A	B	B	B	A	A	A	A	B	B	A	A	B	B	A	B	A	A	B	A	B
477	Ra_c26970_1740	1A	52.35	B	B	A	A	A	A	B	B	B	B	B	A	B	A	A	A	B	B	B	A	B	B	B	A	B	A	B	B	B	A	A	A	A	B	B	A	A	B	B	A	B	A	A	B	A	B
478	RFL_Contig5450_993	1A	52.35	B	B	A	A	A	A	B	B	B	B	B	A	B	A	A	A	B	B	B	A	B	B	B	A	B	A	B	B	B	A	A	A	A	B	B	A	A	B	B	A	B	A	A	B	A	B
479	wsnp_Ex_c15188_23387523	1A	52.35	B	B	A	A	A	A	B	B	B	B	B	A	B	A	A	A	B	B	B	A	B	B	B	A	B	A	B	B	B	A	A	A	A	B	B	A	A	B	B	A	B	A	A	B	A	B
480	IAAV4916	1A	52.35	B	B	A	A	A	A	B	B	B	B	B	A	B	A	A	A	B	B	B	A	B	B	B	A	B	A	B	B	B	A	A	A	A	B	B	A	A	B	B	A	B	A	A	B	A	B
481	Ra_c2322_174	1A	52.35	B	B	A	A	A	A	B	B	B	B	B	A	B	A	A	A	B	B	B	A	B	B	B	A	B	A	B	B	B	A	A	A	A	B	B	A	A	B	B	A	B	A	A	B	A	B
482	wsnp_Ex_c15188_23387754	1A	52.35	B	B	A	A	A	A	B	B	B	B	B	A	B	A	A	A	B	B	B	A	B	B	B	A	B	A	B	B	B	A	A	A	A	B	B	A	A	B	B	A	B	A	A	B	A	B
483	wsnp_Ra_c34203_42948357	1A	52.35	B	B	A	A	A	A	B	B	B	B	B	A	B	A	A	A	B	B	B	A	B	B	B	A	B	A	B	B	B	A	A	A	A	B	B	A	A	B	B	A	B	A	A	B	A	B
484	Kukri_c28532_103	1A	52.35	B	B	A	A	A	A	B	B	B	-	B	A	B	A	A	A	B	B	B	A	B	B	B	A	B	A	B	B	B	A	A	A	A	B	B	A	A	B	B	A	B	A	A	B	A	B
485	RAC875_c65515_283	1A	52.35	B	B	A	A	A	A	B	B	B	-	B	A	B	A	A	A	B	B	B	A	B	B	B	A	B	A	B	B	B	A	A	A	A	B	B	A	A	B	B	A	B	A	A	B	A	B
486	RAC875_rep_c105092_114	1A	52.35	B	B	A	A	A	A	B	B	B	-	B	A	B	A	A	A	B	B	B	A	B	B	B	A	B	A	B	B	B	A	A	A	A	B	B	A	A	B	B	A	B	A	A	B	A	B
487	wsnp_Ku_c30921_40705731	1A	52.35	B	B	A	A	A	A	B	B	B	-	B	A	B	A	A	A	B	B	B	A	B	B	B	A	B	A	B	B	B	A	A	A	A	B	B	A	A	B	B	A	B	A	A	B	A	B
488	TA001042-0912	1A	52.35	B	B	A	A	A	A	B	B	B	-	B	A	B	A	A	A	B	B	B	A	B	B	B	A	B	A	B	B	B	A	A	A	A	B	B	A	A	B	B	A	B	A	A	B	A	B
489	BS00064357_51	1A	52.89	B	B	A	A	A	A	B	B	B	B	B	A	B	A	A	A	B	B	B	A	B	B	B	A	B	A	B	B	B	A	A	A	A	B	B	A	A	B	B	A	B	A	A	B	A	B
490	Excalibur_c15098_591	1A	52.89	B	B	A	A	A	A	B	B	B	B	B	A	B	A	A	A	B	B	B	A	B	B	B	A	B	A	B	B	B	A	A	A	A	B	B	A	A	B	B	A	B	A	A	B	A	B
491	Excalibur_c22728_610	1A	52.89	B	B	A	A	A	A	B	B	B	B	B	A	B	A	A	A	B	B	B	A	B	B	B	A	B	A	B	B	B	A	A	A	A	B	B	A	A	B	B	A	B	A	A	B	A	B
492	Excalibur_rep_c110450_286	1A	52.89	B	B	A	A	A	A	B	B	B	B	B	A	B	A	A	A	B	B	B	A	B	B	B	A	B	A	B	B	B	A	A	A	A	B	B	A	A	B	B	A	B	A	A	B	A	B
493	Kukri_c25839_487	1A	52.89	B	B	A	A	A	A	B	B	B	B	B	A	B	A	A	A	B	B	B	A	B	B	B	A	B	A	B	B	B	A	A	A	A	B	B	A	A	B	B	A	B	A	A	B	A	B
494	RAC875_c60610_118	1A	52.89	B	B	A	A	A	A	B	B	B	B	B	A	B	A	A	A	B	B	B	A	B	B	B	A	B	A	B	B	B	A	A	A	A	B	B	A	A	B	B	A	B	A	A	B	A	B
495	wsnp_Ex_c5634_9906981	1A	52.89	B	B	A	A	A	A	B	B	B	B	B	A	B	A	A	A	B	B	B	A	B	B	B	A	B	A	B	B	B	A	A	A	A	B	B	A	A	B	B	A	B	A	A	B	A	B
496	wsnp_Ex_rep_c105541_89932598	1A	52.89	B	B	A	A	A	A	B	B	B	B	B	A	B	A	A	A	B	B	B	A	B	B	B	A	B	A	B	B	B	A	A	A	A	B	B	A	A	B	B	A	B	A	A	B	A	B
497	RAC875_c41113_144	1A	52.89	B	B	A	A	A	A	B	B	B	-	B	A	B	A	A	A	B	B	B	A	B	B	B	A	B	A	B	B	B	A	A	A	A	B	B	A	A	B	B	A	B	A	A	B	A	B
498	Excalibur_c11273_284	1A	52.89	B	B	A	A	A	A	B	B	B	-	B	A	B	A	A	A	B	B	B	A	B	B	B	A	B	A	B	B	B	A	A	A	A	B	B	A	A	B	B	A	B	A	A	B	A	B
499	IAAV7131	1A	52.89	B	B	A	A	A	A	B	B	B	-	B	A	B	A	A	A	B	B	B	A	B	B	B	A	B	A	B	B	B	A	A	A	A	B	B	A	A	B	B	A	B	A	A	B	A	B
500	wsnp_Ex_c34821_43076533	1A	52.89	B	B	A	A	A	A	B	B	B	-	B	A	B	A	A	A	B	B	B	A	B	B	B	A	B	A	B	B	B	A	A	A	A	B	B	A	A	B	B	A	B	A	A	B	A	B
501	wsnp_Ex_c5634_9907829	1A	52.89	B	B	A	A	A	A	B	B	B	-	B	A	B	A	A	A	B	B	B	A	B	B	B	A	B	A	B	B	B	A	A	A	A	B	B	A	A	B	B	A	B	A	A	B	A	B
502	BS00064679_51	1A	52.89	B	B	A	A	A	A	B	B	B	-	B	A	B	A	A	A	B	B	B	A	B	B	B	A	B	A	B	B	B	A	A	A	A	B	B	A	-	B	B	-	B	A	A	B	A	B
503	BS00072686_51	1A	52.89	B	B	A	A	A	A	B	B	B	-	B	A	B	A	A	A	B	B	B	A	B	B	B	A	B	A	B	B	B	A	A	A	A	B	B	A	-	B	B	-	B	A	A	B	A	B
504	wsnp_Ku_c17726_26872129	1A	52.89	B	B	A	A	A	A	B	B	B	-	B	A	B	A	A	A	B	B	B	A	B	B	B	A	B	A	B	B	B	A	A	A	A	B	B	A	-	B	B	-	B	A	A	B	A	B
505	BobWhite_c3144_473	1A	52.89	B	B	A	A	A	A	B	B	B	A	B	A	B	A	A	A	B	B	B	A	B	B	B	A	B	A	B	B	B	A	A	A	A	B	B	A	B	B	B	B	B	A	A	B	A	B
506	wsnp_CAP7_c323_176386	1A	52.89	B	B	A	A	A	A	B	B	B	A	B	A	B	A	A	A	B	B	B	A	B	B	B	A	B	A	B	B	B	A	A	A	A	B	B	A	B	B	B	B	B	A	A	B	A	B
507	Kukri_c6622_763	1A	52.89	B	B	A	A	A	A	B	B	B	A	B	A	B	A	A	A	B	B	B	A	B	B	B	A	B	A	B	B	B	A	A	A	A	B	B	A	B	B	B	B	B	A	A	B	A	B
508	wsnp_BE585780A_Ta_2_1	1A	52.89	B	B	A	A	A	A	B	B	B	A	B	A	B	A	A	A	B	B	B	A	B	B	B	A	B	A	B	B	B	A	A	A	A	B	B	A	B	B	B	B	B	A	A	B	A	B
509	BS00101116_51	1A	52.89	B	B	A	A	A	A	B	B	B	-	B	A	B	A	A	A	B	B	B	A	B	B	B	A	B	A	B	B	B	A	A	A	A	B	B	A	B	B	B	B	B	A	A	B	A	B
510	BS00090634_51	1A	52.89	B	B	A	A	A	A	B	B	B	-	B	A	B	A	A	A	B	B	B	A	B	B	B	A	B	A	B	B	B	A	A	A	A	B	B	A	B	B	B	B	B	A	A	B	A	B
511	GENE-0572_334	1A	52.89	B	B	A	A	A	A	B	B	B	-	B	A	B	A	A	A	B	B	B	A	B	B	B	A	B	A	B	B	B	A	A	A	A	B	B	A	B	B	B	B	B	A	A	B	A	B
512	IACX542	1A	52.89	B	B	A	A	A	A	B	B	B	-	B	A	B	A	A	A	B	B	B	A	B	B	B	A	B	A	B	B	B	A	A	A	A	B	B	A	B	B	B	B	B	A	A	B	A	B
513	wsnp_Ex_c8364_14095508	1A	52.89	B	B	A	A	A	A	B	B	B	-	B	A	B	A	A	A	B	B	B	A	B	B	B	A	B	A	B	B	B	A	A	A	A	B	B	A	B	B	B	B	B	A	A	B	A	B
514	BS00026777_51	1A	52.89	B	B	A	A	A	A	B	B	B	-	B	A	B	A	A	A	B	B	B	A	B	B	B	A	B	A	B	B	B	A	A	A	A	B	B	A	B	B	B	B	B	A	A	B	A	B
515	IAAV2709	1A	52.89	B	B	A	A	A	A	B	B	B	-	B	A	B	A	A	A	B	B	B	A	B	B	B	A	B	A	B	B	B	A	A	A	A	B	B	A	B	B	B	B	B	A	A	B	A	B
516	BS00048892_51	1A	52.89	B	B	A	A	A	A	-	B	B	-	B	A	B	A	A	A	B	B	B	A	B	B	B	A	B	A	B	B	B	A	A	A	A	B	B	A	-	B	B	-	B	A	A	B	A	B
517	Tdurum_contig11090_290	1A	52.89	B	B	A	A	A	A	B	B	B	B	B	A	B	A	A	A	B	B	B	A	B	B	B	A	B	A	B	B	B	A	A	A	A	B	B	A	-	B	B	-	B	A	A	B	A	B
518	RAC875_c43011_95	1A	52.89	B	B	A	A	A	A	B	B	B	-	B	A	B	A	A	A	B	B	B	A	B	B	B	A	B	A	B	B	B	A	A	A	-	B	B	A	B	B	B	B	B	A	A	B	A	B
519	BobWhite_c46349_402	1A	53.44	B	B	A	A	A	A	B	B	B	A	B	A	B	A	A	A	B	B	B	A	B	B	B	A	B	A	B	B	B	A	A	A	A	B	B	A	B	B	B	B	B	A	A	B	A	B
520	BS00090408_51	1A	53.44	B	B	A	A	A	A	B	B	B	A	B	A	B	A	A	A	B	B	B	A	B	B	B	A	B	A	B	B	B	A	A	A	A	B	B	A	B	B	B	B	B	A	A	B	A	B
521	CAP12_c6266_298	1A	53.44	B	B	A	A	A	A	B	B	B	A	B	A	B	A	A	A	B	B	B	A	B	B	B	A	B	A	B	B	B	A	A	A	A	B	B	A	B	B	B	B	B	A	A	B	A	B
522	CAP8_rep_c7560_159	1A	53.44	B	B	A	A	A	A	B	B	B	A	B	A	B	A	A	A	B	B	B	A	B	B	B	A	B	A	B	B	B	A	A	A	A	B	B	A	B	B	B	B	B	A	A	B	A	B
523	GENE-0071_115	1A	53.44	B	B	A	A	A	A	B	B	B	A	B	A	B	A	A	A	B	B	B	A	B	B	B	A	B	A	B	B	B	A	A	A	A	B	B	A	B	B	B	B	B	A	A	B	A	B
524	RAC875_c6338_1887	1A	53.44	B	B	A	A	A	A	B	B	B	A	B	A	B	A	A	A	B	B	B	A	B	B	B	A	B	A	B	B	B	A	A	A	A	B	B	A	B	B	B	B	B	A	A	B	A	B
525	RAC875_c68797_400	1A	53.44	B	B	A	A	A	A	B	B	B	A	B	A	B	A	A	A	B	B	B	A	B	B	B	A	B	A	B	B	B	A	A	A	A	B	B	A	B	B	B	B	B	A	A	B	A	B
526	wsnp_Ex_c1374_2630830	1A	53.44	B	B	A	A	A	A	B	B	B	A	B	A	B	A	A	A	B	B	B	A	B	B	B	A	B	A	B	B	B	A	A	A	A	B	B	A	B	B	B	B	B	A	A	B	A	B
527	wsnp_Ku_c3844_7053669	1A	53.44	B	B	A	A	A	A	B	B	B	A	B	A	B	A	A	A	B	B	B	A	B	B	B	A	B	A	B	B	B	A	A	A	A	B	B	A	B	B	B	B	B	A	A	B	A	B
528	CAP8_c2843_226	1A	53.44	B	B	A	A	A	A	B	B	B	A	B	A	B	A	A	A	B	B	B	A	B	B	B	A	B	A	B	B	B	A	A	A	A	B	B	A	B	B	B	B	B	A	A	B	A	B
529	RAC875_c10506_434	1A	53.44	B	B	A	A	A	A	B	B	B	A	B	A	B	A	A	A	B	B	B	A	B	B	B	A	B	A	B	B	B	A	A	A	A	B	B	A	B	B	B	B	B	A	A	B	A	B
530	TA003542-0511	1A	53.44	B	B	A	A	A	A	B	B	B	A	B	A	B	A	A	A	B	B	B	A	B	B	B	A	B	A	B	B	B	A	A	A	A	B	B	A	B	B	B	B	B	A	A	B	A	B
531	CAP12_c6266_187	1A	53.44	B	B	A	A	A	A	B	B	B	-	B	A	B	A	A	A	B	B	B	A	B	B	B	A	B	A	B	B	B	A	A	A	A	B	B	A	B	B	B	B	B	A	A	B	A	B
532	Excalibur_rep_c111311_58	1A	53.44	B	B	A	A	A	A	B	B	B	-	B	A	B	A	A	A	B	B	B	A	B	B	B	A	B	A	B	B	B	A	A	A	A	B	B	A	B	B	B	B	B	A	A	B	A	B
533	Kukri_c43730_841	1A	53.44	B	B	A	A	A	A	B	B	B	-	B	A	B	A	A	A	B	B	B	A	B	B	B	A	B	A	B	B	B	A	A	A	A	B	B	A	B	B	B	B	B	A	A	B	A	B
534	RAC875_c33300_141	1A	53.44	B	B	A	A	A	A	B	B	B	-	B	A	B	A	A	A	B	B	B	A	B	B	B	A	B	A	B	B	B	A	A	A	A	B	B	A	B	B	B	B	B	A	A	B	A	B
535	wsnp_Ex_c21592_30743513	1A	53.44	B	B	A	A	A	A	B	B	B	-	B	A	B	A	A	A	B	B	B	A	B	B	B	A	B	A	B	B	B	A	A	A	A	B	B	A	B	B	B	B	B	A	A	B	A	B
536	wsnp_Ex_c3572_6533892	1A	53.44	B	B	A	A	A	A	B	B	B	-	B	A	B	A	A	A	B	B	B	A	B	B	B	A	B	A	B	B	B	A	A	A	A	B	B	A	B	B	B	B	B	A	A	B	A	B
537	wsnp_Ku_c18611_27943266	1A	53.44	B	B	A	A	A	A	B	B	B	-	B	A	B	A	A	A	B	B	B	A	B	B	B	A	B	A	B	B	B	A	A	A	A	B	B	A	B	B	B	B	B	A	A	B	A	B
538	RAC875_c55052_604	1A	53.44	B	B	A	A	A	A	B	B	B	-	B	A	B	A	A	A	B	B	B	A	B	B	B	A	B	A	B	B	B	A	A	A	A	B	B	A	B	B	B	B	B	A	A	B	A	B
539	wsnp_Ra_rep_c74936_72685894	1A	53.44	B	B	A	A	A	A	B	B	B	-	B	A	B	A	A	A	B	B	B	A	B	B	B	A	B	A	B	B	B	A	A	A	A	B	B	A	B	B	B	B	B	A	A	B	A	B
540	BS00028491_51	1A	53.44	B	B	A	A	A	A	B	B	B	-	B	A	B	A	A	A	B	B	B	A	B	B	B	A	B	A	B	B	B	A	A	A	A	B	B	A	B	B	B	B	B	A	A	B	A	B
541	Excalibur_c59486_172	1A	53.44	B	B	A	A	A	A	B	B	B	B	B	A	B	A	A	A	B	B	B	A	B	B	B	A	B	A	B	B	B	A	A	A	A	B	B	A	B	B	B	B	B	A	A	B	A	B
542	GENE-0126_140	1A	53.44	B	B	A	A	A	A	B	B	B	-	B	A	B	A	A	A	B	B	B	A	B	B	B	A	B	A	B	B	B	A	A	A	A	B	B	A	-	B	B	-	B	A	A	B	A	B
543	RAC875_c15998_53	1A	53.44	B	B	A	A	A	A	B	B	B	-	B	A	B	A	A	A	B	B	B	A	B	B	B	A	B	A	B	B	B	A	A	A	A	B	B	A	-	B	B	-	B	A	A	B	A	B
544	RAC875_c38417_246	1A	53.44	B	B	A	A	A	A	B	B	B	-	B	A	B	A	A	A	B	B	B	A	B	B	B	A	B	A	B	B	B	A	A	A	A	B	B	A	-	B	B	-	B	A	A	B	A	B
545	wsnp_Ex_c33831_42253707	1A	53.44	B	B	A	A	A	A	B	B	B	-	B	A	B	A	A	A	B	B	B	A	B	B	B	A	B	A	B	B	B	A	A	A	A	B	B	A	-	B	B	-	B	A	A	B	A	B
546	wsnp_Ex_c34260_42602649	1A	53.44	B	B	A	A	A	A	B	B	B	-	B	A	B	A	A	A	B	B	B	A	B	B	B	A	B	A	B	B	B	A	A	A	A	B	B	A	-	B	B	-	B	A	A	B	A	B
547	wsnp_Ex_c8885_14842394	1A	53.44	B	B	A	A	A	A	B	B	B	-	B	A	B	A	A	A	B	B	B	A	B	B	B	A	B	A	B	B	B	A	A	A	A	B	B	A	-	B	B	-	B	A	A	B	A	B
548	CAP12_c6266_339	1A	53.44	B	B	A	A	A	A	B	B	B	-	B	A	B	A	A	A	B	B	B	A	B	B	B	A	B	A	B	B	B	A	A	A	A	B	B	A	A	B	B	A	B	A	A	B	A	B
549	Excalibur_rep_c86757_244	1A	53.44	B	B	A	A	A	A	B	B	B	-	B	A	B	A	A	A	B	B	B	A	B	B	B	A	B	A	B	B	B	A	A	A	A	B	B	A	A	B	B	A	B	A	A	B	A	B
550	Ku_c6979_182	1A	53.44	B	B	A	A	A	A	B	B	B	-	B	A	B	A	A	A	B	B	B	A	B	B	B	A	B	A	B	B	B	A	A	A	A	B	B	A	A	B	B	A	B	A	A	B	A	B
551	RAC875_c18539_1159	1A	53.44	B	B	A	A	A	A	B	B	B	-	B	A	B	A	A	A	B	B	B	A	B	B	B	A	B	A	B	B	B	A	A	A	A	B	B	A	A	B	B	A	B	A	A	B	A	B
552	Excalibur_c102582_360	1A	53.44	B	B	A	A	A	A	B	B	B	B	B	A	B	A	A	A	B	B	B	A	B	B	B	A	B	A	B	B	B	A	A	A	A	B	B	A	A	B	B	A	B	A	A	B	A	B
553	Excalibur_c14943_695	1A	53.44	B	B	A	A	A	A	B	B	B	B	B	A	B	A	A	A	B	B	B	A	B	B	B	A	B	A	B	B	B	A	A	A	A	B	B	A	A	B	B	A	B	A	A	B	A	B
554	Excalibur_c17872_137	1A	53.44	B	B	A	A	A	A	B	B	B	B	B	A	B	A	A	A	B	B	B	A	B	B	B	A	B	A	B	B	B	A	A	A	A	B	B	A	A	B	B	A	B	A	A	B	A	B
555	RAC875_c6338_2719	1A	53.44	B	B	A	A	A	A	B	B	B	B	B	A	B	A	A	A	B	B	B	A	B	B	B	A	B	A	B	B	B	A	A	A	A	B	B	A	A	B	B	A	B	A	A	B	A	B
556	wsnp_Ex_c13564_21327699	1A	53.44	B	B	A	A	A	A	B	B	B	B	B	A	B	A	A	A	B	B	B	A	B	B	B	A	B	A	B	B	B	A	A	A	A	B	B	A	A	B	B	A	B	A	A	B	A	B
557	wsnp_Ex_c21592_30743815	1A	53.44	B	B	A	A	A	A	B	B	B	B	B	A	B	A	A	A	B	B	B	A	B	B	B	A	B	A	B	B	B	A	A	A	A	B	B	A	A	B	B	A	B	A	A	B	A	B
558	wsnp_Ex_c34260_42602746	1A	53.44	B	B	A	A	A	A	B	B	B	B	B	A	B	A	A	A	B	B	B	A	B	B	B	A	B	A	B	B	B	A	A	A	A	B	B	A	A	B	B	A	B	A	A	B	A	B
559	wsnp_Ex_c3572_6531810	1A	53.44	B	B	A	A	A	A	B	B	B	B	B	A	B	A	A	A	B	B	B	A	B	B	B	A	B	A	B	B	B	A	A	A	A	B	B	A	A	B	B	A	B	A	A	B	A	B
560	Kukri_rep_c103147_745	1A	53.44	B	B	A	A	A	A	B	B	B	B	B	A	B	A	A	A	B	B	B	A	B	B	B	A	B	A	B	B	B	A	A	A	A	B	B	A	A	B	B	A	B	A	A	B	A	B
561	wsnp_Ku_c67495_66513940	1A	53.44	B	B	A	A	A	A	B	B	B	B	B	A	B	A	A	A	B	B	B	A	B	B	B	A	B	A	B	B	B	A	A	A	A	B	B	A	A	B	B	A	B	A	A	B	A	B
562	wsnp_Ra_c18045_27024765	1A	53.44	B	B	A	A	A	A	B	B	B	-	B	A	B	A	A	A	B	B	B	A	B	B	B	A	B	A	B	B	B	A	A	A	A	B	B	A	A	B	B	A	B	A	A	B	A	B
563	Ex_c12763_662	1A	53.44	B	B	A	A	A	A	B	B	B	-	B	A	B	A	A	A	B	B	B	A	B	B	B	A	B	A	B	B	B	A	A	A	A	B	B	A	A	B	B	A	B	A	A	B	A	B
564	Excalibur_c33881_618	1A	53.44	B	B	A	A	A	A	B	B	B	-	B	A	B	A	A	A	B	B	B	A	B	B	B	A	B	A	B	B	B	A	A	A	A	B	B	A	A	B	B	A	B	A	A	B	A	B
565	wsnp_Ex_c1374_2630879	1A	53.44	B	B	A	A	A	A	B	B	B	-	B	A	B	A	A	A	B	B	B	A	B	B	B	A	B	A	B	B	B	A	A	A	A	B	B	A	A	B	B	A	B	A	A	B	A	B
566	wsnp_JD_c40990_29127031	1A	53.44	B	B	A	A	A	A	B	B	B	-	B	A	B	A	A	A	B	B	B	A	B	B	B	A	B	A	B	B	B	A	A	A	A	B	B	A	A	B	B	A	B	A	A	B	A	B
567	Kukri_c42043_311	1A	53.44	B	B	A	A	A	A	B	B	B	-	B	A	B	A	A	A	B	B	B	A	B	B	B	A	B	A	B	B	B	A	A	A	A	B	B	A	A	B	B	A	B	A	A	B	A	B
568	wsnp_BF482891A_Ta_2_2	1A	53.44	B	B	A	A	A	A	B	B	B	-	B	A	B	A	A	A	B	B	B	A	B	B	B	A	B	A	B	B	B	A	A	A	A	B	B	A	A	B	B	A	B	A	A	B	A	B
569	Excalibur_rep_c107489_168	1A	53.44	B	B	A	A	A	A	B	B	B	-	B	A	B	A	A	A	B	B	B	A	B	B	B	A	B	A	B	B	B	A	A	A	A	B	B	A	A	B	B	A	B	A	A	B	A	B
570	Excalibur_rep_c68424_255	1A	53.44	B	B	A	A	A	A	B	B	B	-	B	A	B	A	A	A	B	B	B	A	B	B	B	A	B	A	B	B	B	A	A	A	A	B	B	A	A	B	B	A	B	A	A	B	A	B
571	RAC875_c41113_109	1A	53.99	B	B	A	A	A	A	B	B	B	-	B	A	B	A	A	A	B	B	B	A	B	B	B	A	B	A	B	B	B	A	A	A	A	B	B	A	A	B	B	A	B	A	A	B	A	B
572	BS00068358_51	1A	55.65	B	B	A	A	A	A	B	B	B	B	B	A	B	A	A	A	B	B	B	A	B	B	B	A	B	A	B	B	B	A	A	A	A	B	B	A	A	B	B	A	B	A	A	B	A	B
573	Excalibur_rep_c107144_405	1A	55.65	B	B	A	A	A	A	B	B	B	B	B	A	B	A	A	A	B	B	B	A	B	B	B	A	B	A	B	B	B	A	A	A	A	B	B	A	A	B	B	A	B	A	A	B	A	B
574	Excalibur_rep_c113303_500	1A	55.65	B	B	A	A	A	A	B	B	B	B	B	A	B	A	A	A	B	B	B	A	B	B	B	A	B	A	B	B	B	A	A	A	A	B	B	A	A	B	B	A	B	A	A	B	A	B
575	GENE-0053_224	1A	55.65	B	B	A	A	A	A	B	B	B	B	B	A	B	A	A	A	B	B	B	A	B	B	B	A	B	A	B	B	B	A	A	A	A	B	B	A	A	B	B	A	B	A	A	B	A	B
576	GENE-0283_330	1A	55.65	B	B	A	A	A	A	B	B	B	B	B	A	B	A	A	A	B	B	B	A	B	B	B	A	B	A	B	B	B	A	A	A	A	B	B	A	A	B	B	A	B	A	A	B	A	B
577	Ra_c11023_679	1A	55.65	B	B	A	A	A	A	B	B	B	B	B	A	B	A	A	A	B	B	B	A	B	B	B	A	B	A	B	B	B	A	A	A	A	B	B	A	A	B	B	A	B	A	A	B	A	B
578	RAC875_c31168_238	1A	55.65	B	B	A	A	A	A	B	B	B	B	B	A	B	A	A	A	B	B	B	A	B	B	B	A	B	A	B	B	B	A	A	A	A	B	B	A	A	B	B	A	B	A	A	B	A	B
579	TA013367-0455	1A	55.65	B	B	A	A	A	A	B	B	B	B	B	A	B	A	A	A	B	B	B	A	B	B	B	A	B	A	B	B	B	A	A	A	A	B	B	A	A	B	B	A	B	A	A	B	A	B
580	wsnp_Ex_c25628_34888439	1A	55.65	B	B	A	A	A	A	B	B	B	B	B	A	B	A	A	A	B	B	B	A	B	B	B	A	B	A	B	B	B	A	A	A	A	B	B	A	A	B	B	A	B	A	A	B	A	B
581	wsnp_Ex_c2840_5247386	1A	55.65	B	B	A	A	A	A	B	B	B	B	B	A	B	A	A	A	B	B	B	A	B	B	B	A	B	A	B	B	B	A	A	A	A	B	B	A	A	B	B	A	B	A	A	B	A	B
582	wsnp_Ex_c3565_6521098	1A	55.65	B	B	A	A	A	A	B	B	B	B	B	A	B	A	A	A	B	B	B	A	B	B	B	A	B	A	B	B	B	A	A	A	A	B	B	A	A	B	B	A	B	A	A	B	A	B
583	wsnp_Ex_c5543_9763520	1A	55.65	B	B	A	A	A	A	B	B	B	B	B	A	B	A	A	A	B	B	B	A	B	B	B	A	B	A	B	B	B	A	A	A	A	B	B	A	A	B	B	A	B	A	A	B	A	B
584	wsnp_Ex_rep_c103087_88124573	1A	55.65	B	B	A	A	A	A	B	B	B	B	B	A	B	A	A	A	B	B	B	A	B	B	B	A	B	A	B	B	B	A	A	A	A	B	B	A	A	B	B	A	B	A	A	B	A	B
585	wsnp_Ku_c47386_53862969	1A	55.65	B	B	A	A	A	A	B	B	B	B	B	A	B	A	A	A	B	B	B	A	B	B	B	A	B	A	B	B	B	A	A	A	A	B	B	A	A	B	B	A	B	A	A	B	A	B
586	wsnp_Ra_c24776_34331660	1A	55.65	B	B	A	A	A	A	B	B	B	B	B	A	B	A	A	A	B	B	B	A	B	B	B	A	B	A	B	B	B	A	A	A	A	B	B	A	A	B	B	A	B	A	A	B	A	B
587	CAP8_c4897_397	1A	55.65	B	B	A	A	A	A	B	B	B	B	B	A	B	A	A	A	B	B	B	A	B	B	B	A	B	A	B	B	B	A	A	A	A	B	B	A	A	B	B	A	B	A	A	B	A	B
588	GENE-0446_243	1A	55.65	B	B	A	A	A	A	B	B	B	B	B	A	B	A	A	A	B	B	B	A	B	B	B	A	B	A	B	B	B	A	A	A	A	B	B	A	A	B	B	A	B	A	A	B	A	B
589	IAAV749	1A	55.65	B	B	A	A	A	A	B	B	B	B	B	A	B	A	A	A	B	B	B	A	B	B	B	A	B	A	B	B	B	A	A	A	A	B	B	A	A	B	B	A	B	A	A	B	A	B
590	wsnp_Ex_c35563_43690084	1A	55.65	B	B	A	A	A	A	B	B	B	B	B	A	B	A	A	A	B	B	B	A	B	B	B	A	B	A	B	B	B	A	A	A	A	B	B	A	A	B	B	A	B	A	A	B	A	B
591	Excalibur_c3565_2673	1A	55.65	B	B	A	A	A	A	B	B	B	B	B	A	B	A	A	A	B	B	B	A	B	B	B	A	B	A	B	B	B	A	A	A	A	B	B	A	A	B	B	A	B	A	A	B	A	B
592	wsnp_Ex_rep_c103087_88123733	1A	55.65	B	B	A	A	A	A	B	B	B	B	B	A	B	A	A	A	B	B	B	A	B	B	B	A	B	A	B	B	B	A	A	A	A	B	B	A	A	B	B	A	B	A	A	B	A	B
593	Excalibur_c65227_444	1A	55.65	B	B	A	A	A	A	B	B	B	B	B	A	B	A	A	A	B	B	B	A	B	B	B	A	B	A	B	B	B	A	A	A	A	B	B	A	A	B	B	A	B	A	A	B	A	B
594	GENE-0235_245	1A	55.65	B	B	A	A	A	A	B	B	B	-	B	A	B	A	A	A	B	B	B	A	B	B	B	A	B	A	B	B	B	A	A	A	A	B	B	A	A	B	B	A	B	A	A	B	A	B
595	Kukri_c12165_1148	1A	55.65	B	B	A	A	A	A	B	B	B	-	B	A	B	A	A	A	B	B	B	A	B	B	B	A	B	A	B	B	B	A	A	A	A	B	B	A	A	B	B	A	B	A	A	B	A	B
596	Kukri_c19389_97	1A	55.65	B	B	A	A	A	A	B	B	B	-	B	A	B	A	A	A	B	B	B	A	B	B	B	A	B	A	B	B	B	A	A	A	A	B	B	A	A	B	B	A	B	A	A	B	A	B
597	Kukri_c29668_338	1A	55.65	B	B	A	A	A	A	B	B	B	-	B	A	B	A	A	A	B	B	B	A	B	B	B	A	B	A	B	B	B	A	A	A	A	B	B	A	A	B	B	A	B	A	A	B	A	B
598	wsnp_Ex_c3906_7086294	1A	55.65	B	B	A	A	A	A	B	B	B	-	B	A	B	A	A	A	B	B	B	A	B	B	B	A	B	A	B	B	B	A	A	A	A	B	B	A	A	B	B	A	B	A	A	B	A	B
599	wsnp_Ex_c6817_11761300	1A	55.65	B	B	A	A	A	A	B	B	B	-	B	A	B	A	A	A	B	B	B	A	B	B	B	A	B	A	B	B	B	A	A	A	A	B	B	A	A	B	B	A	B	A	A	B	A	B
600	wsnp_Ex_rep_c66562_64849366	1A	55.65	B	B	A	A	A	A	B	B	B	-	B	A	B	A	A	A	B	B	B	A	B	B	B	A	B	A	B	B	B	A	A	A	A	B	B	A	A	B	B	A	B	A	A	B	A	B
601	BS00065146_51	1A	55.65	B	B	A	A	A	A	B	B	B	-	B	A	B	A	A	A	B	B	B	A	B	B	B	A	B	A	B	B	B	A	A	A	A	B	B	A	-	B	B	-	B	A	A	B	A	B
602	BS00077199_51	1A	55.65	B	B	A	A	A	A	B	B	B	-	B	A	B	A	A	A	B	B	B	A	B	B	B	A	B	A	B	B	B	A	A	A	A	B	B	A	-	B	B	-	B	A	A	B	A	B
603	BS00110766_51	1A	55.65	B	B	A	A	A	A	B	B	B	-	B	A	B	A	A	A	B	B	B	A	B	B	B	A	B	A	B	B	B	A	A	A	A	B	B	A	-	B	B	-	B	A	A	B	A	B
604	RAC875_c25799_457	1A	55.65	B	B	A	A	A	A	B	B	B	-	B	A	B	A	A	A	B	B	B	A	B	B	B	A	B	A	B	B	B	A	A	A	A	B	B	A	-	B	B	-	B	A	A	B	A	B
605	wsnp_Ex_c4605_8240189	1A	55.65	B	B	A	A	A	A	B	B	B	-	B	A	B	A	A	A	B	B	B	A	B	B	B	A	B	A	B	B	B	A	A	A	A	B	B	A	-	B	B	-	B	A	A	B	A	B
606	wsnp_Ex_c6817_11762714	1A	55.65	B	B	A	A	A	A	B	B	B	-	B	A	B	A	A	A	B	B	B	A	B	B	B	A	B	A	B	B	B	A	A	A	A	B	B	A	-	B	B	-	B	A	A	B	A	B
607	wsnp_Ku_c37925_46679146	1A	55.65	B	B	A	A	A	A	B	B	B	-	B	A	B	A	A	A	B	B	B	A	B	B	B	A	B	A	B	B	B	A	A	A	A	B	B	A	-	B	B	-	B	A	A	B	A	B
608	wsnp_Ku_c4413_8008008	1A	55.65	B	B	A	A	A	A	B	B	B	-	B	A	B	A	A	A	B	B	B	A	B	B	B	A	B	A	B	B	B	A	A	A	A	B	B	A	-	B	B	-	B	A	A	B	A	B
609	BobWhite_c12841_56	1A	55.65	B	B	A	A	A	A	B	B	B	A	B	A	B	A	A	A	B	B	B	A	B	B	B	A	B	A	B	B	B	A	A	A	A	B	B	A	B	B	B	B	B	A	A	B	A	B
610	BobWhite_c1488_504	1A	55.65	B	B	A	A	A	A	B	B	B	A	B	A	B	A	A	A	B	B	B	A	B	B	B	A	B	A	B	B	B	A	A	A	A	B	B	A	B	B	B	B	B	A	A	B	A	B
611	BS00041358_51	1A	55.65	B	B	A	A	A	A	B	B	B	A	B	A	B	A	A	A	B	B	B	A	B	B	B	A	B	A	B	B	B	A	A	A	A	B	B	A	B	B	B	B	B	A	A	B	A	B
612	CAP11_c6014_160	1A	55.65	B	B	A	A	A	A	B	B	B	A	B	A	B	A	A	A	B	B	B	A	B	B	B	A	B	A	B	B	B	A	A	A	A	B	B	A	B	B	B	B	B	A	A	B	A	B
613	CAP7_c3269_236	1A	55.65	B	B	A	A	A	A	B	B	B	A	B	A	B	A	A	A	B	B	B	A	B	B	B	A	B	A	B	B	B	A	A	A	A	B	B	A	B	B	B	B	B	A	A	B	A	B
614	Ex_c6765_2118	1A	55.65	B	B	A	A	A	A	B	B	B	A	B	A	B	A	A	A	B	B	B	A	B	B	B	A	B	A	B	B	B	A	A	A	A	B	B	A	B	B	B	B	B	A	A	B	A	B
615	IAAV7551	1A	55.65	B	B	A	A	A	A	B	B	B	A	B	A	B	A	A	A	B	B	B	A	B	B	B	A	B	A	B	B	B	A	A	A	A	B	B	A	B	B	B	B	B	A	A	B	A	B
616	IACX293	1A	55.65	B	B	A	A	A	A	B	B	B	A	B	A	B	A	A	A	B	B	B	A	B	B	B	A	B	A	B	B	B	A	A	A	A	B	B	A	B	B	B	B	B	A	A	B	A	B
617	Kukri_c47825_138	1A	55.65	B	B	A	A	A	A	B	B	B	A	B	A	B	A	A	A	B	B	B	A	B	B	B	A	B	A	B	B	B	A	A	A	A	B	B	A	B	B	B	B	B	A	A	B	A	B
618	Kukri_c67601_267	1A	55.65	B	B	A	A	A	A	B	B	B	A	B	A	B	A	A	A	B	B	B	A	B	B	B	A	B	A	B	B	B	A	A	A	A	B	B	A	B	B	B	B	B	A	A	B	A	B
619	Kukri_rep_c101316_375	1A	55.65	B	B	A	A	A	A	B	B	B	A	B	A	B	A	A	A	B	B	B	A	B	B	B	A	B	A	B	B	B	A	A	A	A	B	B	A	B	B	B	B	B	A	A	B	A	B
620	Kukri_rep_c115954_137	1A	55.65	B	B	A	A	A	A	B	B	B	A	B	A	B	A	A	A	B	B	B	A	B	B	B	A	B	A	B	B	B	A	A	A	A	B	B	A	B	B	B	B	B	A	A	B	A	B
621	RAC875_c12808_182	1A	55.65	B	B	A	A	A	A	B	B	B	A	B	A	B	A	A	A	B	B	B	A	B	B	B	A	B	A	B	B	B	A	A	A	A	B	B	A	B	B	B	B	B	A	A	B	A	B
622	RAC875_c24560_604	1A	55.65	B	B	A	A	A	A	B	B	B	A	B	A	B	A	A	A	B	B	B	A	B	B	B	A	B	A	B	B	B	A	A	A	A	B	B	A	B	B	B	B	B	A	A	B	A	B
623	RAC875_c8515_653	1A	55.65	B	B	A	A	A	A	B	B	B	A	B	A	B	A	A	A	B	B	B	A	B	B	B	A	B	A	B	B	B	A	A	A	A	B	B	A	B	B	B	B	B	A	A	B	A	B
624	Tdurum_contig10996_2485	1A	55.65	B	B	A	A	A	A	B	B	B	A	B	A	B	A	A	A	B	B	B	A	B	B	B	A	B	A	B	B	B	A	A	A	A	B	B	A	B	B	B	B	B	A	A	B	A	B
625	Tdurum_contig55009_1153	1A	55.65	B	B	A	A	A	A	B	B	B	A	B	A	B	A	A	A	B	B	B	A	B	B	B	A	B	A	B	B	B	A	A	A	A	B	B	A	B	B	B	B	B	A	A	B	A	B
626	wsnp_Ex_c10100_16600633	1A	55.65	B	B	A	A	A	A	B	B	B	A	B	A	B	A	A	A	B	B	B	A	B	B	B	A	B	A	B	B	B	A	A	A	A	B	B	A	B	B	B	B	B	A	A	B	A	B
627	wsnp_Ex_c3986_7217641	1A	55.65	B	B	A	A	A	A	B	B	B	A	B	A	B	A	A	A	B	B	B	A	B	B	B	A	B	A	B	B	B	A	A	A	A	B	B	A	B	B	B	B	B	A	A	B	A	B
628	wsnp_Ex_c4605_8241260	1A	55.65	B	B	A	A	A	A	B	B	B	A	B	A	B	A	A	A	B	B	B	A	B	B	B	A	B	A	B	B	B	A	A	A	A	B	B	A	B	B	B	B	B	A	A	B	A	B
629	wsnp_Ra_c6182_10833256	1A	55.65	B	B	A	A	A	A	B	B	B	A	B	A	B	A	A	A	B	B	B	A	B	B	B	A	B	A	B	B	B	A	A	A	A	B	B	A	B	B	B	B	B	A	A	B	A	B
630	BS00081455_51	1A	55.65	B	B	A	A	A	A	B	B	B	A	B	A	B	A	A	A	B	B	B	A	B	B	B	A	B	A	B	B	B	A	A	A	A	B	B	A	B	B	B	B	B	A	A	B	A	B
631	RAC875_c3751_96	1A	55.65	B	B	A	A	A	A	B	B	B	A	B	A	B	A	A	A	B	B	B	A	B	B	B	A	B	A	B	B	B	A	A	A	A	B	B	A	B	B	B	B	B	A	A	B	A	B
632	BobWhite_c4942_140	1A	55.65	B	B	A	A	A	A	B	B	B	A	B	A	B	A	A	A	B	B	B	A	B	B	B	A	B	A	B	B	B	A	A	A	A	B	B	A	B	B	B	B	B	A	A	B	A	B
633	TA016013-1040	1A	55.65	B	B	A	A	A	A	B	B	B	A	B	A	B	A	A	A	B	B	B	A	B	B	B	A	B	A	B	B	B	A	A	A	A	B	B	A	B	B	B	B	B	A	A	B	A	B
634	wsnp_Ex_c18169_26977013	1A	55.65	B	B	A	A	A	A	B	B	B	A	B	A	B	A	A	A	B	B	B	A	B	B	B	A	B	A	B	B	B	A	A	A	A	B	B	A	B	B	B	B	B	A	A	B	A	B
635	TA001772-0625	1A	55.65	B	B	A	A	A	A	B	B	B	A	B	A	B	A	A	A	B	B	B	A	B	B	B	A	B	A	B	B	B	A	A	A	A	B	B	A	B	B	B	B	B	A	A	B	A	B
636	wsnp_Ku_c37925_46678703	1A	55.65	B	B	A	A	A	A	B	B	B	A	B	A	B	A	A	A	B	B	B	A	B	B	B	A	B	A	B	B	B	A	A	A	A	B	B	A	B	B	B	B	B	A	A	B	A	B
637	wsnp_Ra_c4481_8119609	1A	55.65	B	B	A	A	A	A	B	B	B	A	B	A	B	A	A	A	B	B	B	A	B	B	B	A	B	A	B	B	B	A	A	A	A	B	B	A	B	B	B	B	B	A	A	B	A	B
638	Kukri_rep_c106037_96	1A	55.65	B	B	A	A	A	A	B	B	B	-	B	A	B	A	A	A	B	B	B	A	B	B	B	A	B	A	B	B	B	A	A	A	A	B	B	A	B	B	B	B	B	A	A	B	A	B
639	D_contig35755_111	1A	55.65	B	B	A	A	A	A	B	B	B	-	B	A	B	A	A	A	B	B	B	A	B	B	B	A	B	A	B	B	B	A	A	A	A	B	B	A	B	B	B	B	B	A	A	B	A	B
640	RAC875_c105730_397	1A	55.65	B	B	A	A	A	A	B	B	B	-	B	A	B	A	A	A	B	B	B	A	B	B	B	A	B	A	B	B	B	A	A	A	A	B	B	A	B	B	B	B	B	A	A	B	A	B
641	BS00021878_51	1A	55.65	B	B	A	A	A	A	B	B	B	-	B	A	B	A	A	A	B	B	B	A	B	B	B	A	B	A	B	B	B	A	A	A	A	B	B	A	B	B	B	B	B	A	A	B	A	B
642	BS00094681_51	1A	55.65	B	B	A	A	A	A	B	B	B	-	B	A	B	A	A	A	B	B	B	A	B	B	B	A	B	A	B	B	B	A	A	A	A	B	B	A	B	B	B	B	B	A	A	B	A	B
643	BS00110415_51	1A	55.65	B	B	A	A	A	A	B	B	B	-	B	A	B	A	A	A	B	B	B	A	B	B	B	A	B	A	B	B	B	A	A	A	A	B	B	A	B	B	B	B	B	A	A	B	A	B
644	Excalibur_c49588_76	1A	55.65	B	B	A	A	A	A	B	B	B	-	B	A	B	A	A	A	B	B	B	A	B	B	B	A	B	A	B	B	B	A	A	A	A	B	B	A	B	B	B	B	B	A	A	B	A	B
645	IAAV7929	1A	55.65	B	B	A	A	A	A	B	B	B	-	B	A	B	A	A	A	B	B	B	A	B	B	B	A	B	A	B	B	B	A	A	A	A	B	B	A	B	B	B	B	B	A	A	B	A	B
646	RAC875_c10400_791	1A	55.65	B	B	A	A	A	A	B	B	B	-	B	A	B	A	A	A	B	B	B	A	B	B	B	A	B	A	B	B	B	A	A	A	A	B	B	A	B	B	B	B	B	A	A	B	A	B
647	RAC875_c39125_365	1A	55.65	B	B	A	A	A	A	B	B	B	-	B	A	B	A	A	A	B	B	B	A	B	B	B	A	B	A	B	B	B	A	A	A	A	B	B	A	B	B	B	B	B	A	A	B	A	B
648	Tdurum_contig48416_335	1A	55.65	B	B	A	A	A	A	B	B	B	-	B	A	B	A	A	A	B	B	B	A	B	B	B	A	B	A	B	B	B	A	A	A	A	B	B	A	B	B	B	B	B	A	A	B	A	B
649	wsnp_BE403956A_Ta_2_3	1A	55.65	B	B	A	A	A	A	B	B	B	-	B	A	B	A	A	A	B	B	B	A	B	B	B	A	B	A	B	B	B	A	A	A	A	B	B	A	B	B	B	B	B	A	A	B	A	B
650	wsnp_Ex_c25628_34888253	1A	55.65	B	B	A	A	A	A	B	B	B	-	B	A	B	A	A	A	B	B	B	A	B	B	B	A	B	A	B	B	B	A	A	A	A	B	B	A	B	B	B	B	B	A	A	B	A	B
651	wsnp_Ex_c3565_6520901	1A	55.65	B	B	A	A	A	A	B	B	B	-	B	A	B	A	A	A	B	B	B	A	B	B	B	A	B	A	B	B	B	A	A	A	A	B	B	A	B	B	B	B	B	A	A	B	A	B
652	wsnp_Ex_c41969_48673442	1A	55.65	B	B	A	A	A	A	B	B	B	-	B	A	B	A	A	A	B	B	B	A	B	B	B	A	B	A	B	B	B	A	A	A	A	B	B	A	B	B	B	B	B	A	A	B	A	B
653	wsnp_Ex_c4605_8239915	1A	55.65	B	B	A	A	A	A	B	B	B	-	B	A	B	A	A	A	B	B	B	A	B	B	B	A	B	A	B	B	B	A	A	A	A	B	B	A	B	B	B	B	B	A	A	B	A	B
654	wsnp_Ex_rep_c101414_86780996	1A	55.65	B	B	A	A	A	A	B	B	B	-	B	A	B	A	A	A	B	B	B	A	B	B	B	A	B	A	B	B	B	A	A	A	A	B	B	A	B	B	B	B	B	A	A	B	A	B
655	wsnp_Ex_rep_c101414_86781128	1A	55.65	B	B	A	A	A	A	B	B	B	-	B	A	B	A	A	A	B	B	B	A	B	B	B	A	B	A	B	B	B	A	A	A	A	B	B	A	B	B	B	B	B	A	A	B	A	B
656	wsnp_Ex_rep_c101746_87053634	1A	55.65	B	B	A	A	A	A	B	B	B	-	B	A	B	A	A	A	B	B	B	A	B	B	B	A	B	A	B	B	B	A	A	A	A	B	B	A	B	B	B	B	B	A	A	B	A	B
657	wsnp_Ex_c3906_7086162	1A	55.65	B	B	A	A	A	A	B	B	B	-	B	A	B	A	A	A	B	B	B	A	B	B	B	A	B	A	B	B	B	A	A	A	A	B	B	A	B	B	B	B	B	A	A	B	A	B
658	Kukri_c61766_907	1A	55.65	B	B	A	A	A	A	B	B	B	A	B	A	B	A	A	A	B	B	B	A	B	B	B	A	B	A	B	B	B	A	A	A	A	B	B	A	B	B	B	B	B	A	A	B	A	B
659	BS00002001_51	1A	55.65	B	B	A	A	A	A	B	B	B	A	B	A	B	A	A	A	B	B	B	A	B	B	B	A	B	A	B	B	B	A	A	A	A	B	B	A	B	B	B	B	B	A	A	B	A	B
660	CAP8_c4610_292	1A	56.74	B	B	A	A	A	A	B	B	B	-	B	A	B	A	A	A	B	B	B	A	B	B	B	A	B	A	B	B	B	A	A	A	A	B	B	A	B	B	B	B	B	A	A	B	A	B
661	RAC875_c9833_297	1A	56.74	B	B	A	A	A	A	B	B	B	A	B	A	B	A	A	A	B	B	B	A	B	B	B	A	B	A	B	B	B	A	A	A	A	B	B	A	B	B	B	B	B	A	A	B	A	B
662	Kukri_rep_c96140_621	1A	56.74	B	B	A	A	A	A	B	B	B	-	B	A	B	A	A	A	B	B	B	A	B	B	B	A	B	A	B	B	B	A	A	A	A	B	B	A	B	B	B	B	B	A	A	B	A	B
663	BobWhite_c30109_240	1A	56.74	B	B	A	A	A	A	-	B	B	-	B	A	B	A	A	A	B	B	B	A	B	B	B	A	B	A	B	B	B	A	A	A	A	B	B	A	B	B	B	B	B	A	A	B	A	B
664	wsnp_BF475149A_Ta_2_1	1A	57.29	B	B	A	A	A	A	B	B	B	B	B	A	B	A	A	A	B	B	B	A	B	B	B	A	B	A	B	B	B	A	A	A	A	B	B	A	B	B	B	B	B	A	A	B	A	B
665	wsnp_JD_c24506_20670773	1A	58.38	B	B	A	A	A	A	B	B	B	-	B	A	B	A	A	A	B	B	B	A	B	B	B	A	B	A	B	B	B	A	A	A	A	B	B	A	B	B	B	B	B	A	A	B	A	B
666	wsnp_JD_c28928_23159662	1A	58.38	B	B	A	A	A	A	B	B	B	-	B	A	B	A	A	A	B	B	B	A	B	B	B	A	B	A	B	B	B	A	A	A	A	B	B	A	B	B	B	B	B	A	A	B	A	B
667	Tdurum_contig41931_480	1A	58.38	B	B	A	A	A	A	B	B	B	A	B	A	B	A	A	A	B	B	B	A	B	B	B	A	B	A	B	B	B	A	A	A	A	B	B	A	B	B	B	B	B	A	A	B	A	B
668	wsnp_Ex_c15383_23645972	1A	58.38	B	B	A	A	A	A	B	B	B	-	B	A	B	A	A	A	B	B	B	A	B	B	B	A	B	A	B	B	B	A	A	A	A	B	B	A	B	B	B	B	B	A	A	B	A	B
669	BobWhite_c478_1386	1A	60.05	B	B	A	A	A	A	B	B	B	A	B	A	B	A	A	A	B	B	B	A	B	B	B	A	B	A	B	B	B	A	A	A	A	B	B	A	B	B	B	B	B	A	A	B	A	B
670	Kukri_c609_328	1A	60.05	B	B	A	A	A	A	B	B	B	A	B	A	B	A	A	A	B	B	B	A	B	B	B	A	B	A	B	B	B	A	A	A	A	B	B	A	B	B	B	B	B	A	A	B	A	B
671	Ra_c10580_1629	1A	60.05	B	B	A	A	A	A	B	B	B	A	B	A	B	A	A	A	B	B	B	A	B	B	B	A	B	A	B	B	B	A	A	A	A	B	B	A	B	B	B	B	B	A	A	B	A	B
672	Ra_c2322_1067	1A	60.05	B	B	A	A	A	A	B	B	B	A	B	A	B	A	A	A	B	B	B	A	B	B	B	A	B	A	B	B	B	A	A	A	A	B	B	A	B	B	B	B	B	A	A	B	A	B
673	RAC875_c49760_107	1A	60.05	B	B	A	A	A	A	B	B	B	A	B	A	B	A	A	A	B	B	B	A	B	B	B	A	B	A	B	B	B	A	A	A	A	B	B	A	B	B	B	B	B	A	A	B	A	B
674	wsnp_Ra_c41581_48764320	1A	60.05	B	B	A	A	A	A	B	B	B	A	B	A	B	A	A	A	B	B	B	A	B	B	B	A	B	A	B	B	B	A	A	A	A	B	B	A	B	B	B	B	B	A	A	B	A	B
675	wsnp_RFL_Contig2808_2585736	1A	60.05	B	B	A	A	A	A	B	B	B	A	B	A	B	A	A	A	B	B	B	A	B	B	B	A	B	A	B	B	B	A	A	A	A	B	B	A	B	B	B	B	B	A	A	B	A	B
676	Tdurum_contig43360_1592	1A	60.05	B	B	A	A	A	A	B	B	B	A	B	A	B	A	A	A	B	B	B	A	B	B	B	A	B	A	B	B	B	A	A	A	A	B	B	A	B	B	B	B	B	A	A	B	A	B
677	wsnp_Ex_c2178_4086161	1A	60.05	B	B	A	A	A	A	B	B	B	A	B	A	B	A	A	A	B	B	B	A	B	B	B	A	B	A	B	B	B	A	A	A	A	B	B	A	B	B	B	B	B	A	A	B	A	B
678	BS00031200_51	1A	60.05	B	B	A	A	A	A	B	B	B	-	B	A	B	A	A	A	B	B	B	A	B	B	B	A	B	A	B	B	B	A	A	A	A	B	B	A	B	B	B	B	B	A	A	B	A	B
679	IACX10924	1A	60.05	B	B	A	A	A	A	B	B	B	-	B	A	B	A	A	A	B	B	B	A	B	B	B	A	B	A	B	B	B	A	A	A	A	B	B	A	B	B	B	B	B	A	A	B	A	B
680	RAC875_c41581_176	1A	60.05	B	B	A	A	A	A	B	B	B	-	B	A	B	A	A	A	B	B	B	A	B	B	B	A	B	A	B	B	B	A	A	A	A	B	B	A	B	B	B	B	B	A	A	B	A	B
681	Tdurum_contig43360_1381	1A	60.05	B	B	A	A	A	A	B	B	B	-	B	A	B	A	A	A	B	B	B	A	B	B	B	A	B	A	B	B	B	A	A	A	A	B	B	A	B	B	B	B	B	A	A	B	A	B
682	wsnp_Ku_rep_c71909_71634013	1A	60.05	B	B	A	A	A	A	B	B	B	-	B	A	B	A	A	A	B	B	B	A	B	B	B	A	B	A	B	B	B	A	A	A	A	B	B	A	B	B	B	B	B	A	A	B	A	B
683	Tdurum_contig81558_272	1A	60.05	B	B	A	A	A	A	B	B	B	-	B	A	B	A	A	A	B	B	B	A	B	B	B	A	B	A	B	B	B	A	A	A	A	B	B	A	B	B	B	B	B	A	A	B	A	B
684	wsnp_Ex_c1959_3692097	1A	60.05	B	B	A	A	A	A	B	B	B	-	B	A	B	A	A	A	B	B	B	A	B	B	B	A	B	A	B	B	B	A	A	A	A	B	B	A	B	B	B	B	B	A	A	B	A	B
685	RFL_Contig5001_1099	1A	63.39	B	B	A	A	A	A	B	B	B	-	B	A	B	A	A	A	B	B	B	A	B	B	B	A	B	A	B	B	B	A	A	A	A	B	B	A	A	B	B	A	B	A	A	B	A	B
686	Excalibur_c44697_74	1A	63.39	B	B	A	A	A	A	B	B	B	-	B	A	B	A	A	A	B	B	B	A	B	B	B	A	B	A	B	B	B	A	A	A	A	B	B	A	A	B	B	A	B	A	A	B	A	B
687	Tdurum_contig28899_127	1A	63.39	B	B	A	A	A	A	-	B	B	B	B	A	B	A	A	A	B	B	B	A	B	B	B	A	B	A	B	B	B	A	A	A	A	B	B	A	A	B	B	A	B	A	A	B	A	B
688	IACX4168	1A	63.93	B	B	A	A	A	A	B	B	B	B	B	A	B	A	A	A	B	B	B	A	B	B	B	A	B	A	B	B	B	A	A	A	A	B	B	A	A	B	B	A	B	A	A	B	A	B
689	RFL_Contig530_2305	1A	64.47	B	B	A	A	A	A	B	B	B	B	B	A	B	A	A	A	B	B	B	A	B	B	B	A	B	A	B	B	B	A	A	A	A	B	B	A	A	B	B	A	B	A	A	B	A	B
690	Excalibur_rep_c84731_611	1A	64.47	B	B	A	A	A	A	B	B	B	B	B	A	B	A	A	A	B	B	B	A	B	B	B	A	B	A	B	B	B	A	A	A	A	B	B	A	A	B	B	A	B	A	A	B	A	B
691	TA002594-0782	1A	64.47	B	B	A	A	A	A	B	B	B	B	B	A	B	A	A	A	B	B	B	A	B	B	B	A	B	A	B	B	B	A	A	A	A	B	B	A	A	B	B	A	B	A	A	B	A	B
692	GENE-0491_632	1A	64.47	B	B	A	A	A	A	B	B	B	B	B	A	B	A	A	A	B	B	B	A	B	B	B	A	B	A	B	B	B	A	A	A	A	B	B	A	A	B	B	A	B	A	A	B	A	B
693	RAC875_c9899_510	1A	64.47	B	B	A	A	A	A	B	B	B	B	B	A	B	A	A	A	B	B	B	A	B	B	B	A	B	A	B	B	B	A	A	A	A	B	B	A	A	B	B	A	B	A	A	B	A	B
694	TA004725-0348	1A	64.47	B	B	A	A	A	A	B	B	B	-	B	A	B	A	A	A	B	B	B	A	B	B	B	A	B	A	B	B	B	A	A	A	A	B	B	A	A	B	B	A	B	A	A	B	A	B
695	Excalibur_c13489_867	1A	67.21	B	B	A	A	A	A	B	B	B	B	B	A	B	A	A	A	B	B	B	A	B	B	B	A	B	A	B	B	B	A	A	A	A	B	B	A	A	B	B	A	B	A	A	B	A	B
696	BobWhite_c37935_124	1A	67.74	B	B	A	A	A	A	B	B	B	B	B	A	B	A	A	A	B	B	B	A	B	B	B	A	B	A	B	B	B	A	A	A	A	B	B	A	A	B	B	A	B	A	A	B	A	B
697	IACX18883	1A	67.74	B	B	A	A	A	A	B	B	B	B	B	A	B	A	A	A	B	B	B	A	B	B	B	A	B	A	B	B	B	A	A	A	A	B	B	A	A	B	B	A	B	A	A	B	A	B
698	wsnp_Ex_c4310_7770452	1A	67.74	B	B	A	A	A	A	B	B	B	B	B	A	B	A	A	A	B	B	B	A	B	B	B	A	B	A	B	B	B	A	A	A	A	B	B	A	A	B	B	A	B	A	A	B	A	B
699	wsnp_Ra_c32175_41221223	1A	67.74	B	B	A	A	A	A	B	B	B	B	B	A	B	A	A	A	B	B	B	A	B	B	B	A	B	A	B	B	B	A	A	A	A	B	B	A	A	B	B	A	B	A	A	B	A	B
700	BobWhite_c38865_319	1A	67.74	B	B	A	A	A	A	B	B	B	B	B	A	B	A	A	A	B	B	B	A	B	B	B	A	B	A	B	B	B	A	A	A	A	B	B	A	A	B	B	A	B	A	A	B	A	B
701	BS00021719_51	1A	67.74	B	B	A	A	A	A	B	B	B	-	B	A	B	A	A	A	B	B	B	A	B	B	B	A	B	A	B	B	B	A	A	A	A	B	B	A	A	B	B	A	B	A	A	B	A	B
702	IAAV9050	1A	67.74	B	B	A	A	A	A	-	B	B	B	B	A	B	A	A	A	B	B	B	A	B	B	B	A	B	A	B	B	B	A	A	A	A	B	B	A	A	B	B	A	B	A	A	B	A	B
703	RAC875_c86680_391	1A	67.74	B	B	A	A	A	A	-	B	B	-	B	A	B	A	A	A	B	B	B	A	B	B	B	A	B	A	B	B	B	A	A	A	A	B	B	A	-	B	B	-	B	A	A	B	A	B
704	Excalibur_c59894_97	1A	67.74	B	B	A	A	A	A	-	B	B	-	B	A	B	A	A	A	B	B	B	A	B	B	B	A	B	A	B	B	B	A	A	A	A	B	B	A	B	B	B	B	B	A	A	B	A	B
705	Kukri_c20672_360	1A	67.74	B	B	A	A	A	A	A	B	B	A	B	A	B	A	A	A	B	B	B	A	B	B	B	A	B	A	B	B	B	A	A	A	A	B	B	A	B	B	B	B	B	A	A	B	A	B
706	Kukri_c35200_895	1A	67.74	B	B	A	A	A	A	A	B	B	A	B	A	B	A	A	A	B	B	B	A	B	B	B	A	B	A	B	B	B	A	A	A	A	B	B	A	B	B	B	B	B	A	A	B	A	B
707	Kukri_c88698_296	1A	67.74	B	B	A	A	A	A	A	B	B	A	B	A	B	A	A	A	B	B	B	A	B	B	B	A	B	A	B	B	B	A	A	A	A	B	B	A	B	B	B	B	B	A	A	B	A	B
708	tplb0059e14_515	1A	67.74	B	B	A	A	A	A	-	B	B	-	B	A	B	A	A	A	B	B	B	A	B	B	B	A	B	A	B	B	B	A	A	A	A	B	B	A	B	B	B	B	B	A	A	B	A	B
709	GENE-0106_229	1A	67.74	B	B	A	A	A	A	-	B	B	A	B	A	B	A	A	A	B	B	B	A	B	B	B	A	B	A	B	B	B	A	A	A	A	B	B	A	B	B	B	B	B	A	A	B	A	B
710	IACX3496	1A	69.4	B	B	A	A	A	A	-	B	B	-	B	A	B	A	A	A	B	B	B	A	B	B	B	A	B	A	B	B	B	A	A	A	A	B	B	A	B	B	B	B	B	A	A	B	A	B
711	Kukri_c10453_875	1A	69.4	B	B	A	A	A	A	-	B	B	-	B	A	B	A	A	A	B	B	B	A	B	B	B	A	B	A	B	B	B	A	A	A	A	B	B	A	B	B	B	B	B	A	A	B	A	B
712	BS00033469_51	1A	69.95	B	B	A	A	A	A	A	B	B	A	B	A	B	A	A	A	B	B	B	A	B	B	B	A	B	B	B	B	B	A	A	A	A	B	B	A	B	B	B	B	B	A	A	B	A	B
713	RAC875_c23158_301	1A	69.95	B	B	A	A	A	A	A	B	B	A	B	A	B	A	A	A	B	B	B	A	B	B	B	A	B	B	B	B	B	A	A	A	A	B	B	A	B	B	B	B	B	A	A	B	A	B
714	wsnp_Ex_c56097_58352130	1A	69.95	B	B	A	A	A	A	A	B	B	A	B	A	B	A	A	A	B	B	B	A	B	B	B	A	B	B	B	B	B	A	A	A	A	B	B	A	B	B	B	B	B	A	A	B	A	B
715	GENE-0112_64	1A	69.95	B	B	A	A	A	A	A	B	B	A	B	A	B	A	A	A	B	B	B	A	B	B	B	A	B	B	B	B	B	A	A	A	A	B	B	A	B	B	B	B	B	A	A	B	A	B
716	Kukri_c3582_87	1A	69.95	B	B	A	A	A	A	A	B	B	A	B	A	B	A	A	A	B	B	B	A	B	B	B	A	B	B	B	B	B	A	A	A	A	B	B	A	B	B	B	B	B	A	A	B	A	B
717	RAC875_c41275_131	1A	69.95	B	B	A	A	A	A	-	B	B	-	B	A	B	A	A	A	B	B	B	A	B	B	B	A	B	B	B	B	B	A	A	A	A	B	B	A	B	B	B	B	B	A	A	B	A	B
718	wsnp_Ex_c56097_58351893	1A	69.95	B	B	A	A	A	A	-	B	B	-	B	A	B	A	A	A	B	B	B	A	B	B	B	A	B	B	B	B	B	A	A	A	A	B	B	A	B	B	B	B	B	A	A	B	A	B
719	Excalibur_c13183_128	1A	69.95	B	B	A	A	A	A	-	B	B	-	B	A	B	A	A	A	B	B	B	A	B	B	B	A	B	B	B	B	B	A	A	A	A	B	B	A	-	B	B	-	B	A	A	B	A	B
720	Ra_c58315_265	1A	69.95	B	B	A	A	A	A	-	B	B	-	B	A	B	A	A	A	B	B	B	A	B	B	B	A	B	B	B	B	B	A	A	A	A	B	B	A	-	B	B	-	B	A	A	B	A	B
721	Excalibur_c56097_168	1A	69.95	B	B	A	A	A	A	B	B	B	B	B	A	B	A	A	A	B	B	B	A	B	B	B	A	B	B	B	B	B	A	A	A	A	B	B	A	A	B	B	A	B	A	A	B	A	B
722	RAC875_c21625_246	1A	69.95	B	B	A	A	A	A	B	B	B	B	B	A	B	A	A	A	B	B	B	A	B	B	B	A	B	B	B	B	B	A	A	A	A	B	B	A	A	B	B	A	B	A	A	B	A	B
723	RAC875_c31133_198	1A	69.95	B	B	A	A	A	A	B	B	B	-	B	A	B	A	A	A	B	B	B	A	B	B	B	A	B	B	B	B	B	A	A	A	A	B	B	A	A	B	B	A	B	A	A	B	A	B
724	BS00087600_51	1A	71.03	B	B	A	A	A	A	B	B	B	B	B	A	B	A	A	A	B	B	B	A	B	B	B	A	B	B	B	B	B	A	A	A	A	B	B	A	A	B	B	A	B	A	A	B	A	B
725	RAC875_c2734_135	1A	71.03	B	B	A	A	A	A	B	B	B	B	B	A	B	A	A	A	B	B	B	A	B	B	B	A	B	B	B	B	B	A	A	A	A	B	B	A	A	B	B	A	B	A	A	B	A	B
726	RAC875_c53185_802	1A	71.03	B	B	A	A	A	A	B	B	B	B	B	A	B	A	A	A	B	B	B	A	B	B	B	A	B	B	B	B	B	A	A	A	A	B	B	A	A	B	B	A	B	A	A	B	A	B
727	BS00021889_51	1A	71.03	B	B	A	A	A	A	-	B	B	-	B	A	B	A	A	A	B	B	B	A	B	B	B	A	B	B	B	B	B	A	A	A	A	B	B	A	A	B	B	A	B	A	A	B	A	B
728	Excalibur_rep_c112145_271	1A	71.03	B	B	A	A	A	A	-	B	B	-	B	A	B	A	A	A	B	B	B	A	B	B	B	A	B	B	B	B	B	A	A	A	A	B	B	A	A	B	B	A	B	A	A	B	A	B
729	BS00067421_51	1A	71.03	B	B	A	A	A	A	-	B	B	-	B	A	B	A	A	A	B	B	B	A	B	B	B	A	B	B	B	B	B	A	A	A	A	B	B	A	-	B	B	-	B	A	A	B	A	B
730	wsnp_BE495786A_Ta_2_1	1A	71.03	B	B	A	A	A	A	-	B	B	-	B	A	B	A	A	A	B	B	B	A	B	B	B	A	B	B	B	B	B	A	A	A	A	B	B	A	-	B	B	-	B	A	A	B	A	B
731	BS00012283_51	1A	71.03	B	B	A	A	A	A	A	B	B	A	B	A	B	A	A	A	B	B	B	A	B	B	B	A	B	B	B	B	B	A	A	A	A	B	B	A	B	B	B	B	B	A	A	B	A	B
732	IACX11070	1A	71.03	B	B	A	A	A	A	A	B	B	A	B	A	B	A	A	A	B	B	B	A	B	B	B	A	B	B	B	B	B	A	A	A	A	B	B	A	B	B	B	B	B	A	A	B	A	B
733	Kukri_c27785_400	1A	71.03	B	B	A	A	A	A	A	B	B	A	B	A	B	A	A	A	B	B	B	A	B	B	B	A	B	B	B	B	B	A	A	A	A	B	B	A	B	B	B	B	B	A	A	B	A	B
734	wsnp_Ex_c5216_9235964	1A	71.03	B	B	A	A	A	A	A	B	B	A	B	A	B	A	A	A	B	B	B	A	B	B	B	A	B	B	B	B	B	A	A	A	A	B	B	A	B	B	B	B	B	A	A	B	A	B
735	Excalibur_c7033_159	1A	71.03	B	B	A	A	A	A	A	B	B	A	B	A	B	A	A	A	B	B	B	A	B	B	B	A	B	B	B	B	B	A	A	A	A	B	B	A	B	B	B	B	B	A	A	B	A	B
736	BS00065676_51	1A	71.03	B	B	A	A	A	A	A	B	B	-	B	A	B	A	A	A	B	B	B	A	B	B	B	A	B	B	B	B	B	A	A	A	A	B	B	A	B	B	B	B	B	A	A	B	A	B
737	BS00023101_51	1A	71.03	B	B	A	A	A	A	-	B	B	-	B	A	B	A	A	A	B	B	B	A	B	B	B	A	B	B	B	B	B	A	A	A	A	B	B	A	B	B	B	B	B	A	A	B	A	B
738	IACX662	1A	71.03	B	B	A	A	A	A	-	B	B	-	B	A	B	A	A	A	B	B	B	A	B	B	B	A	B	B	B	B	B	A	A	A	A	B	B	A	B	B	B	B	B	A	A	B	A	B
739	wsnp_JD_c13903_13781269	1A	71.03	B	B	A	A	A	A	-	B	B	-	B	A	B	A	A	A	B	B	B	A	B	B	B	A	B	B	B	B	B	A	A	A	A	B	B	A	B	B	B	B	B	A	A	B	A	B
740	Ku_c32078_885	1A	71.03	B	B	A	A	A	A	-	B	B	A	B	A	B	A	A	A	B	B	B	A	B	B	B	A	B	B	B	B	B	A	A	A	A	B	B	A	B	B	B	B	B	A	A	B	A	B
741	GENE-0004_635	1A	71.57	B	A	A	A	A	A	A	B	B	A	B	A	B	A	A	A	B	B	B	A	B	B	B	A	B	B	B	B	B	A	A	A	A	B	B	A	B	B	B	B	B	A	A	B	A	B
742	IAAV3049	1A	71.57	B	A	A	A	A	A	A	B	B	A	B	A	B	A	A	A	B	B	B	A	B	B	B	A	B	B	B	B	B	A	A	A	A	B	B	A	B	B	B	B	B	A	A	B	A	B
743	wsnp_Ex_c27940_37101775	1A	71.57	B	A	A	A	A	A	A	B	B	A	B	A	B	A	A	A	B	B	B	A	B	B	B	A	B	B	B	B	B	A	A	A	A	B	B	A	B	B	B	B	B	A	A	B	A	B
744	wsnp_Ex_c5192_9203100	1A	71.57	B	A	A	A	A	A	A	B	B	A	B	A	B	A	A	A	B	B	B	A	B	B	B	A	B	B	B	B	B	A	A	A	A	B	B	A	B	B	B	B	B	A	A	B	A	B
745	Tdurum_contig28296_243	1A	71.57	B	A	A	A	A	A	-	B	B	-	B	A	B	A	A	A	B	B	B	A	B	B	B	A	B	B	B	B	B	A	A	A	A	B	B	A	B	B	B	B	B	A	A	B	A	B
746	RAC875_c94534_75	1A	71.57	B	A	A	A	A	A	-	B	B	-	B	A	B	A	A	A	B	B	B	A	B	B	B	A	B	B	B	B	B	A	A	A	A	B	B	A	B	B	B	B	B	A	A	B	A	B
747	wsnp_Ex_c12336_19686808	1A	71.57	B	A	A	A	A	A	-	B	B	-	B	A	B	A	A	A	B	B	B	A	B	B	B	A	B	B	B	B	B	A	A	A	A	B	B	A	B	B	B	B	B	A	A	B	A	B
748	wsnp_Ex_c5192_9203682	1A	71.57	B	A	A	A	A	A	-	B	B	-	B	A	B	A	A	A	B	B	B	A	B	B	B	A	B	B	B	B	B	A	A	A	A	B	B	A	B	B	B	B	B	A	A	B	A	B
749	wsnp_Ku_c21356_31093507	1A	71.57	B	A	A	A	A	A	-	B	B	-	B	A	B	A	A	A	B	B	B	A	B	B	B	A	B	B	B	B	B	A	A	A	A	B	B	A	B	B	B	B	B	A	A	B	A	B
750	BS00022698_51	1A	71.57	B	A	A	A	A	A	-	B	B	-	B	A	B	A	A	A	B	B	B	A	B	B	B	A	B	B	B	B	B	A	A	A	A	B	B	A	-	B	B	-	B	A	A	B	A	B
751	CAP7_c12435_63	1A	71.57	B	A	A	A	A	A	-	B	B	-	B	A	B	A	A	A	B	B	B	A	B	B	B	A	B	B	B	B	B	A	A	A	A	B	B	A	-	B	B	-	B	A	A	B	A	B
752	Ex_c5192_943	1A	71.57	B	A	A	A	A	A	-	B	B	-	B	A	B	A	A	A	B	B	B	A	B	B	B	A	B	B	B	B	B	A	A	A	A	B	B	A	-	B	B	-	B	A	A	B	A	B
753	RFL_Contig3203_1971	1A	71.57	B	A	A	A	A	A	-	B	B	-	B	A	B	A	A	A	B	B	B	A	B	B	B	A	B	B	B	B	B	A	A	A	A	B	B	A	-	B	B	-	B	A	A	B	A	B
754	CAP11_c1972_285	1A	71.57	B	A	A	A	A	A	-	B	B	-	B	A	B	A	A	A	B	B	B	A	B	B	B	A	B	B	B	B	B	A	A	A	A	B	B	A	A	B	B	A	B	A	A	B	A	B
755	Excalibur_c30591_637	1A	71.57	B	A	A	A	A	A	B	B	B	B	B	A	B	A	A	A	B	B	B	A	B	B	B	A	B	B	B	B	B	A	A	A	A	B	B	A	A	B	B	A	B	A	A	B	A	B
756	IACX4378	1A	71.57	B	A	A	A	A	A	B	B	B	B	B	A	B	A	A	A	B	B	B	A	B	B	B	A	B	B	B	B	B	A	A	A	A	B	B	A	A	B	B	A	B	A	A	B	A	B
757	RAC875_c31276_1128	1A	71.57	B	A	A	A	A	A	B	B	B	B	B	A	B	A	A	A	B	B	B	A	B	B	B	A	B	B	B	B	B	A	A	A	A	B	B	A	A	B	B	A	B	A	A	B	A	B
758	wsnp_Ku_c24239_34199356	1A	71.57	B	A	A	A	A	A	B	B	B	B	B	A	B	A	A	A	B	B	B	A	B	B	B	A	B	B	B	B	B	A	A	A	A	B	B	A	A	B	B	A	B	A	A	B	A	B
759	wsnp_Ra_c12148_19539667	1A	71.57	B	A	A	A	A	A	-	B	B	B	B	A	B	A	A	A	B	B	B	A	B	B	B	A	B	B	B	B	B	A	A	A	A	B	B	A	A	B	B	A	B	A	A	B	A	B
760	wsnp_Ex_c534_1058778	1A	72.13	B	B	A	A	A	A	-	B	B	-	B	A	B	A	A	A	B	B	B	A	B	B	B	A	B	B	B	B	B	A	A	A	A	B	B	A	A	B	B	A	B	A	A	B	A	B
761	BS00021714_51	1A	75.53	A	A	A	A	A	A	-	B	B	-	B	A	B	A	A	A	B	B	B	B	B	B	B	A	B	B	B	B	B	A	A	A	A	B	B	A	-	B	B	-	B	A	A	B	A	B
762	RAC875_c23081_141	1A	75.53	A	A	A	A	A	A	-	B	B	A	B	A	B	A	A	A	B	B	B	B	B	B	B	A	B	B	B	B	B	A	A	A	A	B	B	A	B	B	B	B	B	A	A	B	A	B
763	BobWhite_c12568_900	1A	76.06	A	A	A	A	A	A	A	B	B	A	B	A	B	A	A	A	B	B	B	B	B	B	B	A	B	B	B	B	B	A	A	A	A	B	B	A	B	B	B	B	B	A	A	B	A	B
764	BS00065843_51	1A	76.06	A	A	A	A	A	A	A	B	B	A	B	A	B	A	A	A	B	B	B	B	B	B	B	A	B	B	B	B	B	A	A	A	A	B	B	A	B	B	B	B	B	A	A	B	A	B
765	BS00092585_51	1A	76.06	A	A	A	A	A	A	A	B	B	A	B	A	B	A	A	A	B	B	B	B	B	B	B	A	B	B	B	B	B	A	A	A	A	B	B	A	B	B	B	B	B	A	A	B	A	B
766	Ex_c105443_895	1A	76.06	A	A	A	A	A	A	A	B	B	A	B	A	B	A	A	A	B	B	B	B	B	B	B	A	B	B	B	B	B	A	A	A	A	B	B	A	B	B	B	B	B	A	A	B	A	B
767	Ex_c4051_1826	1A	76.06	A	A	A	A	A	A	A	B	B	A	B	A	B	A	A	A	B	B	B	B	B	B	B	A	B	B	B	B	B	A	A	A	A	B	B	A	B	B	B	B	B	A	A	B	A	B
768	Excalibur_c34697_831	1A	76.06	A	A	A	A	A	A	A	B	B	A	B	A	B	A	A	A	B	B	B	B	B	B	B	A	B	B	B	B	B	A	A	A	A	B	B	A	B	B	B	B	B	A	A	B	A	B
769	GENE-0410_71	1A	76.06	A	A	A	A	A	A	A	B	B	A	B	A	B	A	A	A	B	B	B	B	B	B	B	A	B	B	B	B	B	A	A	A	A	B	B	A	B	B	B	B	B	A	A	B	A	B
770	IACX11338	1A	76.06	A	A	A	A	A	A	A	B	B	A	B	A	B	A	A	A	B	B	B	B	B	B	B	A	B	B	B	B	B	A	A	A	A	B	B	A	B	B	B	B	B	A	A	B	A	B
771	Ra_c9876_373	1A	76.06	A	A	A	A	A	A	A	B	B	A	B	A	B	A	A	A	B	B	B	B	B	B	B	A	B	B	B	B	B	A	A	A	A	B	B	A	B	B	B	B	B	A	A	B	A	B
772	wsnp_Ex_c21193_30320134	1A	76.06	A	A	A	A	A	A	A	B	B	A	B	A	B	A	A	A	B	B	B	B	B	B	B	A	B	B	B	B	B	A	A	A	A	B	B	A	B	B	B	B	B	A	A	B	A	B
773	wsnp_Ex_c21336_30465618	1A	76.06	A	A	A	A	A	A	A	B	B	A	B	A	B	A	A	A	B	B	B	B	B	B	B	A	B	B	B	B	B	A	A	A	A	B	B	A	B	B	B	B	B	A	A	B	A	B
774	Excalibur_rep_c110246_86	1A	76.06	A	A	A	A	A	A	-	B	B	-	B	A	B	A	A	A	B	B	B	B	B	B	B	A	B	B	B	B	B	A	A	A	A	B	B	A	B	B	B	B	B	A	A	B	A	B
775	wsnp_Ex_rep_c68857_67737959	1A	76.06	A	A	A	A	A	A	-	B	B	-	B	A	B	A	A	A	B	B	B	B	B	B	B	A	B	B	B	B	B	A	A	A	A	B	B	A	B	B	B	B	B	A	A	B	A	B
776	IAAV8429	1A	77.15	A	A	A	A	A	A	B	B	B	B	B	A	B	A	A	A	B	B	B	B	B	B	B	A	B	B	B	B	B	A	A	A	A	B	B	A	A	B	B	A	B	A	A	B	A	B
777	RAC875_c19579_377	1A	77.15	A	A	A	A	A	A	B	B	B	B	B	A	B	A	A	A	B	B	B	B	B	B	B	A	B	B	B	B	B	A	A	A	A	B	B	A	A	B	B	A	B	A	A	B	A	B
778	Kukri_c25215_124	1A	77.15	A	A	A	A	A	A	B	B	B	B	B	A	B	A	A	A	B	B	B	B	B	B	B	A	B	B	B	B	B	A	A	A	A	B	B	A	A	B	B	A	B	A	A	B	A	B
779	Ra_c7552_772	1A	77.15	A	A	A	A	A	A	-	B	B	-	B	A	B	A	A	A	B	B	B	B	B	B	B	A	B	B	B	B	B	A	A	A	A	B	B	A	A	B	B	A	B	A	A	B	A	B
780	wsnp_Ex_rep_c105443_89868548	1A	77.7	A	A	A	A	A	A	B	B	B	B	B	A	B	A	A	A	B	B	B	B	B	B	B	A	B	B	B	B	B	A	A	A	A	B	B	A	A	B	B	A	B	A	A	B	A	B
781	wsnp_Ra_c4664_8410628	1A	78.24	A	A	A	A	A	A	-	B	B	-	B	A	B	A	A	A	B	B	B	B	B	B	B	A	B	B	B	B	B	A	A	A	A	B	B	A	A	B	B	A	B	A	A	B	A	B
782	Kukri_c16913_422	1A	78.79	A	A	A	A	A	A	B	B	B	B	B	A	B	A	A	A	B	B	B	B	B	B	B	A	B	B	B	B	B	A	A	A	A	B	B	A	A	B	B	A	B	A	A	B	A	B
783	wsnp_Ex_c35821_43892960	1A	78.79	A	A	A	A	A	A	B	B	B	B	B	A	B	A	A	A	B	B	B	B	B	B	B	A	B	B	B	B	B	A	A	A	A	B	B	A	A	B	B	A	B	A	A	B	A	B
784	Ku_c16913_363	1A	79.88	A	A	A	A	A	A	-	B	B	-	B	A	B	A	A	A	B	B	B	B	B	B	B	A	B	B	B	B	B	A	A	A	A	B	B	A	B	B	B	B	B	A	A	B	A	B
785	Excalibur_c35821_61	1A	79.88	A	A	A	A	A	A	A	B	B	A	B	A	B	A	A	A	B	B	B	B	B	B	B	A	B	B	B	B	B	A	A	A	A	B	B	A	B	B	B	B	B	A	A	B	A	B
786	wsnp_Ku_c16913_25885872	1A	79.88	A	A	A	A	A	A	A	B	B	A	B	A	B	A	A	A	B	B	B	B	B	B	B	A	B	B	B	B	B	A	A	A	A	B	B	A	B	B	B	B	B	A	A	B	A	B
787	Excalibur_rep_c82767_175	1A	79.88	A	A	A	A	A	A	-	B	B	A	B	A	B	A	A	A	B	B	B	B	B	B	B	A	B	B	B	B	B	A	A	A	A	B	B	A	B	B	B	B	B	A	A	B	A	B
788	wsnp_Ex_c19294_28225846	1A	80.42	A	A	A	A	A	A	A	B	B	A	B	A	B	A	A	A	B	B	B	B	B	B	B	A	B	B	B	B	B	A	A	A	A	B	B	A	B	B	B	B	B	A	A	B	A	B
789	CAP7_c6531_308	1A	81.06	A	A	A	A	A	A	-	B	B	-	B	A	B	-	A	A	-	B	B	B	B	B	B	A	B	B	-	B	B	-	-	A	A	B	B	A	A	B	-	-	-	A	A	B	A	B
790	BobWhite_c37384_208	1A	86.85	A	A	A	A	A	A	-	B	B	-	B	A	B	A	A	A	B	B	B	B	A	B	B	A	B	B	B	B	B	A	A	A	A	B	B	A	A	B	B	A	B	A	A	B	A	B
791	BobWhite_c38987_641	1A	86.85	A	A	A	A	A	A	-	B	B	B	B	A	B	A	A	A	B	B	B	B	A	B	B	A	B	B	B	B	B	A	A	A	A	B	B	A	A	B	B	A	B	A	A	B	A	B
792	RAC875_c29540_1109	1A	88.46	A	A	A	A	A	A	B	B	B	B	B	A	B	A	A	A	B	B	B	B	A	B	B	A	B	B	B	B	B	A	A	A	A	B	B	A	A	B	B	A	B	A	A	B	A	B
793	BS00065324_51	1A	88.46	A	A	A	A	A	A	-	B	B	-	B	A	B	A	A	A	B	B	B	B	A	B	B	A	B	B	B	B	B	A	A	A	A	B	B	A	A	B	B	A	B	A	A	B	A	B
794	wsnp_BE445113A_Ta_2_2	1A	88.46	A	A	A	A	A	A	-	B	B	-	B	A	B	A	A	A	B	B	B	B	A	B	B	A	B	B	B	B	B	A	A	A	A	B	B	A	A	B	B	A	B	A	A	B	A	B
795	BS00021728_51	1A	88.46	A	A	A	A	A	A	-	B	B	-	B	A	B	A	A	A	B	B	B	B	A	B	B	A	B	B	B	B	B	A	A	A	A	B	B	A	-	B	B	-	B	A	A	B	A	B
796	wsnp_BG314157A_Ta_2_1	1A	88.46	A	A	A	A	A	A	-	B	B	-	B	A	B	A	A	A	B	B	B	B	A	B	B	A	B	B	B	B	B	A	A	A	A	B	B	A	-	B	B	-	B	A	A	B	A	B
797	BobWhite_c29908_113	1A	88.46	A	A	A	A	A	A	A	B	B	A	B	A	B	A	A	A	B	B	B	B	A	B	B	A	B	B	B	B	B	A	A	A	A	B	B	A	B	B	B	B	B	A	A	B	A	B
798	IACX5960	1A	88.46	A	A	A	A	A	A	A	B	B	A	B	A	B	A	A	A	B	B	B	B	A	B	B	A	B	B	B	B	B	A	A	A	A	B	B	A	B	B	B	B	B	A	A	B	A	B
799	wsnp_Ra_c3270_6136110	1A	88.46	A	A	A	A	A	A	A	B	B	A	B	A	B	A	A	A	B	B	B	B	A	B	B	A	B	B	B	B	B	A	A	A	A	B	B	A	B	B	B	B	B	A	A	B	A	B
800	wsnp_Ra_c3270_6136601	1A	88.46	A	A	A	A	A	A	A	B	B	A	B	A	B	A	A	A	B	B	B	B	A	B	B	A	B	B	B	B	B	A	A	A	A	B	B	A	B	B	B	B	B	A	A	B	A	B
801	Kukri_c53153_92	1A	88.46	A	A	A	A	A	A	-	B	B	A	B	A	B	A	A	A	B	B	B	B	A	B	B	A	B	B	B	B	B	A	A	A	A	B	B	A	B	B	B	B	B	A	A	B	A	B
802	IACX5793	1A	88.46	A	A	A	A	A	A	-	B	B	-	B	A	B	A	A	A	B	B	B	B	A	B	B	A	B	B	B	B	B	A	A	A	A	B	B	A	B	B	B	B	B	A	A	B	A	B
803	Kukri_c18413_168	1A	88.46	A	A	A	A	A	A	-	B	B	-	B	A	B	A	A	A	B	B	B	B	A	B	B	A	B	B	B	B	B	A	A	A	A	B	B	A	B	B	B	B	B	A	A	B	A	B
804	Kukri_rep_c117029_125	1A	88.46	A	A	A	A	A	A	-	B	B	-	B	A	B	A	A	A	B	B	B	B	A	B	B	A	B	B	B	B	B	A	A	A	A	B	B	A	B	B	B	B	B	A	A	B	A	B
805	RFL_Contig22_617	1A	88.46	A	A	A	A	A	A	-	B	B	-	B	A	B	A	A	A	B	B	B	B	A	B	B	A	B	B	B	B	B	A	A	A	A	B	B	A	B	B	B	B	B	A	A	B	A	B
806	wsnp_Ra_c11877_19161832	1A	88.46	A	A	A	A	A	A	-	B	B	-	B	A	B	A	A	A	B	B	B	B	A	B	B	A	B	B	B	B	B	A	A	A	A	B	B	A	B	B	B	B	B	A	A	B	A	B
807	RFL_Contig3919_551	1A	88.46	A	A	A	A	A	A	B	B	B	B	B	A	B	A	A	A	B	B	B	B	A	B	B	A	B	B	B	B	B	A	A	A	A	B	B	A	B	B	B	B	B	A	A	B	A	B
808	wsnp_BE445113A_Ta_2_1	1A	89	A	A	A	A	A	A	A	B	B	-	B	A	B	A	A	A	B	B	B	B	A	B	B	A	B	B	B	B	B	A	A	A	A	B	B	A	B	B	B	B	B	A	A	B	A	B
809	Kukri_c58155_786	1A	90.62	A	A	A	A	A	A	A	B	B	A	B	A	B	B	A	A	B	B	B	B	A	B	B	A	B	B	B	B	B	A	A	A	A	B	B	A	B	B	B	B	B	A	A	B	A	B
810	Ex_c2848_957	1A	90.62	A	A	A	A	A	A	-	B	B	-	B	A	B	B	A	A	B	B	B	B	A	B	B	A	B	B	B	B	B	A	A	A	A	B	B	A	B	B	B	B	B	A	A	B	A	B
811	Excalibur_c3475_113	1A	91.16	A	A	A	A	A	A	A	B	B	A	B	A	B	B	A	A	B	B	B	B	A	B	B	A	B	B	B	B	B	A	A	A	A	B	B	A	B	B	B	B	B	A	A	B	A	B
812	RAC875_c46551_339	1A	91.16	A	A	A	A	A	A	A	B	B	A	B	A	B	B	A	A	B	B	B	B	A	B	B	A	B	B	B	B	B	A	A	A	A	B	B	A	B	B	B	B	B	A	A	B	A	B
813	BS00067742_51	1A	91.16	A	A	A	A	A	A	-	B	B	-	B	A	B	B	A	A	B	B	B	B	A	B	B	A	B	B	B	B	B	A	A	A	A	B	B	A	B	B	B	B	B	A	A	B	A	B
814	Excalibur_c3429_652	1A	91.16	A	A	A	A	A	A	-	B	B	A	B	A	B	B	A	A	B	B	B	B	A	B	B	A	B	B	B	B	B	A	A	A	A	B	B	A	B	B	B	B	B	A	A	B	A	B
815	Kukri_c43410_348	1A	91.16	A	A	A	A	A	A	-	B	B	-	B	A	B	B	A	A	B	B	B	B	A	B	B	A	B	B	B	B	B	A	A	A	A	B	B	A	B	B	B	B	B	A	A	B	A	B
816	RAC875_c100147_55	1A	91.16	A	A	A	A	A	A	-	B	B	-	B	A	B	B	A	A	B	B	B	B	A	B	B	A	B	B	B	B	B	A	A	A	A	B	B	A	-	B	B	B	B	A	A	B	A	B
817	Excalibur_c3429_236	1A	91.16	A	A	A	A	A	A	-	B	B	-	B	A	B	B	A	A	B	B	B	B	A	B	B	A	B	B	B	B	B	A	A	A	A	B	B	A	-	B	B	-	B	A	A	B	A	B
818	RAC875_c27417_150	1A	91.16	A	A	A	A	A	A	-	B	B	-	B	A	B	B	A	A	B	B	B	B	A	B	B	A	B	B	B	B	B	A	A	A	A	B	B	A	-	B	B	-	B	A	A	B	A	B
819	Excalibur_c3475_903	1A	91.16	A	A	A	A	A	A	-	B	B	-	B	A	B	B	A	A	B	B	B	B	A	B	B	A	B	B	B	B	B	A	A	A	A	B	B	A	A	B	B	A	B	A	A	B	A	B
820	Excalibur_c65437_104	1A	91.16	A	A	A	A	A	A	B	B	B	B	B	A	B	B	A	A	B	B	B	B	A	B	B	A	B	B	B	B	B	A	A	A	A	B	B	A	A	B	B	A	B	A	A	B	A	B
821	RAC875_c49074_374	1A	91.16	A	A	A	A	A	A	-	B	B	B	B	A	B	B	A	A	B	B	B	B	A	B	B	A	B	B	B	B	B	A	A	A	A	B	B	A	-	B	B	A	B	A	A	B	A	B
822	wsnp_Ex_c6452_11213329	1A	91.71	A	A	A	A	A	A	B	B	B	B	B	A	B	B	A	A	B	B	B	B	A	B	B	A	B	B	B	B	B	A	A	A	A	B	B	A	A	B	B	A	B	A	A	B	A	B
823	BS00030036_51	1A	91.71	A	A	A	A	A	A	-	B	B	-	B	A	B	B	A	A	B	B	B	B	A	B	B	A	B	B	B	B	B	A	A	A	A	B	B	A	A	B	B	A	B	A	A	B	A	B
824	BS00069145_51	1A	91.71	A	A	A	A	A	A	-	B	B	-	B	A	B	B	A	A	B	B	B	B	A	B	B	A	B	B	B	B	B	A	A	A	A	B	B	A	A	B	B	A	B	A	A	B	A	B
825	wsnp_Ex_c20489_29564938	1A	91.71	A	A	A	A	A	A	-	B	B	-	B	A	B	B	A	A	B	B	B	B	A	B	B	A	B	B	B	B	B	A	A	A	A	B	B	A	A	B	B	A	B	A	A	B	A	B
826	Kukri_c31891_1355	1A	91.71	A	A	A	A	A	A	-	B	B	-	B	A	B	B	A	A	B	B	B	B	A	B	B	A	B	B	B	B	B	A	A	A	A	B	B	A	A	B	B	A	B	A	A	B	A	B
827	GENE-0511_403	1A	91.71	A	A	A	A	A	A	-	B	B	-	B	A	B	B	A	A	B	B	B	B	A	B	B	A	B	B	B	B	B	A	A	A	A	B	B	A	A	B	B	A	B	A	A	B	A	B
828	wsnp_Ex_c1997_3755945	1A	92.26	A	A	A	A	A	A	B	B	B	B	B	A	B	B	A	A	B	B	B	B	A	B	B	A	B	B	B	B	B	A	A	A	A	B	B	A	A	B	B	A	B	A	A	B	A	B
829	wsnp_Ex_c1997_3757415	1A	92.26	A	A	A	A	A	A	B	B	B	B	B	A	B	B	A	A	B	B	B	B	A	B	B	A	B	B	B	B	B	A	A	A	A	B	B	A	A	B	B	A	B	A	A	B	A	B
830	wsnp_Ex_c1997_3757508	1A	92.26	A	A	A	A	A	A	B	B	B	B	B	A	B	B	A	A	B	B	B	B	A	B	B	A	B	B	B	B	B	A	A	A	A	B	B	A	A	B	B	A	B	A	A	B	A	B
831	BS00088035_51	1A	92.26	A	A	A	A	A	A	B	B	B	B	B	A	B	B	A	A	B	B	B	B	A	B	B	A	B	B	B	B	B	A	A	A	A	B	B	A	A	B	B	A	B	A	A	B	A	B
832	BobWhite_c46007_582	1A	92.26	A	A	A	A	A	A	B	B	B	B	B	A	B	B	A	A	B	B	B	B	A	B	B	A	B	B	B	B	B	A	A	A	A	B	B	A	A	B	B	A	B	A	A	B	A	B
833	wsnp_Ex_c32590_41222878	1A	92.26	A	A	A	A	A	A	B	B	B	B	B	A	B	B	A	A	B	B	B	B	A	B	B	A	B	B	B	B	B	A	A	A	A	B	B	A	A	B	B	A	B	A	A	B	A	B
834	wsnp_JD_c6544_7697578	1A	92.81	A	A	A	A	A	A	-	B	B	-	B	A	B	B	A	A	B	B	B	B	A	B	B	A	B	B	B	B	B	A	A	A	A	B	B	A	-	B	B	-	B	A	A	B	A	B
835	Excalibur_c50394_199	1A	92.81	A	A	A	A	A	A	A	B	B	-	B	A	B	B	A	A	B	B	B	B	A	B	B	A	B	B	B	B	B	A	A	A	A	B	B	A	B	B	B	B	B	A	A	B	A	B
836	Jagger_c5280_407	1A	92.81	A	A	A	A	A	A	A	B	B	A	B	A	B	B	A	A	B	B	B	B	A	B	B	A	B	B	B	B	B	A	A	A	A	B	B	A	B	B	B	B	B	A	A	B	A	B
837	Ku_c10813_1122	1A	92.81	A	A	A	A	A	A	A	B	B	A	B	A	B	B	A	A	B	B	B	B	A	B	B	A	B	B	B	B	B	A	A	A	A	B	B	A	B	B	B	B	B	A	A	B	A	B
838	Kukri_c54678_88	1A	92.81	A	A	A	A	A	A	A	B	B	A	B	A	B	B	A	A	B	B	B	B	A	B	B	A	B	B	B	B	B	A	A	A	A	B	B	A	B	B	B	B	B	A	A	B	A	B
839	Ra_c64515_242	1A	92.81	A	A	A	A	A	A	A	B	B	A	B	A	B	B	A	A	B	B	B	B	A	B	B	A	B	B	B	B	B	A	A	A	A	B	B	A	B	B	B	B	B	A	A	B	A	B
840	TA003955-1138	1A	92.81	A	A	A	A	A	A	A	B	B	A	B	A	B	B	A	A	B	B	B	B	A	B	B	A	B	B	B	B	B	A	A	A	A	B	B	A	B	B	B	B	B	A	A	B	A	B
841	RAC875_c32979_440	1A	92.81	A	A	A	A	A	A	A	B	B	-	B	A	B	B	A	A	B	B	B	B	A	B	B	A	B	B	B	B	B	A	A	A	A	B	B	A	B	B	B	B	B	A	A	B	A	B
842	TA001450-1081	1A	92.81	A	A	A	A	A	A	A	B	B	A	B	A	B	B	A	A	B	B	B	B	A	B	B	A	B	B	B	B	B	A	A	A	A	B	B	A	B	B	B	B	B	A	A	B	A	B
843	wsnp_Ex_c1997_3756118	1A	92.81	A	A	A	A	A	A	-	B	B	A	B	A	B	B	A	A	B	B	B	B	A	B	B	A	B	B	B	B	B	A	A	A	A	B	B	A	B	B	B	B	B	A	A	B	A	B
844	Ku_c809_2419	1A	92.81	A	A	A	A	A	A	-	B	B	-	B	A	B	B	A	A	B	B	B	B	A	B	B	A	B	B	B	B	B	A	A	A	A	B	B	A	B	B	B	B	B	A	A	B	A	B
845	wsnp_Ex_c1997_3757496	1A	92.81	A	A	A	A	A	A	-	B	B	B	B	A	B	B	A	A	B	B	B	B	A	B	B	A	B	B	B	B	B	A	A	A	A	B	B	A	B	B	B	B	B	A	A	B	A	B
846	Kukri_rep_c109473_80	1A	92.81	A	A	A	A	A	A	-	B	B	-	B	A	B	B	A	A	B	B	B	B	A	B	B	A	B	B	B	B	B	A	A	A	A	B	B	A	B	B	B	B	B	A	A	B	A	B
847	wsnp_Ex_c1997_3757721	1A	92.81	A	A	A	A	A	A	-	B	B	-	B	A	B	B	A	A	B	B	B	B	A	B	B	A	B	B	B	B	B	A	A	A	A	B	B	A	B	B	B	B	B	A	A	B	A	B
848	wsnp_JD_c6544_7697235	1A	92.81	A	A	A	A	A	A	-	B	B	-	B	A	B	B	A	A	B	B	B	B	A	B	B	A	B	B	B	B	B	A	A	A	A	B	B	A	B	B	B	B	B	A	A	B	A	B
849	wsnp_JD_c6544_7697412	1A	92.81	A	A	A	A	A	A	-	B	B	-	B	A	B	B	A	A	B	B	B	B	A	B	B	A	B	B	B	B	B	A	A	A	A	B	B	A	B	B	B	B	B	A	A	B	A	B
850	GENE-3454_74	1A	92.81	A	A	A	A	A	A	A	B	B	-	B	A	B	B	A	A	B	B	B	B	A	B	B	A	B	B	B	B	B	A	A	A	A	B	B	A	B	B	B	B	B	A	A	B	A	B
851	BobWhite_c14587_51	1A	93.35	A	A	A	A	A	A	A	B	B	A	B	A	B	B	A	A	B	B	B	B	A	B	B	A	B	B	B	B	B	A	A	A	A	B	B	A	B	B	B	B	B	A	A	B	A	B
852	BS00012525_51	1A	93.35	A	A	A	A	A	A	A	B	B	A	B	A	B	B	A	A	B	B	B	B	A	B	B	A	B	B	B	B	B	A	A	A	A	B	B	A	B	B	B	B	B	A	A	B	A	B
853	Excalibur_c14911_546	1A	93.35	A	A	A	A	A	A	A	B	B	A	B	A	B	B	A	A	B	B	B	B	A	B	B	A	B	B	B	B	B	A	A	A	A	B	B	A	B	B	B	B	B	A	A	B	A	B
854	Tdurum_contig57101_1616	1A	93.35	A	A	A	A	A	A	-	B	B	A	B	A	B	B	A	A	B	B	B	B	A	B	B	A	B	B	B	B	B	A	A	A	A	B	B	A	B	B	B	B	B	A	A	B	A	B
855	Tdurum_contig57101_742	1A	93.35	A	A	A	A	A	A	-	B	B	-	B	A	B	B	A	A	B	B	B	B	A	B	B	A	B	B	B	B	B	A	A	A	A	B	B	A	B	B	B	B	B	A	A	B	A	B
856	BS00066071_51	1A	93.35	A	A	A	A	A	A	A	B	-	-	B	A	B	B	A	A	B	B	B	B	A	B	B	A	B	B	B	B	B	A	A	A	A	B	B	A	B	B	B	B	B	A	A	B	A	B
857	CAP12_c1979_117	1A	93.91	A	A	A	A	A	A	-	B	B	-	B	A	B	B	A	A	B	B	B	B	A	B	B	A	B	B	B	B	B	A	A	A	A	B	B	A	B	B	B	B	B	A	A	B	A	B
858	BS00022158_51	1A	93.91	A	A	A	A	A	A	-	B	B	-	B	A	B	B	A	A	B	B	B	B	A	B	B	A	B	B	B	B	B	A	A	A	A	B	B	A	-	B	B	-	B	A	A	B	A	B
859	wsnp_Ku_c23012_32893918	1A	93.91	A	A	A	A	A	A	-	B	B	-	B	A	B	B	A	A	B	B	B	B	A	B	B	A	B	B	B	B	B	A	A	A	A	B	B	A	-	B	B	-	B	A	A	B	A	B
860	BobWhite_c11946_277	1A	95.01	A	A	A	A	A	A	-	B	B	-	B	A	B	B	A	A	B	B	B	B	A	B	B	A	B	B	B	B	B	A	A	A	A	B	B	A	-	B	B	-	B	A	A	B	A	B
861	BS00022788_51	1A	95.01	A	A	A	A	A	A	-	B	B	-	B	A	B	B	A	A	B	B	B	B	A	B	B	A	B	B	B	B	B	A	A	A	A	B	B	A	A	B	B	A	B	A	A	B	A	B
862	wsnp_BM137879A_Ta_2_1	1A	95.01	A	A	A	A	A	A	B	B	B	B	B	A	B	B	A	A	B	B	B	B	A	B	B	A	B	B	B	B	B	A	A	A	A	B	B	A	A	B	B	A	B	A	A	B	A	B
863	Excalibur_c1845_4911	1A	96.11	A	A	A	A	A	A	-	B	B	-	B	A	B	B	A	A	B	B	B	B	A	B	B	A	B	B	B	B	B	A	A	A	A	B	B	A	-	B	B	-	B	A	A	B	A	B
864	Excalibur_c1845_718	1A	96.11	A	A	A	A	A	A	-	B	B	-	B	A	B	B	A	A	B	B	B	B	A	B	B	A	B	B	B	B	B	A	A	A	A	B	B	A	-	B	B	-	B	A	A	B	A	B
865	Excalibur_c65755_51	1A	96.11	A	A	A	A	A	A	-	B	B	-	B	A	B	B	A	A	B	B	B	B	A	B	B	A	B	B	B	B	B	A	A	A	A	B	B	A	-	B	B	-	B	A	A	B	A	B
866	Kukri_c28695_269	1A	96.11	A	A	A	A	A	A	-	B	B	-	B	A	B	B	A	A	B	B	B	B	A	B	B	A	B	B	B	B	B	A	A	A	A	B	B	A	-	B	B	-	B	A	A	B	A	B
867	Ra_c24793_726	1A	96.11	A	A	A	A	A	A	-	B	B	-	B	A	B	B	A	A	B	B	B	B	A	B	B	A	B	B	B	B	B	A	A	A	A	B	B	A	-	B	B	-	B	A	A	B	A	B
868	RAC875_c12993_127	1A	96.11	A	A	A	A	A	A	-	B	B	-	B	A	B	B	A	A	B	B	B	B	A	B	B	A	B	B	B	B	B	A	A	A	A	B	B	A	-	B	B	-	B	A	A	B	A	B
869	RAC875_c12993_201	1A	96.11	A	A	A	A	A	A	-	B	B	-	B	A	B	B	A	A	B	B	B	B	A	B	B	A	B	B	B	B	B	A	A	A	A	B	B	A	-	B	B	-	B	A	A	B	A	B
870	RAC875_c45115_340	1A	96.11	A	A	A	A	A	A	-	B	B	-	B	A	B	B	A	A	B	B	B	B	A	B	B	A	B	B	B	B	B	A	A	A	A	B	B	A	-	B	B	-	B	A	A	B	A	B
871	RAC875_c45115_509	1A	96.11	A	A	A	A	A	A	-	B	B	-	B	A	B	B	A	A	B	B	B	B	A	B	B	A	B	B	B	B	B	A	A	A	A	B	B	A	-	B	B	-	B	A	A	B	A	B
872	wsnp_Ex_c1845_3472790	1A	96.11	A	A	A	A	A	A	-	B	B	-	B	A	B	B	A	A	B	B	B	B	A	B	B	A	B	B	B	B	B	A	A	A	A	B	B	A	-	B	B	-	B	A	A	B	A	B
873	Excalibur_c52725_585	1A	96.66	A	A	A	A	A	A	A	B	B	A	B	A	B	B	A	A	B	B	B	B	A	B	B	A	B	B	B	B	B	A	A	A	A	B	B	A	B	B	B	B	B	A	A	B	A	B
874	RAC875_c60514_90	1A	99.86	A	A	A	A	A	A	A	B	B	A	B	A	B	B	A	A	B	B	B	B	A	B	B	A	B	B	B	B	B	A	A	A	A	B	B	A	B	B	B	B	B	A	A	B	A	B
875	TA003063-0097	1A	99.86	A	A	A	A	A	A	A	B	B	A	B	A	B	B	A	A	B	B	B	B	A	B	B	A	B	B	B	B	B	A	A	A	A	B	B	A	B	B	B	B	B	A	A	B	A	B
876	Kukri_c48879_148	1A	100.4	A	A	A	A	A	A	B	B	B	-	B	A	B	B	A	A	B	B	B	B	A	B	B	A	B	B	B	B	B	A	A	A	A	B	B	A	B	B	B	B	B	A	A	B	A	B
877	RAC875_c1848_258	1A	100.94	A	A	A	A	A	A	B	B	B	-	B	A	B	B	A	A	B	B	B	B	A	B	B	A	B	B	B	B	B	A	A	A	A	B	B	A	B	B	B	B	B	A	A	B	A	B
878	wsnp_Ex_c9722_16062937	1A	107.54	B	A	A	A	A	A	-	B	B	B	B	A	B	B	A	A	B	B	B	B	A	B	B	A	B	B	A	B	B	A	A	A	A	B	B	A	B	B	B	B	B	A	A	B	A	B
879	wsnp_Ex_c8376_14113519	1A	107.54	B	A	A	A	A	A	A	B	B	B	B	A	B	B	A	A	B	B	B	B	A	B	B	A	B	B	A	B	B	A	A	A	A	B	B	A	B	B	B	B	B	A	A	B	A	B
880	BobWhite_c12977_65	1A	108.64	B	A	A	A	A	A	-	B	B	B	B	A	B	B	A	A	B	B	B	B	A	B	B	A	B	B	A	B	B	A	A	A	A	B	B	A	-	B	B	-	B	A	A	B	A	B
881	Excalibur_c29605_535	1A	108.64	B	A	A	A	A	A	-	B	B	B	B	A	B	B	A	A	B	B	B	B	A	B	B	A	B	B	A	B	B	A	A	A	A	B	B	A	A	B	B	A	B	A	A	B	A	B
882	BobWhite_c26212_208	1A	110.26	B	A	A	A	A	B	B	B	B	B	B	A	B	B	A	A	B	B	B	B	A	B	B	A	B	B	A	B	B	A	A	A	A	B	B	A	A	B	B	A	B	A	A	B	A	B
883	tplb0031d22_1107	1A	110.26	B	A	A	A	A	B	-	B	B	B	B	A	B	B	A	A	B	B	B	B	A	B	B	A	B	B	A	B	B	A	A	A	A	B	B	A	A	B	B	A	B	A	A	B	A	B
884	BobWhite_c14158_112	1A	110.26	B	A	A	A	A	B	-	B	B	B	B	A	B	B	A	A	B	B	B	B	A	B	B	A	B	B	A	B	B	A	A	A	A	B	B	A	A	B	B	A	B	A	A	B	A	B
885	CAP7_c12113_171	1A	110.26	B	A	A	A	A	B	A	B	B	B	B	A	B	B	A	A	B	B	B	B	A	B	B	A	B	B	A	B	B	A	A	A	A	B	B	A	-	B	B	A	B	A	A	B	A	B
886	Excalibur_c49946_169	1A	110.26	B	A	A	A	A	B	-	B	B	B	B	A	B	B	A	A	B	B	B	B	A	B	B	A	B	B	A	B	B	A	A	A	A	B	B	A	-	B	B	-	B	A	A	B	A	B
887	wsnp_BE517729A_Ta_2_1	1A	110.26	B	A	A	A	A	B	-	B	B	B	B	A	B	B	A	A	B	B	B	B	A	B	B	A	B	B	A	B	B	A	A	A	A	B	B	A	-	B	B	-	B	A	A	B	A	B
888	Kukri_c56494_585	1A	110.26	B	A	A	A	A	B	-	B	B	B	B	A	B	B	A	A	B	B	B	B	A	B	B	A	B	B	A	B	B	A	A	A	A	B	B	A	B	B	B	B	B	A	A	B	A	B
889	Tdurum_contig12576_159	1A	110.8	B	A	A	A	A	B	B	B	B	B	B	A	B	B	A	A	B	B	B	B	A	B	B	A	B	B	A	B	B	A	A	A	A	B	B	A	-	B	B	-	B	A	A	B	A	B
890	Kukri_c67383_102	1A	112.43	B	A	A	A	A	B	B	B	B	B	B	A	B	B	B	A	B	B	B	B	A	B	B	A	B	B	A	B	B	A	A	A	A	B	B	A	A	B	B	A	B	A	A	B	A	B
891	wsnp_Ex_c3258_6004611	1A	112.43	B	A	A	A	A	B	B	B	B	B	B	A	B	B	B	A	B	B	B	B	A	B	B	A	B	B	A	B	B	A	A	A	A	B	B	A	A	B	B	A	B	A	A	B	A	B
892	wsnp_Ex_c43228_49605281	1A	112.43	B	A	A	A	A	B	B	B	B	B	B	A	B	B	B	A	B	B	B	B	A	B	B	A	B	B	A	B	B	A	A	A	A	B	B	A	A	B	B	A	B	A	A	B	A	B
893	wsnp_Ex_rep_c68085_66839109	1A	112.43	B	A	A	A	A	B	B	B	B	B	B	A	B	B	B	A	B	B	B	B	A	B	B	A	B	B	A	B	B	A	A	A	A	B	B	A	A	B	B	A	B	A	A	B	A	B
894	Jagger_c5111_190	1A	112.43	B	A	A	A	A	B	B	B	B	B	B	A	B	B	B	A	B	B	B	B	A	B	B	A	B	B	A	B	B	A	A	A	A	B	B	A	A	B	B	A	B	A	A	B	A	B
895	BobWhite_c27438_81	1A	112.43	B	A	A	A	A	B	-	B	B	B	B	A	B	B	B	A	B	B	B	B	A	B	B	A	B	B	A	B	B	A	A	A	A	B	B	A	A	B	B	A	B	A	A	B	A	B
896	RAC875_rep_c120644_74	1A	112.43	B	A	A	A	A	B	-	B	B	B	B	A	B	B	B	A	B	B	B	B	A	B	B	A	B	B	A	B	B	A	A	A	A	B	B	A	A	B	B	A	B	A	A	B	A	B
897	RFL_Contig4781_1792	1A	112.43	B	A	A	A	A	B	-	B	B	B	B	A	B	B	B	A	B	B	B	B	A	B	B	A	B	B	A	B	B	A	A	A	A	B	B	A	A	B	B	A	B	A	A	B	A	B
898	wsnp_Ra_c11594_18777085	1A	112.43	B	A	A	A	A	B	-	B	B	B	B	A	B	B	B	A	B	B	B	B	A	B	B	A	B	B	A	B	B	A	A	A	A	B	B	A	A	B	B	A	B	A	A	B	A	B
899	CAP7_c1891_230	1A	112.43	B	A	A	A	A	B	-	B	B	B	B	A	B	B	B	A	B	B	B	B	A	B	B	A	B	B	A	B	B	A	A	A	A	B	B	A	-	B	B	-	B	A	A	B	A	B
900	BS00009808_51	1A	112.43	B	A	A	A	A	B	-	B	B	B	B	A	B	B	B	A	B	B	B	B	A	B	B	A	B	B	A	B	B	A	A	A	A	B	B	A	B	B	B	B	B	A	A	B	A	B
901	BS00011146_51	1A	112.43	B	A	A	A	A	B	-	B	B	B	B	A	B	B	B	A	B	B	B	B	A	B	B	A	B	B	A	B	B	A	A	A	A	B	B	A	B	B	B	B	B	A	A	B	A	B
902	BS00062876_51	1A	112.43	B	A	A	A	A	B	-	B	B	B	B	A	B	B	B	A	B	B	B	B	A	B	B	A	B	B	A	B	B	A	A	A	A	B	B	A	B	B	B	B	B	A	A	B	A	B
903	Ku_c17322_2436	1A	112.43	B	A	A	A	A	B	-	B	B	B	B	A	B	B	B	A	B	B	B	B	A	B	B	A	B	B	A	B	B	A	A	A	A	B	B	A	B	B	B	B	B	A	A	B	A	B
904	BS00034278_51	1A	112.43	B	A	A	A	A	B	A	B	B	B	B	A	B	B	B	A	B	B	B	B	A	B	B	A	B	B	A	B	B	A	A	A	A	B	B	A	B	B	B	B	B	A	A	B	A	B
905	CAP12_c3602_91	1A	112.43	B	A	A	A	A	B	A	B	B	B	B	A	B	B	B	A	B	B	B	B	A	B	B	A	B	B	A	B	B	A	A	A	A	B	B	A	B	B	B	B	B	A	A	B	A	B
906	wsnp_Ex_rep_c68493_67320068	1A	112.43	B	A	A	A	A	B	A	B	B	B	B	A	B	B	B	A	B	B	B	B	A	B	B	A	B	B	A	B	B	A	A	A	A	B	B	A	B	B	B	B	B	A	A	B	A	B
907	RAC875_c8482_160	1A	112.43	B	A	A	A	A	B	A	B	B	B	B	A	B	B	B	A	B	B	B	B	A	B	B	A	B	B	A	B	B	A	A	A	A	B	B	A	B	B	B	B	B	A	A	B	A	B
908	wsnp_Ku_c5210_9290700	1A	112.43	B	A	A	A	A	B	A	B	B	B	B	A	B	B	B	A	B	B	B	B	A	B	B	A	B	B	A	B	B	A	A	A	A	B	B	A	B	B	B	B	B	A	A	B	A	B
909	GENE-0527_92	1A	116.74	B	B	A	A	A	B	A	B	A	B	B	A	B	B	B	A	B	B	B	A	A	B	B	A	B	B	A	B	B	A	A	A	A	B	B	A	A	B	B	A	B	A	A	B	A	B
910	RAC875_c10083_800	1A	117.27	B	B	A	A	A	B	B	B	A	B	B	A	B	B	B	A	B	B	B	A	A	B	B	A	B	B	A	B	B	A	A	A	A	B	B	A	A	B	B	A	B	A	A	-	A	B
911	wsnp_BG263358A_Ta_2_1	1A	118.35	B	B	A	A	A	B	A	B	A	B	B	A	B	B	B	A	B	B	B	A	A	B	B	A	B	B	A	B	B	A	A	A	A	B	B	A	A	B	B	A	B	A	A	B	A	B
912	wsnp_BG263358A_Ta_2_3	1A	118.35	B	B	A	A	A	B	A	B	A	B	B	A	B	B	B	A	B	B	B	A	A	B	B	A	B	B	A	B	B	A	A	A	A	B	B	A	A	B	B	A	B	A	A	-	-	B
913	BS00087588_51	1A	118.9	B	B	A	A	A	B	-	B	A	B	B	A	B	B	B	A	B	B	B	A	A	B	B	A	B	B	A	B	B	A	A	A	A	B	B	A	A	B	B	A	B	A	A	-	A	B
914	RAC875_rep_c95460_302	1A	118.9	B	B	A	A	A	B	-	B	A	B	B	A	B	B	B	A	B	B	B	A	A	B	B	A	B	B	A	B	B	A	A	A	A	B	B	A	A	B	B	A	B	A	A	B	A	B
915	wsnp_Ra_rep_c95460_83855592	1A	118.9	B	B	A	A	A	B	-	B	A	B	B	A	B	B	B	A	B	B	B	A	A	B	B	A	B	B	A	B	B	A	A	A	A	B	B	A	A	B	B	A	B	A	A	B	A	B
916	IACX1873	1A	119.98	B	B	A	A	A	B	-	B	A	B	B	A	B	B	B	A	B	B	B	A	A	B	B	A	B	B	A	B	B	A	A	A	A	B	B	A	A	B	B	-	B	A	A	A	B	B
917	BS00065750_51	1A	121.06	B	B	A	A	A	B	-	B	A	B	B	A	B	B	B	A	B	B	B	A	A	B	B	A	B	B	A	B	B	A	A	A	A	B	B	A	A	B	B	-	B	A	A	A	B	B
918	Kukri_c84024_375	1A	121.06	B	B	A	A	A	B	-	B	A	B	B	A	B	B	B	A	B	B	B	A	A	B	B	A	B	B	A	B	B	A	A	A	A	B	B	A	A	B	B	A	B	A	A	-	B	B
919	BobWhite_c26122_129	1A	123.24	B	B	A	A	A	B	-	B	A	B	B	A	B	B	B	A	B	B	A	A	A	B	B	A	B	B	A	B	B	A	A	A	A	B	B	A	A	B	B	A	B	A	A	-	-	B
920	wsnp_Ku_c33917_43336069	1A	123.24	B	B	A	A	A	B	-	B	A	B	B	A	B	B	B	A	B	B	A	A	A	B	B	A	B	B	A	B	B	A	A	A	A	B	B	A	A	B	B	A	B	A	A	-	-	B
921	BobWhite_c28971_184	1A	123.24	B	B	A	A	A	B	-	B	A	B	B	A	B	B	B	A	B	B	A	A	A	B	B	A	B	B	A	B	B	A	A	A	A	B	B	A	A	B	B	-	B	A	A	A	B	B
922	IAAV8743	1A	123.24	B	B	A	A	A	B	-	B	A	B	B	A	B	B	B	A	B	B	A	A	A	B	B	A	B	B	A	B	B	A	A	A	A	B	B	A	A	B	B	-	B	A	A	A	B	B
923	BS00028146_51	1A	124.33	B	B	A	A	A	B	-	B	A	B	B	A	B	B	B	A	B	B	A	A	A	B	B	A	B	B	A	B	B	A	A	A	A	B	B	A	A	B	B	A	B	A	A	-	-	B
924	CAP7_c4879_249	1A	124.33	B	B	A	A	A	B	-	B	A	B	B	A	B	B	B	A	B	B	A	A	A	B	B	A	B	B	A	B	B	A	A	A	A	B	B	A	A	B	B	A	B	A	A	-	A	B
925	wsnp_Ex_c6563_11378915	1A	124.33	B	B	A	A	A	B	-	B	A	B	B	A	B	B	B	A	B	B	A	A	A	B	B	A	B	B	A	B	B	A	A	A	A	B	B	A	A	B	B	A	B	A	A	B	A	B
926	BS00012042_51	1A	125.41	B	B	A	A	A	B	A	B	A	B	B	A	B	B	B	A	B	B	A	A	A	B	B	A	B	B	A	B	B	A	A	A	A	B	B	A	A	B	B	A	B	A	A	B	A	B
927	BS00009104_51	1A	125.41	B	B	A	A	A	B	A	B	A	B	B	A	B	B	B	A	B	B	A	A	A	B	B	A	B	B	A	B	B	A	A	A	A	B	B	A	A	B	B	A	B	A	A	-	A	B
928	Kukri_c45512_193	1A	125.41	B	B	A	A	A	B	A	B	A	B	B	A	B	B	B	A	B	B	A	A	A	B	B	A	B	B	A	B	B	A	A	A	A	B	B	A	A	B	B	A	B	A	A	-	-	B
929	wsnp_CAP7_c3472_1623955	1A	125.41	B	B	A	A	A	B	A	B	A	B	B	A	B	B	B	A	B	B	A	A	A	B	B	A	B	B	A	B	B	A	A	A	A	B	B	A	A	B	B	A	B	A	A	-	-	B
930	Excalibur_c7113_2258	1A	125.41	B	B	A	A	A	B	A	B	A	B	B	A	B	B	B	A	B	B	A	A	A	B	B	A	B	B	A	B	B	A	A	A	A	B	B	A	A	B	B	-	B	A	A	A	B	B
931	RAC875_c15975_1208	1A	125.41	B	B	A	A	A	B	A	B	A	B	B	A	B	B	B	A	B	B	A	A	A	B	B	A	B	B	A	B	B	A	A	A	A	B	B	A	A	B	B	-	B	A	A	A	B	B
932	RAC875_c102343_204	1A	125.41	B	B	A	A	A	B	A	B	A	B	B	A	B	B	B	A	B	B	A	A	A	B	B	A	B	B	A	B	B	A	A	A	A	B	B	A	A	B	B	-	B	A	A	A	B	B
933	GENE-3046_367	1A	125.97	B	B	A	A	A	B	A	B	A	B	B	A	B	B	B	A	B	B	A	A	A	B	B	A	B	B	A	B	B	A	A	A	A	B	B	A	A	B	B	-	B	A	A	-	B	B
934	BobWhite_c13761_242	1A	126.53	B	B	A	A	A	B	A	B	A	B	B	A	B	B	B	A	B	B	A	A	A	B	B	A	B	B	A	B	B	A	A	A	A	B	B	A	A	B	B	A	B	A	A	B	A	B
935	wsnp_JD_c13384_13393159	1A	126.53	B	B	A	A	A	B	A	B	A	B	B	A	B	B	B	A	B	B	A	A	A	B	B	A	B	B	A	B	B	A	A	A	A	B	B	A	A	B	B	A	B	A	A	B	A	B
936	BS00022396_51	1A	127.6	B	B	A	A	A	B	A	B	A	B	B	A	B	B	B	A	B	B	A	A	A	B	B	A	B	B	A	B	B	A	A	A	A	B	B	A	A	B	B	A	B	A	A	B	-	B
937	BS00088350_51	1A	127.6	B	B	A	A	A	B	A	B	A	B	B	A	B	B	B	A	B	B	A	A	A	B	B	A	B	B	A	B	B	A	A	A	A	B	B	A	A	B	B	A	B	A	A	B	A	B
938	wsnp_BG606986A_Ta_2_4	1A	127.6	B	B	A	A	A	B	A	B	A	B	B	A	B	B	B	A	B	B	A	A	A	B	B	A	B	B	A	B	B	A	A	A	A	B	B	A	A	B	B	A	B	A	A	B	A	B
939	wsnp_BG606986A_Ta_2_1	1A	127.6	B	B	A	A	A	B	A	B	A	B	B	A	B	B	B	A	B	B	A	A	A	B	B	A	B	B	A	B	B	A	A	A	A	B	B	A	A	B	B	A	B	A	A	-	A	B
940	BS00081002_51	1A	127.6	B	B	A	A	A	B	A	B	A	B	B	A	B	B	B	A	B	B	A	A	A	B	B	A	B	B	A	B	B	A	A	A	A	B	B	A	A	B	B	A	B	A	A	-	-	B
941	Tdurum_contig21329_326	1A	127.6	B	B	A	A	A	B	A	B	A	B	B	A	B	B	B	A	B	B	A	A	A	B	B	A	B	B	A	B	B	A	A	A	A	B	B	A	A	B	B	-	B	A	A	A	B	B
942	Kukri_c49463_154	1A	129.23	B	B	A	A	A	B	A	B	A	B	B	A	B	B	B	A	B	B	A	A	A	B	B	A	B	B	A	B	B	A	A	A	A	B	B	A	A	B	B	A	B	A	A	-	A	B
943	IAAV130	1A	137.5	B	B	A	A	A	B	-	B	A	B	B	A	B	A	B	A	B	B	A	A	A	A	B	A	B	B	A	B	B	A	A	A	A	B	B	A	A	B	A	A	B	A	A	B	A	B
944	Ku_c8992_405	1A	137.5	B	B	A	A	A	B	B	B	A	B	B	A	B	A	B	A	B	B	A	A	A	A	B	A	B	B	A	B	B	A	A	A	A	B	B	A	A	B	A	A	B	A	A	B	A	B
945	RAC875_c12348_720	1A	137.5	B	B	A	A	A	B	B	B	A	B	B	A	B	A	B	A	B	B	A	A	A	A	B	A	B	B	A	B	B	A	A	A	A	B	B	A	A	B	A	A	B	A	A	B	A	B
946	RAC875_rep_c105766_652	1A	137.5	B	B	A	A	A	B	B	B	A	B	B	A	B	A	B	A	B	B	A	A	A	A	B	A	B	B	A	B	B	A	A	A	A	B	B	A	A	B	A	A	B	A	A	B	A	B
947	RFL_Contig5334_831	1A	137.5	B	B	A	A	A	B	B	B	A	B	B	A	B	A	B	A	B	B	A	A	A	A	B	A	B	B	A	B	B	A	A	A	A	B	B	A	A	B	A	A	B	A	A	B	A	B
948	TA001600-1603	1A	137.5	B	B	A	A	A	B	B	B	A	B	B	A	B	A	B	A	B	B	A	A	A	A	B	A	B	B	A	B	B	A	A	A	A	B	B	A	A	B	A	A	B	A	A	B	A	B
949	wsnp_Ex_c41953_48658353	1A	137.5	B	B	A	A	A	B	B	B	A	B	B	A	B	A	B	A	B	B	A	A	A	A	B	A	B	B	A	B	B	A	A	A	A	B	B	A	A	B	A	A	B	A	A	B	A	B
950	wsnp_Ex_rep_c102067_87313597	1A	137.5	B	B	A	A	A	B	B	B	A	B	B	A	B	A	B	A	B	B	A	A	A	A	B	A	B	B	A	B	B	A	A	A	A	B	B	A	A	B	A	A	B	A	A	B	A	B
951	Jagger_c6890_167	1A	138.05	B	B	A	A	A	B	-	B	A	B	B	A	B	A	B	A	B	B	A	A	A	A	B	A	B	B	A	B	B	A	A	A	A	B	B	A	A	B	A	A	B	A	A	-	B	B
952	wsnp_Ex_rep_c102067_87314043	1A	138.05	B	B	A	A	A	B	-	B	A	B	B	A	B	A	B	A	B	B	A	A	A	A	B	A	B	B	A	B	B	A	A	A	A	B	B	A	A	B	A	A	B	A	A	-	B	B
953	BS00085366_51	1A	138.05	B	B	A	A	A	B	A	B	A	B	B	A	B	A	B	A	B	B	A	A	A	A	B	A	B	B	A	B	B	A	A	A	A	B	B	A	A	B	A	A	B	A	A	A	B	B
954	RAC875_rep_c72890_63	1A	138.05	B	B	A	A	A	B	A	B	A	B	B	A	B	A	B	A	B	B	A	A	A	A	B	A	B	B	A	B	B	A	A	A	A	B	B	A	A	B	A	-	B	A	A	A	B	B
955	Kukri_rep_c115111_251	1A	138.05	B	B	A	A	A	B	-	B	A	B	B	A	B	A	B	A	B	B	A	A	A	A	B	A	B	B	A	B	B	A	A	A	A	B	B	A	A	B	A	-	B	A	A	A	B	B
956	BobWhite_c721_74	1A	138.05	B	B	A	A	A	B	-	B	A	B	B	A	B	A	B	A	B	B	A	A	A	A	B	A	B	B	A	B	B	A	A	A	A	B	B	A	A	B	A	-	B	A	A	A	B	B
957	IAAV544	1A	138.05	B	B	A	A	A	B	-	B	A	B	B	A	B	A	B	A	B	B	A	A	A	A	B	A	B	B	A	B	B	A	A	A	A	B	B	A	A	B	A	-	B	A	A	A	B	B
958	Ra_c110766_321	1A	138.05	B	B	A	A	A	B	-	B	A	B	B	A	B	A	B	A	B	B	A	A	A	A	B	A	B	B	A	B	B	A	A	A	A	B	B	A	A	B	A	-	B	A	A	A	B	B
959	RFL_Contig5334_1969	1A	138.05	B	B	A	A	A	B	-	B	A	B	B	A	B	A	B	A	B	B	A	A	A	A	B	A	B	B	A	B	B	A	A	A	A	B	B	A	A	B	A	-	B	A	A	A	B	B
960	Tdurum_contig56158_60	1A	138.05	B	B	A	A	A	B	-	B	A	B	B	A	B	A	B	A	B	B	A	A	A	A	B	A	B	B	A	B	B	A	A	A	A	B	B	A	A	B	A	-	B	A	A	A	B	B
961	wsnp_Ex_c41953_48657850	1A	138.05	B	B	A	A	A	B	-	B	A	B	B	A	B	A	B	A	B	B	A	A	A	A	B	A	B	B	A	B	B	A	A	A	A	B	B	A	A	B	A	-	B	A	A	A	B	B
962	wsnp_JD_c3973_5044238	1A	138.05	B	B	A	A	A	B	-	B	A	B	B	A	B	A	B	A	B	B	A	A	A	A	B	A	B	B	A	B	B	A	A	A	A	B	B	A	A	B	A	-	B	A	A	A	B	B
963	IAAV3156	1A	145.76	B	B	A	A	B	B	-	B	A	B	B	A	B	A	A	A	A	B	A	A	A	A	B	A	B	B	A	B	B	A	A	A	A	B	B	A	A	B	A	-	B	A	A	A	B	B
964	BobWhite_c24825_349	1A	145.76	B	B	A	A	B	B	A	B	A	B	B	A	B	A	A	A	A	B	A	A	A	A	B	A	B	B	A	B	B	A	A	A	A	B	B	A	A	B	A	-	B	A	A	A	B	B
965	BobWhite_rep_c65812_710	1A	145.76	B	B	A	A	B	B	A	B	A	B	B	A	B	A	A	A	A	B	A	A	A	A	B	A	B	B	A	B	B	A	A	A	A	B	B	A	A	B	A	A	B	A	A	A	B	B
966	RAC875_c60162_129	1A	145.76	B	B	A	A	B	B	-	B	A	B	B	A	B	A	A	A	A	B	A	A	A	A	B	A	B	B	A	B	B	A	A	A	A	B	B	A	A	B	A	A	B	A	A	A	B	B
967	wsnp_CAP8_rep_c3938_1936666	1A	145.76	B	B	A	A	B	B	-	B	A	B	B	A	B	A	A	A	A	B	A	A	A	A	B	A	B	B	A	B	B	A	A	A	A	B	B	A	A	B	A	A	B	A	A	A	B	B
968	Kukri_c55266_242	1A	145.76	B	B	A	A	B	B	-	B	A	B	B	A	B	A	A	A	A	B	A	A	A	A	B	A	B	B	A	B	B	A	A	A	A	B	B	A	A	B	A	A	B	A	A	-	B	B
969	JD_c13024_360	1A	145.76	B	B	A	A	B	B	-	B	A	B	B	A	B	A	A	A	A	B	A	A	A	A	B	A	B	B	A	B	B	A	A	A	A	B	B	A	A	B	A	A	B	A	A	-	-	B
970	Tdurum_contig75762_377	1A	145.76	B	B	A	A	B	B	-	B	A	B	B	A	B	A	A	A	A	B	A	A	A	A	B	A	B	B	A	B	B	A	A	A	A	B	B	A	A	B	A	A	B	A	A	-	-	B
971	wsnp_JD_c4904_6034093	1A	145.76	B	B	A	A	B	B	-	B	A	B	B	A	B	A	A	A	A	B	A	A	A	A	B	A	B	B	A	B	B	A	A	A	A	B	B	A	A	B	A	A	B	A	A	-	-	B
972	BS00036104_51	1A	145.76	B	B	A	A	B	B	B	B	A	B	B	A	B	A	A	A	A	B	A	A	A	A	B	A	B	B	A	B	B	A	A	A	A	B	B	A	A	B	A	A	B	A	A	B	A	B
973	Kukri_c18274_551	1A	145.76	B	B	A	A	B	B	B	B	A	B	B	A	B	A	A	A	A	B	A	A	A	A	B	A	B	B	A	B	B	A	A	A	A	B	B	A	A	B	A	A	B	A	A	B	A	B
974	RAC875_c60162_206	1A	145.76	B	B	A	A	B	B	B	B	A	B	B	A	B	A	A	A	A	B	A	A	A	A	B	A	B	B	A	B	B	A	A	A	A	B	B	A	A	B	A	A	B	A	A	B	A	B
975	Excalibur_c63671_90	1A	145.76	B	B	A	A	B	B	B	B	A	B	B	A	B	A	A	A	A	B	A	A	A	A	B	A	B	B	A	B	B	A	A	A	A	B	B	A	A	B	A	A	B	A	A	B	A	B
976	wsnp_Ku_c3804_6986527	1A	145.76	B	B	A	A	B	B	-	B	A	B	B	A	B	A	A	A	A	B	A	A	A	A	B	A	B	B	A	B	B	A	A	A	A	B	B	A	A	B	A	A	B	A	A	B	A	B
977	Excalibur_c54842_340	1A	145.76	B	B	A	A	B	B	-	B	A	B	B	A	B	A	A	A	A	B	A	A	A	A	B	A	B	B	A	B	B	A	A	A	A	B	B	A	A	B	A	A	B	A	A	B	A	B
978	CAP8_c2942_99	1A	145.76	B	B	A	A	B	B	-	B	A	B	B	A	B	A	A	A	A	B	A	A	A	A	B	A	B	B	A	B	B	A	A	A	A	B	B	A	A	B	A	A	B	A	A	-	-	B
979	IAAV3650	1A	145.76	B	B	A	A	B	B	-	B	A	B	B	A	B	A	A	A	A	B	A	A	A	A	B	A	B	B	A	B	B	A	A	A	A	B	B	A	A	B	A	A	B	A	A	-	-	B
980	Ra_c29200_300	1A	145.76	B	B	A	A	B	B	-	B	A	B	B	A	B	A	A	A	A	B	A	A	A	A	B	A	B	B	A	B	B	A	A	A	A	B	B	A	A	B	A	A	B	A	A	-	-	B
981	Tdurum_contig75762_406	1A	145.76	B	B	A	A	B	B	-	B	A	B	B	A	B	A	A	A	A	B	A	A	A	A	B	A	B	B	A	B	B	A	A	A	A	B	B	A	A	B	A	A	B	A	A	-	-	B
982	wsnp_Ex_c1359_2604298	1A	145.76	B	B	A	A	B	B	-	B	A	B	B	A	B	A	A	A	A	B	A	A	A	A	B	A	B	B	A	B	B	A	A	A	A	B	B	A	A	B	A	A	B	A	A	-	-	B
983	wsnp_JD_c13024_13129681	1A	145.76	B	B	A	A	B	B	-	B	A	B	B	A	B	A	A	A	A	B	A	A	A	A	B	A	B	B	A	B	B	A	A	A	A	B	B	A	A	B	A	A	B	A	A	-	-	B
984	wsnp_Ex_rep_c66919_65342127	1A	146.31	B	B	A	A	B	B	-	B	A	B	B	A	B	A	A	A	A	B	A	A	A	A	B	A	B	B	A	B	B	A	A	A	A	B	B	A	A	B	A	A	B	A	A	B	A	B
985	wsnp_Ex_rep_c81556_76277906	1A	146.31	B	B	A	A	B	B	B	B	A	B	B	A	B	A	A	A	A	B	A	A	A	A	B	A	B	B	A	B	B	A	A	A	A	B	B	A	A	B	A	A	B	A	A	B	A	B
986	CAP12_c3758_112	1A	146.84	B	B	A	A	B	B	B	B	A	B	B	A	B	A	A	A	A	B	A	A	A	A	B	A	B	B	A	B	B	A	A	A	A	B	B	A	A	B	A	A	B	A	A	B	A	B
987	Excalibur_c16947_81	1A	146.84	B	B	A	A	B	B	B	B	A	B	B	A	B	A	A	A	A	B	A	A	A	A	B	A	B	B	A	B	B	A	A	A	A	B	B	A	A	B	A	A	B	A	A	B	A	B
988	IAAV3695	1A	146.84	B	B	A	A	B	B	B	B	A	B	B	A	B	A	A	A	A	B	A	A	A	A	B	A	B	B	A	B	B	A	A	A	A	B	B	A	A	B	A	A	B	A	A	B	A	B
989	wsnp_Ex_c28149_37293173	1A	146.84	B	B	A	A	B	B	B	B	A	B	B	A	B	A	A	A	A	B	A	A	A	A	B	A	B	B	A	B	B	A	A	A	A	B	B	A	A	B	A	A	B	A	A	B	A	B
990	wsnp_Ra_c19637_28840370	1A	146.84	B	B	A	A	B	B	B	B	A	B	B	A	B	A	A	A	A	B	A	A	A	A	B	A	B	B	A	B	B	A	A	A	A	B	B	A	A	B	A	A	B	A	A	B	A	B
991	BobWhite_c37358_208	1A	146.84	B	B	A	A	B	B	-	B	A	B	B	A	B	A	A	A	A	B	A	A	A	A	B	A	B	B	A	B	B	A	A	A	A	B	B	A	A	B	A	A	B	A	A	B	A	B
992	TA003411-0583	1A	146.84	B	B	A	A	B	B	B	B	A	B	B	A	B	A	A	A	A	B	A	A	A	A	B	A	B	B	A	B	B	A	A	A	A	B	B	A	A	B	A	A	B	A	A	B	A	B
993	Excalibur_c16947_114	1A	146.84	-	B	A	A	B	B	B	B	A	B	B	A	B	A	A	A	A	B	A	A	A	A	B	A	B	B	A	B	B	A	A	A	A	B	B	A	A	B	A	A	B	A	A	B	A	B
994	Tdurum_contig8224_378	1A	146.84	B	B	A	A	B	B	B	B	A	B	B	A	B	A	A	A	A	B	A	A	A	A	B	A	B	B	A	B	B	A	A	A	A	B	B	A	A	B	A	A	B	A	A	B	A	B
995	IACX2413	1A	146.84	B	B	A	A	B	B	B	B	A	B	B	A	B	A	A	A	A	B	A	A	A	A	B	A	B	B	A	B	B	A	A	A	A	B	B	A	A	B	A	A	B	A	A	B	A	B
996	Excalibur_c41553_213	1A	146.84	B	B	A	A	B	B	-	B	A	B	B	A	B	A	A	A	A	B	A	A	A	A	B	A	B	B	A	B	B	A	A	A	A	B	B	A	A	B	A	A	B	A	A	B	A	B
997	Tdurum_contig56662_54	1A	146.84	B	B	A	A	B	B	-	B	A	B	B	A	B	A	A	A	A	B	A	A	A	A	B	A	B	B	A	B	B	A	A	A	A	B	B	A	A	B	A	A	B	A	A	B	A	B
998	IAAV5567	1A	146.84	-	B	A	A	B	B	-	B	A	B	B	A	B	A	A	A	A	B	A	A	A	A	B	A	B	B	A	B	B	A	A	A	A	B	B	A	A	B	A	A	B	A	A	B	A	B
999	Kukri_c2338_533	1A	146.84	B	B	A	A	B	B	-	B	A	B	B	A	B	A	A	A	A	B	A	A	A	A	B	A	B	B	A	B	B	A	A	A	A	B	B	A	A	B	A	A	B	A	A	-	-	B
1000	wsnp_Ex_c23598_32826926	1A	146.84	B	B	A	A	B	B	-	B	A	B	B	A	B	A	A	A	A	B	A	A	A	A	B	A	B	B	A	B	B	A	A	A	A	B	B	A	A	B	A	A	B	A	A	-	-	B
1001	wsnp_Ex_c7684_13109335	1A	146.84	B	B	A	A	B	B	-	B	A	B	B	A	B	A	A	A	A	B	A	A	A	A	B	A	B	B	A	B	B	A	A	A	A	B	B	A	A	B	A	A	B	A	A	-	-	B
1002	CAP12_c6629_301	1A	146.84	B	B	A	A	B	B	A	B	A	B	B	A	B	A	A	A	A	B	A	A	A	A	B	A	B	B	A	B	B	A	A	A	A	B	B	A	A	B	A	A	B	A	A	A	B	B
1003	Tdurum_contig62584_770	1A	146.84	B	B	A	A	B	B	A	B	A	B	B	A	B	A	A	A	A	B	A	A	A	A	B	A	B	B	A	B	B	A	A	A	A	B	B	A	A	B	A	A	B	A	A	A	B	B
1004	wsnp_Ex_c41553_48351921	1A	146.84	B	B	A	A	B	B	A	B	A	B	B	A	B	A	A	A	A	B	A	A	A	A	B	A	B	B	A	B	B	A	A	A	A	B	B	A	A	B	A	A	B	A	A	A	B	B
1005	BS00067119_51	1A	146.84	B	B	A	A	B	B	A	B	A	B	B	A	B	A	A	A	A	B	A	A	A	A	B	A	B	B	A	B	B	A	A	A	A	B	B	A	A	B	A	-	B	A	A	A	B	B
1006	Ku_c3523_1959	1A	146.84	B	B	A	A	B	B	A	B	A	B	B	A	B	A	A	A	A	B	A	A	A	A	B	A	B	B	A	B	B	A	A	A	A	B	B	A	A	B	A	-	B	A	A	A	B	B
1007	TA001430-0733	1A	146.84	B	B	A	A	B	B	A	B	A	B	B	A	B	A	A	A	A	B	A	A	A	A	B	A	B	B	A	B	B	A	A	A	A	B	B	A	A	B	A	-	B	A	A	A	B	B
1008	wsnp_Ku_c816_1684613	1A	146.84	B	B	A	A	B	B	A	B	A	B	B	A	B	A	A	A	A	B	A	A	A	A	B	A	B	B	A	B	B	A	A	A	A	B	B	A	A	B	A	-	B	A	A	A	B	B
1009	BobWhite_c44164_151	1A	146.84	B	B	A	A	B	B	-	B	A	B	B	A	B	A	A	A	A	B	A	A	A	A	B	A	B	B	A	B	B	A	A	A	A	B	B	A	A	B	A	-	B	A	A	A	B	B
1010	Excalibur_c23598_1632	1A	146.84	B	B	A	A	B	B	-	B	A	B	B	A	B	A	A	A	A	B	A	A	A	A	B	A	B	B	A	B	B	A	A	A	A	B	B	A	A	B	A	-	B	A	A	A	B	B
1011	wsnp_Ex_c28149_37293117	1A	146.84	B	B	A	A	B	B	-	B	A	B	B	A	B	A	A	A	A	B	A	A	A	A	B	A	B	B	A	B	B	A	A	A	A	B	B	A	A	B	A	-	B	A	A	A	B	B
1012	Tdurum_contig18174_283	1A	146.84	B	B	A	A	B	B	-	B	A	B	B	A	B	A	A	A	A	B	A	A	A	A	B	A	B	B	A	B	B	A	A	A	A	B	B	A	A	B	A	A	B	A	A	-	B	B
1013	wsnp_Ku_rep_c109724_94227136	1A	146.84	B	B	A	A	B	B	-	B	A	B	B	A	B	A	A	A	A	B	A	A	A	A	B	A	B	B	A	B	B	A	A	A	A	B	B	A	A	B	A	A	B	A	A	-	B	B
1014	wsnp_Ex_c10903_17717179	1A	146.84	B	B	A	A	B	B	-	B	A	B	B	A	B	A	A	A	A	B	A	A	A	A	B	A	B	B	A	B	B	A	A	A	A	B	B	A	A	B	A	A	B	A	A	A	B	B
1015	BobWhite_c44164_402	1A	147.39	B	B	A	A	B	B	-	B	A	B	B	A	B	A	A	A	A	B	A	A	A	A	B	A	B	B	A	B	B	A	A	A	A	B	B	A	A	B	A	A	B	A	A	-	A	B
1016	Kukri_c7691_212	1A	147.39	-	B	A	A	B	B	B	B	A	B	B	A	B	A	A	A	A	B	A	A	A	A	B	A	B	B	A	B	B	A	A	A	A	B	B	A	A	B	A	-	B	A	A	-	A	B
1017	Excalibur_c66_147	1A	148.5	B	B	A	A	B	B	-	B	A	B	B	A	B	A	A	A	A	B	A	A	A	A	B	A	B	B	A	B	B	A	A	A	A	B	B	A	A	B	A	A	B	A	A	A	-	B
1018	Tdurum_contig81011_244	1A	148.5	B	B	A	A	B	B	-	B	A	B	B	A	B	A	A	A	A	B	A	A	A	A	B	A	B	B	A	B	B	A	A	A	A	B	B	A	A	B	A	A	B	A	A	A	-	B
1019	wsnp_CAP11_c146_160903	1A	148.5	B	B	A	A	B	B	-	B	A	B	B	A	B	A	A	A	A	B	A	A	A	A	B	A	B	B	A	B	B	A	A	A	A	B	B	A	A	B	A	A	B	A	A	A	-	B
1020	Excalibur_c88792_93	1A	149.05	B	B	A	A	B	B	A	B	A	B	B	A	B	A	A	A	A	B	A	A	A	A	B	A	B	B	A	B	B	A	A	A	A	B	B	A	A	B	A	A	B	A	A	A	A	B
1021	wsnp_Ex_c10631_17340809	1A	149.05	B	B	A	A	B	B	A	B	A	B	B	A	B	A	A	A	A	B	A	A	A	A	B	A	B	B	A	B	B	A	A	A	A	B	B	A	A	B	A	A	B	A	A	A	A	B
1022	RFL_Contig3683_1784	1A	149.05	B	B	A	A	B	B	A	B	A	B	B	A	B	A	A	A	A	B	A	A	A	A	B	A	B	B	A	B	B	A	A	A	A	B	B	A	A	B	A	A	B	A	A	A	A	B
1023	GENE-3098_53	1A	149.05	-	B	A	A	B	B	A	B	A	B	B	A	B	A	A	A	A	B	A	A	A	A	B	A	B	B	A	B	B	A	A	A	A	B	B	A	A	B	A	A	B	A	A	A	A	B
1024	wsnp_Ra_c36089_44508724	1A	149.05	B	B	A	A	B	B	A	B	A	B	B	A	B	A	A	A	A	B	A	A	A	A	B	A	B	B	A	B	B	A	A	A	A	B	B	A	A	B	A	A	B	A	A	A	-	B
1025	RAC875_c9386_358	1A	149.05	B	B	A	A	B	B	A	B	A	B	B	A	B	A	A	A	A	B	A	A	A	A	B	A	B	B	A	B	B	A	A	A	A	B	B	A	A	B	A	-	B	A	A	-	B	B
1026	RAC875_c16136_129	1A	149.6	B	B	A	A	B	B	A	B	A	B	B	A	B	A	A	A	A	B	A	A	A	A	B	A	B	B	A	B	B	A	A	A	A	B	B	A	A	B	A	A	B	A	A	B	A	B
1027	wsnp_Ku_c14496_22838796	1A	159.05	B	B	A	A	B	B	-	B	A	B	B	A	B	A	A	A	A	B	A	A	A	A	B	A	B	B	A	A	B	A	B	A	A	B	A	A	A	B	A	A	B	A	A	A	-	B
1028	RAC875_c68350_61	1A	162.94	-	B	A	A	B	B	A	B	A	B	B	A	B	A	A	A	A	B	A	A	A	A	B	A	B	B	A	A	B	A	B	A	A	B	A	B	A	B	A	-	B	A	A	-	A	B
1029	BS00084995_51	1A	166.25	-	B	A	A	B	B	-	B	A	B	B	A	B	A	A	A	A	A	A	A	A	A	B	A	B	B	A	A	B	A	B	A	A	B	A	B	A	B	A	A	B	A	A	A	A	B
1030	BS00021990_51	1A	166.25	B	B	A	A	B	B	B	B	A	B	B	A	B	A	A	A	A	A	A	A	A	A	B	A	B	B	A	A	B	A	B	A	A	B	A	B	A	B	A	A	B	A	A	A	A	B
1031	Tdurum_contig70803_475	1A	166.25	B	B	A	A	B	B	B	B	A	B	B	A	B	A	A	A	A	A	A	A	A	A	B	A	B	B	A	A	B	A	B	A	A	B	A	B	A	B	A	A	B	A	A	A	A	B
1032	wsnp_Ex_c271_521429	1A	166.25	B	B	A	A	B	B	-	B	A	B	B	A	B	A	A	A	A	A	A	A	A	A	B	A	B	B	A	A	B	A	B	A	A	B	A	B	A	B	A	A	B	A	A	-	-	B
1033	Kukri_c65610_572	1A	166.8	B	B	A	A	B	B	A	B	A	B	B	A	B	A	A	A	A	A	A	A	A	A	B	A	B	B	A	A	B	A	B	A	A	B	A	B	A	B	A	A	B	A	A	A	A	B
1034	RAC875_c52947_84	1A	166.8	B	B	A	A	B	B	A	B	A	B	B	A	B	A	A	A	A	A	A	A	A	A	B	A	B	B	A	A	B	A	B	A	A	B	A	B	A	B	A	A	B	A	A	A	A	B
1035	Tdurum_contig84252_155	1A	166.8	B	B	A	A	B	B	A	B	A	B	B	A	B	A	A	A	A	A	A	A	A	A	B	A	B	B	A	A	B	A	B	A	A	B	A	B	A	B	A	A	B	A	A	A	A	B
1036	wsnp_Ex_c1557_2973321	1A	167.33	B	B	A	A	B	B	A	B	A	B	B	A	B	A	A	A	A	A	A	A	A	A	B	A	B	B	A	A	B	A	B	A	A	B	A	B	A	B	A	A	B	B	A	A	A	B
1037	BobWhite_c12305_959	1A	167.33	-	B	A	A	B	B	A	B	A	B	B	A	B	A	A	A	A	A	A	A	A	A	B	A	B	B	A	A	B	A	B	A	A	B	A	B	A	B	A	A	B	B	A	A	A	B
1038	Tdurum_contig29886_139	1A	167.33	B	B	A	A	B	B	-	B	A	B	B	A	B	A	A	A	A	A	A	A	A	A	B	A	B	B	A	A	B	A	B	A	A	B	A	B	A	B	A	A	B	B	A	A	A	B
1039	Excalibur_c10538_1153	1A	167.33	B	B	A	A	B	B	B	B	A	B	B	A	B	A	A	A	A	A	A	A	A	A	B	A	B	B	A	A	B	A	B	A	A	B	A	B	A	B	A	A	B	B	A	A	A	B
1040	wsnp_Ex_c11939_19147421	1A	167.33	B	B	A	A	B	B	B	B	A	B	B	A	B	A	A	A	A	A	A	A	A	A	B	A	B	B	A	A	B	A	B	A	A	B	A	B	A	B	A	A	B	B	A	A	A	B
1041	wsnp_Ex_c11939_19147790	1A	167.87	B	B	A	A	B	B	A	B	A	B	B	A	B	A	A	A	A	A	A	A	A	A	B	A	B	B	A	A	B	A	B	A	A	B	A	B	A	B	A	A	B	B	A	A	-	B
1042	wsnp_Ku_c5687_10068945	1A	167.87	B	B	A	A	B	B	-	B	A	B	B	A	B	A	A	A	A	A	A	A	A	A	B	A	B	B	A	A	B	A	B	A	A	B	A	B	A	B	A	A	B	B	A	A	B	B
1043	wsnp_Ex_c11939_19147514	1A	167.87	B	B	A	A	B	B	-	B	A	B	B	A	B	A	A	A	A	A	A	A	A	A	B	A	B	B	A	A	B	A	B	A	A	B	A	B	A	B	A	-	B	B	A	-	B	B
1044	wsnp_Ex_c11939_19147602	1A	167.87	B	B	A	A	B	B	-	B	A	B	B	A	B	A	A	A	A	A	A	A	A	A	B	A	B	B	A	A	B	A	B	A	A	B	A	B	A	B	A	-	B	B	A	-	B	B
1045	wsnp_Ku_c12441_20092792	1A	167.87	B	B	A	A	B	B	-	B	A	B	B	A	B	A	A	A	A	A	A	A	A	A	B	A	B	B	A	A	B	A	B	A	A	B	A	B	A	B	A	-	B	B	A	-	B	B
1046	Excalibur_c85499_232	1A	168.97	B	B	A	A	B	B	A	B	A	B	B	A	B	A	A	A	A	A	A	A	A	A	B	A	B	B	A	A	B	A	B	A	A	B	A	B	A	B	A	-	B	B	A	-	B	B
1047	wsnp_Ex_rep_c66872_65273904	1A	168.97	B	B	A	A	B	B	A	B	A	B	B	A	B	A	A	A	A	A	A	A	A	A	B	A	B	B	A	A	B	A	B	A	A	B	A	B	A	B	A	A	B	B	A	A	B	B
1048	wsnp_JD_rep_c65095_41464278	1A	168.97	B	B	A	A	B	B	A	B	A	B	B	A	B	A	A	A	A	A	A	A	A	A	B	A	B	B	A	A	B	A	B	A	A	B	A	B	A	B	A	-	B	B	A	-	B	B
1049	wsnp_Ku_rep_c69362_68705297	1A	168.97	B	B	A	A	B	B	A	B	A	B	B	A	B	A	A	A	A	A	A	A	A	A	B	A	B	B	A	A	B	A	B	A	A	B	A	B	A	B	A	-	B	B	A	-	B	B
1050	Kukri_c19837_432	1A	169.51	B	B	A	A	B	B	A	B	A	B	B	A	B	A	A	A	A	A	A	A	A	A	B	A	B	B	A	A	B	A	B	A	A	B	A	B	A	B	A	A	B	B	A	A	B	B
1051	RAC875_rep_c71278_345	1A	169.51	B	B	A	A	B	B	A	B	A	B	B	A	B	A	A	A	A	A	A	A	A	A	B	A	B	B	A	A	B	A	B	A	A	B	A	B	A	B	A	A	B	B	A	A	B	B
1052	IAAV4238	1A	169.51	B	B	A	A	B	B	A	B	A	B	B	A	B	A	A	A	A	A	A	A	A	A	B	A	B	B	A	A	B	A	B	A	A	B	A	B	A	B	A	-	B	B	A	-	B	B
1053	BS00065170_51	1A	170.06	B	B	A	A	B	B	A	B	A	B	B	A	B	A	A	A	A	A	A	A	A	A	B	A	B	B	A	A	B	A	B	A	A	B	A	B	A	B	A	A	B	B	A	A	A	B
1054	wsnp_Ex_rep_c69932_68893867	1A	170.59	B	B	A	A	B	B	A	B	A	B	B	A	B	A	A	A	A	A	A	A	A	A	B	A	B	B	A	A	B	A	B	A	A	B	A	B	A	B	A	A	B	B	A	A	A	B
1055	wsnp_Ex_rep_c66872_65273203	1A	170.59	-	B	A	A	B	B	A	B	A	B	B	A	B	A	A	A	A	A	A	A	A	A	B	A	B	B	A	A	B	A	B	A	A	B	A	B	A	B	A	A	B	B	A	A	A	B
1056	CAP12_rep_c5332_341	1A	173.9	B	A	A	A	B	B	-	B	A	B	B	A	B	A	A	A	A	A	A	A	A	A	B	A	B	B	A	A	B	A	B	A	A	B	A	B	A	B	A	A	A	B	A	A	-	B
1057	BS00056823_51	1A	173.9	B	A	A	A	B	B	-	B	A	B	B	A	B	A	A	A	A	A	A	A	A	A	B	A	B	B	A	A	B	A	B	A	A	B	A	B	A	B	A	A	A	B	A	A	B	B
1058	BS00108585_51	1A	173.9	B	A	A	A	B	B	A	B	A	B	B	A	B	A	A	A	A	A	A	A	A	A	B	A	B	B	A	A	B	A	B	A	A	B	A	B	A	B	A	-	A	B	A	-	B	B
1059	BS00108591_51	1A	173.9	B	A	A	A	B	B	A	B	A	B	B	A	B	A	A	A	A	A	A	A	A	A	B	A	B	B	A	A	B	A	B	A	A	B	A	B	A	B	A	-	A	B	A	-	B	B
1060	BobWhite_c16159_288	1A	173.9	B	A	A	A	B	B	A	B	A	B	B	A	B	A	A	A	A	-	A	A	A	A	B	A	B	B	A	A	B	A	B	A	A	B	A	B	A	B	A	-	A	B	A	-	B	B
1061	BS00067221_51	1A	174.45	B	A	A	A	B	B	-	B	A	B	B	A	B	A	A	A	A	A	A	A	A	A	B	A	B	B	A	A	B	A	B	A	A	B	A	B	A	B	A	A	A	B	A	A	B	B
1062	RFL_Contig3395_1311	1A	174.99	B	A	A	A	B	B	A	B	A	B	B	A	B	A	A	A	A	A	A	A	A	A	B	A	B	B	A	A	B	A	B	A	A	B	A	B	A	B	A	A	A	B	A	A	A	B
1063	Excalibur_c10736_1051	1A	176.08	B	A	A	A	B	B	-	B	A	B	B	A	B	A	A	A	A	A	A	A	A	A	B	A	B	B	A	A	B	A	B	A	A	B	A	B	A	B	A	A	A	B	A	A	A	B
1064	BS00070991_51	1A	176.08	B	A	A	A	B	B	-	B	A	B	B	A	B	A	A	A	A	A	A	A	A	A	B	A	B	B	A	A	B	A	B	A	A	B	A	B	A	B	A	A	A	B	A	A	-	B
1065	BS00070695_51	1A	176.08	B	A	A	A	B	B	B	B	A	B	B	A	B	A	A	A	A	A	A	A	A	A	B	A	B	B	A	A	B	A	B	A	A	B	A	B	A	B	A	A	A	B	A	A	A	B
1066	BS00075271_51	1A	176.08	B	A	A	A	B	B	B	B	A	B	B	A	B	A	A	A	A	A	A	A	A	A	B	A	B	B	A	A	B	A	B	A	A	B	A	B	A	B	A	A	A	B	A	A	A	B
1067	Ku_c32704_43	1A	176.08	B	A	A	A	B	B	B	B	A	B	B	A	B	A	A	A	A	A	A	A	A	A	B	A	B	B	A	A	B	A	B	A	A	B	A	B	A	B	A	A	A	B	A	A	A	B
1068	Excalibur_c46365_304	1A	177.15	B	A	A	A	B	B	B	B	A	B	B	A	B	A	A	A	A	A	A	A	A	A	B	A	B	B	A	A	B	A	B	A	A	B	A	B	A	B	A	A	A	B	A	A	A	B
1069	Tdurum_contig11349_810	1A	177.15	B	A	A	A	B	B	B	B	A	B	B	A	B	A	A	A	A	A	A	A	A	A	B	A	B	B	A	A	B	A	B	A	A	B	A	B	A	B	A	A	A	B	A	A	A	B
1070	Excalibur_c27376_74	1A	177.15	B	A	A	A	B	B	B	B	A	B	B	A	B	A	A	A	A	A	A	A	A	A	B	A	B	B	A	A	B	A	B	A	A	B	A	B	A	B	A	A	A	B	A	A	A	B
1071	BS00067170_51	1A	177.15	-	A	A	A	B	B	B	B	A	B	B	A	B	A	A	A	A	A	A	A	A	A	B	A	B	B	A	A	B	A	B	A	A	B	A	B	A	B	A	A	A	B	A	A	A	B
1072	BobWhite_c10251_382	1A	177.15	B	A	A	A	B	B	-	B	A	B	B	A	B	A	A	A	A	A	A	A	A	A	B	A	B	B	A	A	B	A	B	A	A	B	A	B	A	B	A	A	A	B	A	A	A	B
1073	wsnp_Ex_rep_c67492_66096650	1A	177.15	B	A	A	A	B	B	-	B	A	B	B	A	B	A	A	A	A	A	A	A	A	A	B	A	B	B	A	A	B	A	B	A	A	B	A	B	A	B	A	A	A	B	A	A	A	B
1074	Excalibur_c41592_100	1A	177.15	B	A	A	A	B	B	A	B	A	B	B	A	B	A	A	A	A	A	A	A	A	A	B	A	B	B	A	A	B	A	B	A	A	B	A	B	A	B	A	A	A	B	A	A	A	B
1075	wsnp_Ex_c6476_11246531	1A	177.15	B	A	A	A	B	B	A	B	A	B	B	A	B	A	A	A	A	A	A	A	A	A	B	A	B	B	A	A	B	A	B	A	A	B	A	B	A	B	A	A	A	B	A	A	A	B
1076	IAAV4435	1A	177.15	B	A	A	A	B	B	A	B	A	B	B	A	B	A	A	A	A	A	A	A	A	A	B	A	B	B	A	A	B	A	B	A	A	B	A	B	A	B	A	A	A	B	A	A	-	B
1077	BobWhite_c1027_1127	1A	177.15	B	A	A	A	B	B	-	B	A	B	B	A	B	A	A	A	A	A	A	A	A	A	B	A	B	B	A	A	B	A	B	A	A	B	A	B	A	B	A	A	A	B	A	A	-	B
1078	BS00035273_51	1A	177.15	B	A	A	A	B	B	-	B	A	B	B	A	B	A	A	A	A	A	A	A	A	A	B	A	B	B	A	A	B	A	B	A	A	B	A	B	A	B	A	A	A	B	A	A	-	B
1079	IAAV8446	1A	177.15	B	A	A	A	B	B	-	B	A	B	B	A	B	A	A	A	A	A	A	A	A	A	B	A	B	B	A	A	B	A	B	A	A	B	A	B	A	B	A	A	A	B	A	A	-	B
1080	IAAV2162	1A	177.15	B	A	A	A	B	B	B	B	A	B	B	A	B	A	A	A	A	A	A	A	A	A	B	A	B	B	A	A	B	A	B	A	A	B	A	B	A	B	A	A	A	B	A	A	A	B
1081	GENE-0543_577	1A	177.15	-	A	A	A	B	B	B	B	A	B	B	A	B	A	A	A	A	A	A	A	A	A	B	A	B	B	A	A	B	A	B	A	A	B	A	B	A	B	A	A	A	B	A	A	A	B
1082	RAC875_c63359_1446	1A	177.15	B	A	A	A	B	B	B	B	A	B	B	A	B	A	A	A	A	A	A	A	A	A	B	A	B	B	A	A	B	A	B	A	A	B	A	B	A	B	A	A	A	B	A	A	A	B
1083	Excalibur_c46365_442	1A	177.15	-	A	A	A	B	B	B	B	A	B	B	A	B	A	A	A	A	A	A	A	A	A	B	A	B	B	A	A	B	A	B	A	A	B	A	B	A	B	A	A	A	B	A	A	A	B
1084	RAC875_c5119_2696	1A	177.15	-	A	A	A	B	B	-	B	A	B	B	A	B	A	A	A	A	A	A	A	A	A	B	A	B	B	A	A	B	A	B	A	A	B	A	B	A	B	A	A	A	B	A	A	A	B
1085	RAC875_c57566_61	1A	177.15	-	A	A	A	B	B	A	B	A	B	B	A	B	A	A	A	A	A	A	A	A	A	B	A	B	B	A	A	B	A	B	A	A	B	A	B	A	B	A	A	A	B	A	A	A	B
1086	Kukri_rep_c69829_735	1A	177.15	B	A	A	A	B	B	-	B	A	B	B	A	B	A	A	A	A	A	A	A	A	A	B	A	B	B	A	A	B	A	B	A	A	B	A	B	A	B	A	A	A	B	A	A	-	B
1087	BS00064087_51	1A	177.15	B	A	A	A	B	B	-	B	A	B	B	A	B	A	A	A	A	A	A	A	A	A	B	A	B	B	A	A	B	A	B	A	A	B	A	B	A	B	A	-	A	B	A	-	B	B
1088	Excalibur_c12932_2102	1A	177.15	B	A	A	A	B	B	-	B	A	B	B	A	B	A	A	A	A	A	A	A	A	A	B	A	B	B	A	A	B	A	B	A	A	B	A	B	A	B	A	-	A	B	A	-	B	B
1089	GENE-0543_1074	1A	177.15	B	A	A	A	B	B	-	B	A	B	B	A	B	A	A	A	A	A	A	A	A	A	B	A	B	B	A	A	B	A	B	A	A	B	A	B	A	B	A	-	A	B	A	-	B	B
1090	GENE-0543_113	1A	177.15	B	A	A	A	B	B	-	B	A	B	B	A	B	A	A	A	A	A	A	A	A	A	B	A	B	B	A	A	B	A	B	A	A	B	A	B	A	B	A	-	A	B	A	-	B	B
1091	Kukri_c4204_1346	1A	177.15	B	A	A	A	B	B	-	B	A	B	B	A	B	A	A	A	A	A	A	A	A	A	B	A	B	B	A	A	B	A	B	A	A	B	A	B	A	B	A	-	A	B	A	-	B	B
1092	Kukri_c4204_1673	1A	177.15	B	A	A	A	B	B	-	B	A	B	B	A	B	A	A	A	A	A	A	A	A	A	B	A	B	B	A	A	B	A	B	A	A	B	A	B	A	B	A	-	A	B	A	-	B	B
1093	Excalibur_rep_c67492_1119	1A	177.15	B	A	A	A	B	B	B	B	A	B	B	A	B	A	A	A	A	A	A	A	A	A	B	A	B	B	A	A	B	A	B	A	A	B	A	B	A	B	A	-	A	B	A	-	B	B
1094	Kukri_c4204_1946	1A	177.69	B	A	A	A	B	B	A	B	A	B	B	A	B	A	A	A	A	A	A	A	A	A	B	A	B	B	A	A	B	A	B	A	A	B	A	B	A	B	A	-	A	B	A	-	B	B
1095	wsnp_Ex_c1861_3507281	1A	177.69	B	A	A	A	B	B	A	B	A	B	B	A	B	A	A	A	A	A	A	A	A	A	B	A	B	B	A	A	B	A	B	A	A	B	A	B	A	B	A	-	A	B	A	-	B	B
1096	wsnp_RFL_Contig3850_4199825	1A	177.69	B	A	A	A	B	B	A	B	A	B	B	A	B	A	A	A	A	A	A	A	A	A	B	A	B	B	A	A	B	A	B	A	A	B	A	B	A	B	A	-	A	B	A	-	B	B
1097	Kukri_c32704_2028	1A	177.69	B	A	A	A	B	B	A	B	A	B	B	A	B	A	A	A	A	A	A	A	A	A	B	A	B	B	A	A	B	A	B	A	A	B	A	B	A	B	A	-	A	B	A	-	B	B
1098	GENE-0543_594	1A	177.69	B	A	A	A	B	B	A	B	A	B	B	A	B	A	A	A	A	A	A	A	A	A	B	A	B	B	A	A	B	A	B	A	A	B	A	B	A	B	A	-	A	B	A	-	B	B
1099	wsnp_Ex_c12932_20486842	1A	177.69	B	A	A	A	B	B	A	B	A	B	B	A	B	A	A	A	A	A	A	A	A	A	B	A	B	B	A	A	B	A	B	A	A	B	A	B	A	B	A	-	A	B	A	-	B	B
1100	Kukri_rep_c115657_255	1A	177.69	B	A	A	A	B	B	A	B	A	B	B	A	B	A	A	A	A	A	A	A	A	A	B	A	B	B	A	A	B	A	B	A	A	B	A	B	A	B	A	-	A	B	A	-	B	B
1101	RFL_Contig4538_484	1A	179.89	B	A	A	A	B	B	A	A	A	B	B	A	B	A	A	A	A	A	A	A	A	A	B	A	B	B	A	A	B	A	B	A	B	B	A	B	A	B	A	-	A	B	A	-	B	B
1102	Excalibur_s112663_236	1A	179.89	B	A	A	A	B	B	A	A	A	B	B	A	B	A	A	A	A	A	A	A	A	A	B	A	B	B	A	A	B	A	B	A	B	B	A	B	A	B	A	-	A	B	A	-	B	B
1103	CAP11_c5573_163	1A	179.89	B	A	A	A	B	B	A	A	A	B	B	A	B	A	A	A	A	A	A	A	A	A	B	A	B	B	A	A	B	A	B	A	B	B	A	B	A	B	A	-	A	B	A	-	B	B
1104	Kukri_c34242_404	1A	179.89	B	A	A	A	B	B	A	A	A	B	B	A	B	A	A	A	A	A	A	A	A	A	B	A	B	B	A	A	B	A	B	A	B	B	A	B	A	B	A	-	A	B	A	-	B	B
1105	RAC875_c29059_648	1A	179.89	B	A	A	A	B	B	A	A	A	B	B	A	B	A	A	A	A	A	A	A	A	A	B	A	B	B	A	A	B	A	B	A	B	B	A	B	A	B	A	-	A	B	A	-	B	B
1106	wsnp_Ex_c4186_7560575	1A	179.89	B	A	A	A	B	B	A	A	A	B	B	A	B	A	A	A	A	A	A	A	A	A	B	A	B	B	A	A	B	A	B	A	B	B	A	B	A	B	A	-	A	B	A	-	B	B
1107	RFL_Contig858_2219	1A	179.89	B	A	A	A	B	B	A	A	A	B	B	A	B	A	A	A	A	A	A	A	A	A	B	A	B	B	A	A	B	A	B	A	B	B	A	B	A	B	A	A	A	B	A	A	B	B
1108	wsnp_Ex_c750_1474300	1A	179.89	B	A	A	A	B	B	A	A	A	B	B	A	B	A	A	A	A	A	A	A	A	A	B	A	B	B	A	A	B	A	B	A	B	B	A	B	A	B	A	A	A	B	A	A	B	B
1109	BS00096930_51	1A	179.89	B	A	A	A	B	B	A	A	A	B	B	A	B	A	A	A	A	A	A	A	A	A	B	A	B	B	A	A	B	A	B	A	B	B	A	B	A	B	A	A	A	B	A	A	-	B
1110	Kukri_c18608_729	1A	179.89	B	A	A	A	B	B	A	A	A	B	B	A	B	A	A	A	A	A	A	A	A	A	B	A	B	B	A	A	B	A	B	A	B	B	A	B	A	B	A	A	A	B	A	A	-	B
1111	tplb0059i08_441	1A	179.89	B	A	A	A	B	B	A	A	A	B	B	A	B	A	A	A	A	A	A	A	A	A	B	A	B	B	A	A	B	A	B	A	B	B	A	B	A	B	A	A	A	B	A	A	-	B
1112	wsnp_Ex_c2918_5381441	1A	179.89	B	A	A	A	B	B	A	A	A	B	B	A	B	A	A	A	A	A	A	A	A	A	B	A	B	B	A	A	B	A	B	A	B	B	A	B	A	B	A	A	A	B	A	A	-	B
1113	wsnp_Ex_rep_c72011_70562321	1A	179.89	B	A	A	A	B	B	A	A	A	B	B	A	B	A	A	A	A	A	A	A	A	A	B	A	B	B	A	A	B	A	B	A	B	B	A	B	A	B	A	A	A	B	A	A	-	B
1114	BobWhite_c66315_505	1A	179.89	B	A	A	A	B	B	A	A	A	B	B	A	B	A	A	A	A	A	A	A	A	A	B	A	B	B	A	A	B	A	B	A	B	B	A	B	A	B	A	A	A	B	A	A	A	B
1115	wsnp_Ex_c46670_52108070	1A	179.89	B	A	A	A	B	B	A	A	A	B	B	A	B	A	A	A	A	A	A	A	A	A	B	A	B	B	A	A	B	A	B	A	B	B	A	B	A	B	A	A	A	B	A	A	A	B
1116	CAP7_c1295_62	1A	179.89	B	A	A	A	B	B	A	A	A	B	B	A	B	A	A	A	A	A	A	A	A	A	B	A	B	B	A	A	B	A	B	A	B	B	A	B	A	B	A	A	A	B	A	A	A	B
1117	RAC875_c43389_105	1A	179.89	B	A	A	A	B	B	A	A	A	B	B	A	B	A	A	A	A	A	A	A	A	A	B	A	B	B	A	A	B	A	B	A	B	B	A	B	A	B	A	A	A	B	A	A	A	B
1118	RAC875_c85550_52	1A	179.89	B	A	A	A	B	B	A	A	A	B	B	A	B	A	A	A	A	A	A	A	A	A	B	A	B	B	A	A	B	A	B	A	B	B	A	B	A	B	A	A	A	B	A	A	A	B
1119	BS00021780_51	1A	179.89	B	A	A	A	B	B	A	A	A	B	B	A	B	A	A	A	A	A	A	A	A	A	B	A	B	B	A	A	B	A	B	A	B	B	A	B	A	B	A	A	A	B	A	A	A	B
1120	Tdurum_contig47006_2711	1A	179.89	B	A	A	A	B	B	A	A	A	B	B	A	B	A	A	A	A	A	A	A	A	A	B	A	B	B	A	A	B	A	B	A	B	B	A	B	A	B	A	A	A	B	A	A	A	B
1121	wsnp_Ex_c3887_7051325	1A	179.89	B	A	A	A	B	B	A	A	A	B	B	A	B	A	A	A	A	A	A	A	A	A	B	A	B	B	A	A	B	A	B	A	B	B	A	B	A	B	A	A	A	B	A	A	A	B
1122	Excalibur_c17004_1396	1A	179.89	-	A	A	A	B	B	A	A	A	B	B	A	B	A	A	A	A	A	A	A	A	A	B	A	B	B	A	A	B	A	B	A	B	B	A	B	A	B	A	A	A	B	A	A	A	B
1123	RAC875_rep_c71921_672	1A	179.89	-	A	A	A	B	B	A	A	A	B	B	A	B	A	A	A	A	A	A	A	A	A	B	A	B	B	A	A	B	A	B	A	B	B	A	B	A	B	A	A	A	B	A	A	A	B
1124	Tdurum_contig47006_1105	1A	179.89	-	A	A	A	B	B	A	A	A	B	B	A	B	A	A	A	A	A	A	A	A	A	B	A	B	B	A	A	B	A	B	A	B	B	A	B	A	B	A	A	A	B	A	A	A	B
1125	wsnp_Ex_rep_c67474_66076379	1A	179.89	-	A	A	A	B	B	A	A	A	B	B	A	B	A	A	A	A	A	A	A	A	A	B	A	B	B	A	A	B	A	B	A	B	B	A	B	A	B	A	A	A	B	A	A	A	B
1126	RAC875_c20823_707	1A	179.89	B	A	A	A	B	B	A	A	A	B	B	A	B	A	A	A	A	A	A	A	A	A	B	A	B	B	A	A	B	A	B	A	B	B	A	B	A	B	A	A	A	B	A	A	A	B
1127	RAC875_c85550_73	1A	179.89	-	A	A	A	B	B	A	A	A	B	B	A	B	A	A	A	A	A	A	A	A	A	B	A	B	B	A	A	B	A	B	A	B	B	A	B	A	B	A	A	A	B	A	A	A	B
1128	wsnp_Ex_c52086_55808193	1A	179.89	-	A	A	A	B	B	A	A	A	B	B	A	B	A	A	A	A	A	A	A	A	A	B	A	B	B	A	A	B	A	B	A	B	B	A	B	A	B	A	A	A	B	A	A	A	B
1129	BS00022797_51	1A	180.43	-	A	A	A	B	B	A	A	A	B	B	A	B	A	A	A	A	A	A	A	A	A	B	A	B	B	A	A	B	A	B	A	B	B	A	B	A	B	A	A	A	B	A	A	A	B
1130	wsnp_Ex_c412_814247	1A	180.43	-	A	A	A	B	B	A	A	A	B	B	A	B	A	A	A	A	A	A	A	A	A	B	A	B	B	A	A	B	A	B	A	B	B	A	B	A	B	A	A	A	B	A	A	A	B
1131	Excalibur_c65931_377	1A	180.43	B	A	A	A	B	B	A	A	A	B	B	A	B	A	A	A	A	A	A	A	A	A	B	A	B	B	A	A	B	A	B	A	B	B	A	B	A	B	A	A	A	B	A	A	-	B
1132	wsnp_Ku_c330_683203	1A	180.43	B	A	A	A	B	B	A	A	A	B	B	A	B	A	A	A	A	A	A	A	A	A	B	A	B	B	A	A	B	A	B	A	B	B	A	B	A	B	A	A	A	B	A	A	-	B
1133	IAAV1301	1A	180.43	B	A	A	A	B	B	A	A	A	B	B	A	B	A	A	A	A	A	A	A	A	A	B	A	B	B	A	A	B	A	B	A	B	B	A	B	A	B	A	A	A	B	A	A	A	B
1134	Kukri_c43479_207	1A	180.98	B	A	A	A	B	B	A	A	A	B	B	A	B	A	A	A	A	A	A	A	A	A	B	A	B	B	A	A	B	A	B	A	B	B	A	B	A	B	A	-	A	B	A	-	B	B
1135	Kukri_c18608_135	1A	181.52	B	A	A	A	B	B	A	A	A	B	B	A	B	A	A	A	A	A	A	A	A	A	B	A	B	B	A	A	B	A	B	A	B	B	A	B	A	B	A	-	A	B	A	-	B	B
1136	wsnp_Ex_c52086_55808126	1A	181.52	B	A	A	A	B	B	A	A	A	B	B	A	B	A	A	A	A	A	A	A	A	A	B	A	B	B	A	A	B	A	B	A	B	B	A	B	A	B	A	-	A	B	A	-	B	B
1137	Kukri_c22011_1447	1A	181.52	B	A	A	A	B	B	-	A	A	B	B	A	B	A	A	A	A	A	A	A	A	A	B	A	B	B	A	A	B	A	B	A	B	B	A	B	A	B	A	-	A	B	A	-	B	B
1138	RFL_Contig2961_1806	1A	181.52	B	A	A	A	B	B	-	A	A	B	B	A	B	A	A	A	A	A	A	A	A	A	B	A	B	B	A	A	B	A	B	A	B	B	A	B	A	B	A	-	A	B	A	-	B	B
1139	wsnp_JD_c12333_12595897	1A	181.52	B	A	A	A	B	B	-	A	A	B	B	A	B	A	A	A	A	A	A	A	A	A	B	A	B	B	A	A	B	A	B	A	B	B	A	B	A	B	A	-	A	B	A	-	B	B
1140	BS00067586_51	1B	0	A	A	A	B	A	A	A	A	B	A	A	B	A	B	B	A	B	A	B	A	A	B	B	B	A	B	A	B	A	A	B	A	B	A	B	B	-	B	A	A	B	A	A	A	A	A
1141	BS00049927_51	1B	0.54	A	A	A	B	A	A	A	A	B	A	A	B	A	B	B	A	B	A	B	A	A	B	B	B	A	B	A	B	A	A	B	A	B	A	B	B	A	B	A	B	B	A	A	A	A	A
1142	Kukri_c26973_189	1B	0.54	A	A	A	B	A	A	A	A	B	A	A	B	A	B	B	A	B	A	B	A	A	B	B	B	A	B	A	B	A	A	B	A	B	A	B	B	A	B	A	B	B	A	A	A	A	A
1143	Ra_c69176_1308	1B	0.54	A	A	A	B	A	A	A	A	B	A	A	B	A	B	B	A	B	A	B	A	A	B	B	B	A	B	A	B	A	A	B	A	B	A	B	B	A	B	A	B	B	A	A	A	A	A
1144	Ra_c69176_630	1B	0.54	A	A	A	B	A	A	A	A	B	A	A	B	A	B	B	A	B	A	B	A	A	B	B	B	A	B	A	B	A	A	B	A	B	A	B	B	A	B	A	B	B	A	A	A	A	A
1145	BobWhite_c39153_131	1B	0.54	A	A	A	B	A	A	A	A	B	A	A	B	A	B	B	A	B	A	B	A	A	B	B	B	A	B	A	B	A	A	B	A	B	A	B	B	A	B	A	B	B	A	A	A	A	A
1146	BS00021995_51	1B	0.54	A	A	A	B	A	A	A	A	B	A	A	B	A	B	B	A	B	A	B	A	A	B	B	B	A	B	A	B	A	A	B	A	B	A	B	B	A	B	A	B	B	A	A	A	A	A
1147	wsnp_Ex_c11976_19193550	1B	0.54	A	A	A	B	A	A	A	A	B	A	A	B	A	B	B	A	B	A	B	A	A	B	B	B	A	B	A	B	A	A	B	A	B	A	B	B	A	B	A	B	B	A	A	A	A	A
1148	wsnp_Ku_c16938_25916260	1B	0.54	A	A	A	B	A	A	A	A	B	A	A	B	A	B	B	A	B	A	B	A	A	B	B	B	A	B	A	B	A	A	B	A	B	A	B	B	A	B	A	B	B	A	A	A	A	A
1149	Ku_c5960_496	1B	1.07	A	A	A	B	A	A	A	A	B	A	A	B	A	B	B	A	B	A	B	A	A	B	B	B	A	B	A	B	A	A	B	A	B	A	B	B	A	A	A	B	B	A	A	A	A	A
1150	wsnp_Ex_c51156_55193734	1B	1.07	A	A	A	B	A	A	A	A	B	A	A	B	A	B	B	A	B	A	B	A	A	B	B	B	A	B	A	B	A	A	B	A	B	A	B	B	A	A	A	B	B	A	A	A	A	A
1151	BS00044869_51	1B	3.8	A	A	A	B	A	A	A	A	B	A	A	B	A	B	B	A	B	A	B	A	A	B	B	B	A	B	A	B	A	A	B	A	B	A	B	B	-	A	A	B	B	A	A	A	A	A
1152	RAC875_rep_c72356_51	1B	3.8	A	A	A	B	A	A	A	A	B	A	A	B	A	B	B	A	B	A	B	A	A	B	B	B	A	B	A	B	A	A	B	A	B	A	B	B	A	A	A	B	B	A	A	A	A	A
1153	BobWhite_c4147_1351	1B	3.8	A	A	A	B	A	A	A	A	B	A	A	B	A	B	B	A	B	A	B	A	A	B	B	B	A	B	A	B	A	A	B	A	B	A	B	B	A	A	A	B	B	A	A	A	A	A
1154	BobWhite_c3771_441	1B	3.8	A	A	A	B	A	A	A	A	B	A	A	B	A	B	B	A	B	A	B	A	A	B	B	B	A	B	A	B	A	A	B	A	B	A	B	B	A	A	A	B	B	A	A	A	A	A
1155	BobWhite_c4147_1429	1B	3.8	A	A	A	B	A	A	A	A	B	A	A	B	A	B	B	A	B	A	B	A	A	B	B	B	A	B	A	B	A	A	B	A	B	A	B	B	A	A	A	B	B	A	A	A	A	A
1156	BobWhite_c8218_162	1B	3.8	A	A	A	B	A	A	A	A	B	A	A	B	A	B	B	A	B	A	B	A	A	B	B	B	A	B	A	B	A	A	B	A	B	A	B	B	A	A	A	B	B	A	A	A	A	A
1157	IAAV1364	1B	3.8	A	A	A	B	A	A	A	A	B	A	A	B	A	B	B	A	B	A	B	A	A	B	B	B	A	B	A	B	A	A	B	A	B	A	B	B	A	A	A	B	B	A	A	A	A	A
1158	Kukri_c147_1620	1B	3.8	A	A	A	B	A	A	A	A	B	A	A	B	A	B	B	A	B	A	B	A	A	B	B	B	A	B	A	B	A	A	B	A	B	A	B	B	A	A	A	B	B	A	A	A	A	A
1159	Kukri_c27495_816	1B	3.8	A	A	A	B	A	A	A	A	B	A	A	B	A	B	B	A	B	A	B	A	A	B	B	B	A	B	A	B	A	A	B	A	B	A	B	B	A	A	A	B	B	A	A	A	A	A
1160	RAC875_c25006_490	1B	3.8	A	A	A	B	A	A	A	A	B	A	A	B	A	B	B	A	B	A	B	A	A	B	B	B	A	B	A	B	A	A	B	A	B	A	B	B	A	A	A	B	B	A	A	A	A	A
1161	RAC875_rep_c70022_1648	1B	3.8	A	A	A	B	A	A	A	A	B	A	A	B	A	B	B	A	B	A	B	A	A	B	B	B	A	B	A	B	A	A	B	A	B	A	B	B	A	A	A	B	B	A	A	A	A	A
1162	wsnp_Ku_rep_c71900_71624324	1B	3.8	A	A	A	B	A	A	A	A	B	A	A	B	A	B	B	A	B	A	B	A	A	B	B	B	A	B	A	B	A	A	B	A	B	A	B	B	A	A	A	B	B	A	A	A	A	A
1163	wsnp_Ra_c4296_7819139	1B	3.8	A	A	A	B	A	A	A	A	B	A	A	B	A	B	B	A	B	A	B	A	A	B	B	B	A	B	A	B	A	A	B	A	B	A	B	B	A	A	A	B	B	A	A	A	A	A
1164	wsnp_Ra_c8506_14401408	1B	3.8	A	A	A	B	A	A	A	A	B	A	A	B	A	B	B	A	B	A	B	A	A	B	B	B	A	B	A	B	A	A	B	A	B	A	B	B	A	A	A	B	B	A	A	A	A	A
1165	wsnp_BE637864B_Ta_1_1	1B	3.8	A	A	A	B	A	A	A	A	B	A	A	B	A	B	B	A	B	A	B	A	A	B	B	B	A	B	A	B	A	A	B	A	B	A	B	B	A	A	A	B	B	A	A	A	A	A
1166	Excalibur_c52495_89	1B	25.65	A	A	A	B	A	B	A	A	A	-	A	B	A	B	B	A	B	A	B	A	B	A	B	B	B	B	A	B	A	A	B	B	B	A	B	B	-	B	B	-	B	B	B	B	A	A
1167	Excalibur_c8613_1266	1B	25.65	A	A	A	B	A	B	A	A	A	-	A	B	A	B	B	A	B	A	B	A	B	A	B	B	B	B	A	B	A	A	B	B	B	A	B	B	-	B	B	-	B	B	B	B	A	A
1168	RAC875_c22886_235	1B	25.65	A	A	A	B	A	B	A	A	A	A	A	B	A	B	B	A	B	A	B	A	B	A	B	B	B	B	A	B	A	A	B	B	B	A	B	B	A	B	B	A	B	B	B	B	A	A
1169	wsnp_BF485168B_Ta_2_1	1B	25.65	A	A	A	B	A	B	A	A	A	A	A	B	A	B	B	A	B	A	B	A	B	A	B	B	B	B	A	B	A	A	B	B	B	A	B	B	A	B	B	A	B	B	B	B	A	A
1170	BS00038643_51	1B	25.65	A	A	A	B	A	B	A	A	A	A	A	B	A	B	B	A	B	A	B	A	B	A	B	B	B	B	A	B	A	A	B	B	B	A	B	B	A	B	B	A	B	B	B	B	A	A
1171	RAC875_c46151_243	1B	25.65	A	A	A	B	A	B	A	A	A	A	A	B	A	B	B	A	B	A	B	A	B	A	B	B	B	B	A	B	A	A	B	B	B	A	B	B	A	B	B	A	B	B	B	B	A	A
1172	RAC875_c7674_634	1B	25.65	A	A	A	B	A	B	A	A	A	A	A	B	A	B	B	A	B	A	B	A	B	A	B	B	B	B	A	B	A	A	B	B	B	A	B	B	A	B	B	A	B	B	B	B	A	A
1173	BS00048610_51	1B	25.65	A	A	A	B	A	B	A	A	A	-	A	B	A	B	B	A	B	A	B	A	B	A	B	B	B	B	A	B	A	A	B	B	B	A	B	B	A	B	B	A	B	B	B	B	A	A
1174	BS00066006_51	1B	25.65	A	A	A	B	A	B	A	A	A	-	A	B	A	B	B	A	B	A	B	A	B	A	B	B	B	B	A	B	A	A	B	B	B	A	B	B	A	B	B	A	B	B	B	B	A	A
1175	Excalibur_c21451_352	1B	25.65	A	A	A	B	A	B	A	A	A	-	A	B	A	B	B	A	B	A	B	A	B	A	B	B	B	B	A	B	A	A	B	B	B	A	B	B	A	B	B	A	B	B	B	B	A	A
1176	GENE-0480_265	1B	25.65	A	A	A	B	A	B	A	A	A	-	A	B	A	B	B	A	B	A	B	A	B	A	B	B	B	B	A	B	A	A	B	B	B	A	B	B	A	B	B	A	B	B	B	B	A	A
1177	wsnp_BG274294B_Ta_2_3	1B	25.65	A	A	A	B	A	B	A	A	A	-	A	B	A	B	B	A	B	A	B	A	B	A	B	B	B	B	A	B	A	A	B	B	B	A	B	B	A	B	B	A	B	B	B	B	A	A
1178	Excalibur_c40993_1129	1B	25.65	A	A	A	B	A	B	A	A	A	B	A	B	A	B	B	A	B	A	B	A	B	A	B	B	B	B	A	B	A	A	B	B	B	A	B	B	A	B	B	A	B	B	B	B	A	A
1179	BS00064602_51	1B	26.19	A	A	A	B	A	B	B	A	A	B	A	B	A	B	B	A	B	A	B	A	B	A	B	B	B	B	A	B	A	A	B	B	B	A	B	B	A	B	B	A	B	B	B	B	A	A
1180	wsnp_Ex_rep_c69766_68723140	1B	27.78	A	A	A	B	A	B	B	A	A	B	A	B	A	B	B	A	B	A	B	A	B	A	B	B	B	B	A	B	A	A	B	B	B	A	B	A	A	B	B	A	B	B	B	B	A	A
1181	GENE-0120_397	1B	27.78	A	A	A	B	A	B	-	A	A	-	A	B	A	B	B	A	B	A	B	A	B	A	B	B	B	B	A	B	A	A	B	B	B	A	B	A	A	B	B	A	B	B	B	B	A	A
1182	GENE-0120_431	1B	27.78	A	A	A	B	A	B	-	A	A	-	A	B	A	B	B	A	B	A	B	A	B	A	B	B	B	B	A	B	A	A	B	B	B	A	B	A	A	B	B	A	B	B	B	B	A	A
1183	BS00067971_51	1B	28.95	A	A	A	B	A	B	-	A	A	B	A	B	A	B	B	A	B	A	B	-	B	A	B	B	B	B	B	B	A	A	B	B	B	A	B	A	A	B	B	A	B	B	B	B	A	A
1184	wsnp_Ku_c8235_14030979	1B	29.53	A	A	A	B	A	B	B	A	A	B	A	B	A	B	B	A	B	A	B	A	B	A	B	B	B	B	B	B	A	A	B	B	B	A	B	A	A	B	B	A	B	B	B	B	A	A
1185	Tdurum_contig48523_1838	1B	29.53	A	A	A	B	A	B	B	A	A	-	A	B	A	B	B	A	B	A	B	A	B	A	B	B	B	B	B	B	A	A	B	B	B	A	B	A	A	B	B	A	B	B	B	B	A	A
1186	Tdurum_contig42755_379	1B	30.08	A	A	A	B	A	B	-	A	A	-	A	B	A	B	B	A	B	A	B	A	B	A	B	B	B	B	B	B	A	A	B	B	B	A	B	A	-	B	B	-	B	B	B	B	A	A
1187	IACX9308	1B	30.08	A	A	A	B	A	B	-	A	A	-	A	B	A	B	B	A	B	A	B	A	B	A	B	B	B	B	B	B	A	A	B	B	B	A	B	A	B	B	B	B	B	B	B	B	A	A
1188	BS00010625_51	1B	30.08	A	A	A	B	A	B	-	A	A	-	A	B	A	B	B	A	B	A	B	A	B	A	B	B	B	B	B	B	A	A	B	B	B	A	B	A	-	B	B	-	B	B	B	B	A	A
1189	BS00069045_51	1B	30.08	A	A	A	B	A	B	-	A	A	-	A	B	A	B	B	A	B	A	B	A	B	A	B	B	B	B	B	B	A	A	B	B	B	A	B	A	A	B	B	A	B	B	B	B	A	A
1190	wsnp_Ex_c18462_27305612	1B	30.08	A	A	A	B	A	B	A	A	A	B	A	B	A	B	B	A	B	A	B	A	B	A	B	B	B	B	B	B	A	A	B	B	B	A	B	A	A	B	B	A	B	B	B	B	A	A
1191	BS00069047_51	1B	30.08	A	A	A	B	A	B	-	A	A	-	A	B	A	B	B	A	B	A	B	A	B	A	B	B	B	B	B	B	A	A	B	B	B	A	B	A	A	B	B	A	B	B	B	B	A	A
1192	BobWhite_c48550_198	1B	30.08	A	A	A	B	A	B	-	A	A	-	A	B	A	B	B	A	B	A	B	A	B	A	B	B	B	B	B	B	A	A	B	B	B	A	B	A	A	B	B	A	B	B	B	B	A	A
1193	Tdurum_contig42755_1086	1B	30.08	A	A	A	B	A	B	-	A	A	-	A	B	A	B	B	A	B	A	B	A	B	A	B	B	B	B	B	B	A	A	B	B	B	A	B	A	A	B	B	A	B	B	B	B	A	A
1194	RAC875_c16391_426	1B	30.08	A	A	A	B	A	B	-	A	A	-	A	B	A	B	B	A	B	A	B	A	B	A	B	B	B	B	B	B	A	A	B	B	B	A	B	A	A	B	B	A	B	B	B	B	A	A
1195	wsnp_Ex_rep_c101231_86636951	1B	30.08	A	A	A	B	A	B	-	A	A	-	A	B	A	B	B	A	B	A	B	A	B	A	B	B	B	B	B	B	A	A	B	B	B	A	B	A	A	B	B	A	B	B	B	B	A	A
1196	wsnp_Ex_c21559_30710510	1B	30.08	A	A	A	B	A	B	A	A	A	B	A	B	A	B	B	A	B	A	B	A	B	A	B	B	B	B	B	B	A	A	B	B	B	A	B	A	A	B	B	A	B	B	B	B	A	A
1197	BS00067769_51	1B	30.08	A	A	A	B	A	B	A	A	A	-	A	B	A	B	B	A	B	A	B	A	B	A	B	B	B	B	B	B	A	A	B	B	B	A	B	A	A	B	B	A	B	B	B	B	A	A
1198	wsnp_Ex_c8625_14468525	1B	30.08	A	A	A	B	A	B	A	A	A	-	A	B	A	B	B	A	B	A	B	A	B	A	B	B	B	B	B	B	A	A	B	B	B	A	B	A	A	B	B	A	B	B	B	B	A	A
1199	Tdurum_contig79899_540	1B	30.61	A	A	A	B	A	B	A	A	A	A	A	B	A	B	B	A	B	A	B	A	B	A	B	B	B	B	B	B	A	A	B	B	B	A	B	A	A	B	B	A	B	B	B	B	A	A
1200	Tdurum_contig48523_1365	1B	30.61	A	A	A	B	A	B	-	A	A	A	A	B	A	B	B	A	B	A	B	A	B	A	B	B	B	B	B	B	A	A	B	B	B	A	B	A	A	B	B	A	B	B	B	B	A	A
1201	Tdurum_contig21894_234	1B	30.61	A	A	A	B	A	B	-	A	A	-	A	B	A	B	B	A	B	A	B	A	B	A	B	B	B	B	B	B	A	A	B	B	B	A	B	A	A	B	B	A	B	B	B	B	A	A
1202	CAP8_c818_370	1B	30.61	A	A	A	B	A	B	A	A	A	B	A	B	A	B	B	A	B	A	B	A	B	A	B	B	B	B	B	B	A	A	B	B	B	A	B	A	A	B	B	A	B	B	B	B	A	A
1203	BS00088039_51	1B	30.61	A	A	A	B	A	B	A	A	A	-	A	B	A	B	B	A	B	A	B	A	B	A	B	B	B	B	B	B	A	A	B	B	B	A	B	A	A	B	B	A	B	B	B	B	A	A
1204	BS00089563_51	1B	30.61	A	A	A	B	A	B	A	A	A	-	A	B	A	B	B	A	B	A	B	A	B	A	B	B	B	B	B	B	A	A	B	B	B	A	B	A	A	B	B	A	B	B	B	B	A	A
1205	IACX4461	1B	30.61	A	A	A	B	A	B	A	A	A	-	A	B	A	B	B	A	B	A	B	A	B	A	B	B	B	B	B	B	A	A	B	B	B	A	B	A	A	B	B	A	B	B	B	B	A	A
1206	IACX9183	1B	30.61	A	A	A	B	A	B	A	A	A	-	A	B	A	B	B	A	B	A	B	A	B	A	B	B	B	B	B	B	A	A	B	B	B	A	B	A	A	B	B	A	B	B	B	B	A	A
1207	Kukri_rep_c115898_504	1B	30.61	A	A	A	B	A	B	A	A	A	-	A	B	A	B	B	A	B	A	B	A	B	A	B	B	B	B	B	B	A	A	B	B	B	A	B	A	A	B	B	A	B	B	B	B	A	A
1208	wsnp_Ex_c58292_59652859	1B	30.61	A	A	A	B	A	B	A	A	A	-	A	B	A	B	B	A	B	A	B	A	B	A	B	B	B	B	B	B	A	A	B	B	B	A	B	A	A	B	B	A	B	B	B	B	A	A
1209	Tdurum_contig17040_253	1B	30.61	A	A	A	B	A	B	-	A	A	-	A	B	A	B	B	A	B	A	B	A	B	A	B	B	B	B	B	B	A	A	B	B	B	A	B	A	A	B	B	A	B	B	B	B	A	A
1210	wsnp_Ex_c5101_9053178	1B	38.84	A	A	A	B	A	B	B	A	A	-	A	B	A	B	B	A	B	A	B	B	B	A	B	B	B	B	B	B	A	A	A	B	B	A	B	A	B	B	B	-	B	B	B	B	A	A
1211	Kukri_c39698_228	1B	39.38	A	A	A	B	A	B	A	A	A	A	A	B	A	B	B	A	B	A	B	B	B	A	B	B	B	B	B	B	A	A	A	B	B	A	B	A	B	B	B	A	B	B	B	B	A	A
1212	Kukri_c7770_176	1B	39.38	A	A	A	B	A	B	A	A	A	A	A	B	A	B	B	A	B	A	B	B	B	A	B	B	B	B	B	B	A	A	A	B	B	A	B	A	B	B	B	A	B	B	B	B	A	A
1213	Kukri_rep_c103359_233	1B	39.38	A	A	A	B	A	B	A	A	A	A	A	B	A	B	B	A	B	A	B	B	B	A	B	B	B	B	B	B	A	A	A	B	B	A	B	A	B	B	B	A	B	B	B	B	A	A
1214	Tdurum_contig47550_699	1B	39.38	A	A	A	B	A	B	A	A	A	A	A	B	A	B	B	A	B	A	B	B	B	A	B	B	B	B	B	B	A	A	A	B	B	A	B	A	B	B	B	A	B	B	B	B	A	A
1215	wsnp_Ex_rep_c107911_91350866	1B	39.38	A	A	A	B	A	B	A	A	A	A	A	B	A	B	B	A	B	A	B	B	B	A	B	B	B	B	B	B	A	A	A	B	B	A	B	A	B	B	B	A	B	B	B	B	A	A
1216	wsnp_Ex_rep_c107911_91350930	1B	39.38	A	A	A	B	A	B	A	A	A	A	A	B	A	B	B	A	B	A	B	B	B	A	B	B	B	B	B	B	A	A	A	B	B	A	B	A	B	B	B	A	B	B	B	B	A	A
1217	wsnp_Ex_c23230_32466568	1B	39.38	A	A	A	B	A	B	-	A	A	-	A	B	A	B	B	A	B	A	B	B	B	A	B	B	B	B	B	B	A	A	A	B	B	A	B	A	B	B	B	A	B	B	B	B	A	A
1218	Kukri_c13043_1293	1B	39.38	A	A	A	B	A	B	-	A	A	B	A	B	A	B	B	A	B	A	B	B	B	A	B	B	B	B	B	B	A	A	A	B	B	A	B	A	B	B	B	A	B	B	B	B	A	A
1219	RFL_Contig4235_707	1B	39.38	A	A	A	B	A	B	-	A	A	B	A	B	A	B	B	A	B	A	B	B	B	A	B	B	B	B	B	B	A	A	A	B	B	A	B	A	B	B	B	A	B	B	B	B	A	A
1220	IAAV4667	1B	39.38	A	A	A	B	A	B	B	A	A	-	A	B	A	B	B	A	B	A	B	B	B	A	B	B	B	B	B	B	A	A	A	B	B	A	B	A	B	B	B	A	B	B	B	B	A	A
1221	BS00062880_51	1B	39.38	A	A	A	B	A	B	B	A	A	A	A	B	A	B	B	A	B	A	B	B	B	A	B	B	B	B	B	B	A	A	A	B	B	A	B	A	B	B	B	A	B	B	B	B	A	A
1222	Kukri_c9133_534	1B	39.38	A	A	A	B	A	B	B	A	A	A	A	B	A	B	B	A	B	A	B	B	B	A	B	B	B	B	B	B	A	A	A	B	B	A	B	A	B	B	B	A	B	B	B	B	A	A
1223	BobWhite_c5812_440	1B	39.38	A	A	A	B	A	B	B	A	A	-	A	B	A	B	B	A	B	A	B	B	B	A	B	B	B	B	B	B	A	A	A	B	B	A	B	A	B	B	B	A	B	B	B	B	A	A
1224	BS00024320_51	1B	39.38	A	A	A	B	A	B	B	A	A	-	A	B	A	B	B	A	B	A	B	B	B	A	B	B	B	B	B	B	A	A	A	B	B	A	B	A	B	B	B	A	B	B	B	B	A	A
1225	BS00086083_51	1B	39.38	A	A	A	B	A	B	B	A	A	-	A	B	A	B	B	A	B	A	B	B	B	A	B	B	B	B	B	B	A	A	A	B	B	A	B	A	B	B	B	A	B	B	B	B	A	A
1226	Excalibur_c10496_651	1B	39.38	A	A	A	B	A	B	B	A	A	-	A	B	A	B	B	A	B	A	B	B	B	A	B	B	B	B	B	B	A	A	A	B	B	A	B	A	B	B	B	A	B	B	B	B	A	A
1227	Excalibur_c9149_1789	1B	39.38	A	A	A	B	A	B	B	A	A	-	A	B	A	B	B	A	B	A	B	B	B	A	B	B	B	B	B	B	A	A	A	B	B	A	B	A	B	B	B	A	B	B	B	B	A	A
1228	Kukri_c13043_1084	1B	39.38	A	A	A	B	A	B	B	A	A	-	A	B	A	B	B	A	B	A	B	B	B	A	B	B	B	B	B	B	A	A	A	B	B	A	B	A	B	B	B	A	B	B	B	B	A	A
1229	Kukri_c13043_832	1B	39.38	A	A	A	B	A	B	B	A	A	-	A	B	A	B	B	A	B	A	B	B	B	A	B	B	B	B	B	B	A	A	A	B	B	A	B	A	B	B	B	A	B	B	B	B	A	A
1230	Kukri_c39698_278	1B	39.38	A	A	A	B	A	B	B	A	A	-	A	B	A	B	B	A	B	A	B	B	B	A	B	B	B	B	B	B	A	A	A	B	B	A	B	A	B	B	B	A	B	B	B	B	A	A
1231	Kukri_c9133_2211	1B	39.38	A	A	A	B	A	B	B	A	A	-	A	B	A	B	B	A	B	A	B	B	B	A	B	B	B	B	B	B	A	A	A	B	B	A	B	A	B	B	B	A	B	B	B	B	A	A
1232	Tdurum_contig30517_174	1B	39.38	A	A	A	B	A	B	B	A	A	-	A	B	A	B	B	A	B	A	B	B	B	A	B	B	B	B	B	B	A	A	A	B	B	A	B	A	B	B	B	A	B	B	B	B	A	A
1233	wsnp_Ex_c15611_23928961	1B	39.38	A	A	A	B	A	B	B	A	A	-	A	B	A	B	B	A	B	A	B	B	B	A	B	B	B	B	B	B	A	A	A	B	B	A	B	A	B	B	B	A	B	B	B	B	A	A
1234	wsnp_Ex_c15611_23929128	1B	39.38	A	A	A	B	A	B	B	A	A	-	A	B	A	B	B	A	B	A	B	B	B	A	B	B	B	B	B	B	A	A	A	B	B	A	B	A	B	B	B	A	B	B	B	B	A	A
1235	BobWhite_c43917_288	1B	39.38	A	A	A	B	A	B	B	A	A	B	A	B	A	B	B	A	B	A	B	B	B	A	B	B	B	B	B	B	A	A	A	B	B	A	B	A	B	B	B	A	B	B	B	B	A	A
1236	BS00062724_51	1B	39.38	A	A	A	B	A	B	B	A	A	B	A	B	A	B	B	A	B	A	B	B	B	A	B	B	B	B	B	B	A	A	A	B	B	A	B	A	B	B	B	A	B	B	B	B	A	A
1237	Excalibur_c112015_118	1B	39.38	A	A	A	B	A	B	B	A	A	B	A	B	A	B	B	A	B	A	B	B	B	A	B	B	B	B	B	B	A	A	A	B	B	A	B	A	B	B	B	A	B	B	B	B	A	A
1238	Excalibur_c9149_1326	1B	39.38	A	A	A	B	A	B	B	A	A	B	A	B	A	B	B	A	B	A	B	B	B	A	B	B	B	B	B	B	A	A	A	B	B	A	B	A	B	B	B	A	B	B	B	B	A	A
1239	IAAV3802	1B	39.38	A	A	A	B	A	B	B	A	A	B	A	B	A	B	B	A	B	A	B	B	B	A	B	B	B	B	B	B	A	A	A	B	B	A	B	A	B	B	B	A	B	B	B	B	A	A
1240	Tdurum_contig30517_310	1B	39.38	A	A	A	B	A	B	B	A	A	B	A	B	A	B	B	A	B	A	B	B	B	A	B	B	B	B	B	B	A	A	A	B	B	A	B	A	B	B	B	A	B	B	B	B	A	A
1241	Tdurum_contig30517_578	1B	39.38	A	A	A	B	A	B	B	A	A	B	A	B	A	B	B	A	B	A	B	B	B	A	B	B	B	B	B	B	A	A	A	B	B	A	B	A	B	B	B	A	B	B	B	B	A	A
1242	wsnp_Ex_c21198_30327016	1B	39.38	A	A	A	B	A	B	B	A	A	B	A	B	A	B	B	A	B	A	B	B	B	A	B	B	B	B	B	B	A	A	A	B	B	A	B	A	B	B	B	A	B	B	B	B	A	A
1243	wsnp_Ex_c5101_9052671	1B	39.38	A	A	A	B	A	B	B	A	A	B	A	B	A	B	B	A	B	A	B	B	B	A	B	B	B	B	B	B	A	A	A	B	B	A	B	A	B	B	B	A	B	B	B	B	A	A
1244	wsnp_Ku_c13043_20902807	1B	39.38	A	A	A	B	A	B	B	A	A	B	A	B	A	B	B	A	B	A	B	B	B	A	B	B	B	B	B	B	A	A	A	B	B	A	B	A	B	B	B	A	B	B	B	B	A	A
1245	wsnp_Ku_rep_c89089_82009060	1B	39.38	A	A	A	B	A	B	B	A	A	B	A	B	A	B	B	A	B	A	B	B	B	A	B	B	B	B	B	B	A	A	A	B	B	A	B	A	B	B	B	A	B	B	B	B	A	A
1246	BobWhite_c11044_322	1B	39.38	A	A	A	B	A	B	-	A	A	-	A	B	A	B	B	A	B	A	B	B	B	A	B	B	B	B	B	B	A	A	A	B	B	A	B	A	B	B	B	A	B	B	B	B	A	A
1247	IACX11320	1B	39.38	A	A	A	B	A	B	-	A	A	-	A	B	A	B	B	A	B	A	B	B	B	A	B	B	B	B	B	B	A	A	A	B	B	A	B	A	B	B	B	A	B	B	B	B	A	A
1248	Kukri_c15391_468	1B	39.38	A	A	A	B	A	B	-	A	A	-	A	B	A	B	B	A	B	A	B	B	B	A	B	B	B	B	B	B	A	A	A	B	B	A	B	A	B	B	B	A	B	B	B	B	A	A
1249	Ra_c2748_671	1B	39.38	A	A	A	B	A	B	-	A	A	-	A	B	A	B	B	A	B	A	B	B	B	A	B	B	B	B	B	B	A	A	A	B	B	A	B	A	B	B	B	A	B	B	B	B	A	A
1250	Tdurum_contig604_356	1B	39.38	A	A	A	B	A	B	-	A	A	-	A	B	A	B	B	A	B	A	B	B	B	A	B	B	B	B	B	B	A	A	A	B	B	A	B	A	B	B	B	A	B	B	B	B	A	A
1251	Tdurum_contig85620_467	1B	39.38	A	A	A	B	A	B	-	A	A	-	A	B	A	B	B	A	B	A	B	B	B	A	B	B	B	B	B	B	A	A	A	B	B	A	B	A	B	B	B	A	B	B	B	B	A	A
1252	wsnp_CAP11_c287_244799	1B	39.38	A	A	A	B	A	B	-	A	A	-	A	B	A	B	B	A	B	A	B	B	B	A	B	B	B	B	B	B	A	A	A	B	B	A	B	A	B	B	B	A	B	B	B	B	A	A
1253	wsnp_Ex_c13109_20725640	1B	39.38	A	A	A	B	A	B	-	A	A	-	A	B	A	B	B	A	B	A	B	B	B	A	B	B	B	B	B	B	A	A	A	B	B	A	B	A	B	B	B	A	B	B	B	B	A	A
1254	wsnp_Ex_c21198_30326388	1B	39.38	A	A	A	B	A	B	-	A	A	-	A	B	A	B	B	A	B	A	B	B	B	A	B	B	B	B	B	B	A	A	A	B	B	A	B	A	B	B	B	A	B	B	B	B	A	A
1255	wsnp_Ex_c23235_32471767	1B	39.38	A	A	A	B	A	B	-	A	A	-	A	B	A	B	B	A	B	A	B	B	B	A	B	B	B	B	B	B	A	A	A	B	B	A	B	A	B	B	B	A	B	B	B	B	A	A
1256	wsnp_Ra_c2748_5223434	1B	39.38	A	A	A	B	A	B	-	A	A	-	A	B	A	B	B	A	B	A	B	B	B	A	B	B	B	B	B	B	A	A	A	B	B	A	B	A	B	B	B	A	B	B	B	B	A	A
1257	wsnp_Ex_c9577_15857679	1B	39.92	A	A	A	B	A	B	-	A	A	-	A	B	A	B	B	A	B	A	B	B	B	A	B	B	B	B	B	B	A	A	A	B	B	A	B	A	B	B	B	A	B	B	B	B	A	A
1258	wsnp_Ex_c7585_12955306	1B	39.92	A	A	A	B	A	B	-	A	A	-	A	B	A	B	B	A	B	A	B	B	B	A	B	B	B	B	B	B	A	A	A	B	B	A	B	A	B	B	B	A	B	B	B	B	A	A
1259	wsnp_Ku_c4175_7603236	1B	39.92	A	A	A	B	A	B	-	A	A	-	A	B	A	B	B	A	B	A	B	B	B	A	B	B	B	B	B	B	A	A	A	B	B	A	B	A	B	B	B	A	B	B	B	B	A	A
1260	Ku_c956_1797	1B	39.92	A	A	A	B	A	B	B	A	A	-	A	B	A	B	B	A	B	A	B	B	B	A	B	B	B	B	B	B	A	A	A	B	B	A	B	A	B	B	B	A	B	B	B	B	A	A
1261	TA004824-0802	1B	39.92	A	A	A	B	A	B	B	A	A	-	A	B	A	B	B	A	B	A	B	B	B	A	B	B	B	B	B	B	A	A	A	B	B	A	B	A	B	B	B	A	B	B	B	B	A	A
1262	wsnp_Ex_c24318_33561600	1B	39.92	A	A	A	B	A	B	B	A	A	-	A	B	A	B	B	A	B	A	B	B	B	A	B	B	B	B	B	B	A	A	A	B	B	A	B	A	B	B	B	A	B	B	B	B	A	A
1263	wsnp_Ex_c24318_33562395	1B	39.92	A	A	A	B	A	B	B	A	A	-	A	B	A	B	B	A	B	A	B	B	B	A	B	B	B	B	B	B	A	A	A	B	B	A	B	A	B	B	B	A	B	B	B	B	A	A
1264	wsnp_Ex_c7585_12957020	1B	39.92	A	A	A	B	A	B	B	A	A	-	A	B	A	B	B	A	B	A	B	B	B	A	B	B	B	B	B	B	A	A	A	B	B	A	B	A	B	B	B	A	B	B	B	B	A	A
1265	wsnp_Ex_c9577_15857465	1B	39.92	A	A	A	B	A	B	B	A	A	-	A	B	A	B	B	A	B	A	B	B	B	A	B	B	B	B	B	B	A	A	A	B	B	A	B	A	B	B	B	A	B	B	B	B	A	A
1266	Ex_c11930_509	1B	39.92	A	A	A	B	A	B	B	A	A	B	A	B	A	B	B	A	B	A	B	B	B	A	B	B	B	B	B	B	A	A	A	B	B	A	B	A	B	B	B	A	B	B	B	B	A	A
1267	RAC875_c1413_597	1B	41	A	A	A	B	A	B	B	A	A	-	A	B	A	B	B	A	B	A	B	B	B	A	B	B	B	B	B	B	A	A	A	B	B	A	B	A	B	B	B	A	B	B	B	B	A	A
1268	Excalibur_c64439_87	1B	41.54	A	A	A	B	A	B	A	A	A	A	A	B	A	B	B	A	B	A	B	B	B	A	B	B	B	B	B	B	A	A	A	B	B	A	B	A	B	B	B	A	B	B	B	B	A	A
1269	Jagger_c7242_85	1B	41.54	A	A	A	B	A	B	A	A	A	A	A	B	A	B	B	A	B	A	B	B	B	A	B	B	B	B	B	B	A	A	A	B	B	A	B	A	B	B	B	A	B	B	B	B	A	A
1270	Kukri_c51864_225	1B	41.54	A	A	A	B	A	B	-	A	A	-	A	B	A	B	B	A	B	A	B	B	B	A	B	B	B	B	B	B	A	A	A	B	B	A	B	A	B	B	B	A	B	B	B	B	A	A
1271	BS00067627_51	1B	41.54	A	A	A	B	A	B	B	A	A	B	A	B	A	B	B	A	B	A	B	B	B	A	B	B	B	B	B	B	A	A	A	B	B	A	B	A	B	B	B	A	B	B	B	B	A	A
1272	Kukri_c20486_255	1B	41.54	A	A	A	B	A	B	B	A	A	B	A	B	A	B	B	A	B	A	B	B	B	A	B	B	B	B	B	B	A	A	A	B	B	A	B	A	B	B	B	A	B	B	B	B	A	A
1273	Kukri_c9752_793	1B	41.54	A	A	A	B	A	B	B	A	A	-	A	B	A	B	B	A	B	A	B	B	B	A	B	B	B	B	B	B	A	A	A	B	B	A	B	A	B	B	B	A	B	B	B	B	A	A
1274	Tdurum_contig11896_550	1B	41.54	A	A	A	B	A	B	B	A	A	-	A	B	A	B	B	A	B	A	B	B	B	A	B	B	B	B	B	B	A	A	A	B	B	A	B	A	B	B	B	A	B	B	B	B	A	A
1275	Tdurum_contig69792_167	1B	41.54	A	A	A	B	A	B	B	A	A	-	A	B	A	B	B	A	B	A	B	B	B	A	B	B	B	B	B	B	A	A	A	B	B	A	B	A	B	B	B	A	B	B	B	B	A	A
1276	Kukri_c8143_355	1B	41.54	A	A	A	B	A	B	B	A	A	A	A	B	A	B	B	A	B	A	B	B	B	A	B	B	B	B	B	B	A	A	A	B	B	A	B	A	B	B	B	A	B	B	B	B	A	A
1277	Tdurum_contig13332_1224	1B	42.1	A	A	A	B	A	B	B	A	A	A	A	B	A	B	B	A	B	A	B	B	B	A	B	-	B	-	B	B	A	A	A	B	-	A	B	A	B	B	B	A	B	B	B	B	A	A
1278	RAC875_c13877_1015	1B	42.1	A	A	A	B	A	B	B	A	A	-	A	B	A	B	B	A	B	A	B	B	B	A	B	B	B	B	B	B	A	A	A	B	B	A	B	A	-	B	B	A	B	B	B	B	A	A
1279	Excalibur_c1236_840	1B	42.1	A	A	A	B	A	B	B	A	A	-	A	B	A	B	B	A	B	A	B	B	B	A	B	B	B	B	B	B	A	A	A	B	B	A	B	A	-	B	B	A	B	B	B	B	A	A
1280	BS00076394_51	1B	42.1	A	A	A	B	A	B	B	A	A	-	A	B	A	B	B	A	B	A	B	B	B	A	B	B	B	B	B	B	A	A	A	B	B	A	B	A	B	B	B	A	B	B	B	B	A	A
1281	IACX299	1B	42.1	A	A	A	B	A	B	B	A	A	A	A	B	A	B	B	A	B	A	B	B	B	A	B	B	B	B	B	B	A	A	A	B	B	A	B	A	B	B	B	A	B	B	B	B	A	A
1282	Kukri_c7657_986	1B	42.1	A	A	A	B	A	B	B	A	A	A	A	B	A	B	B	A	B	A	B	B	B	A	B	B	B	B	B	B	A	A	A	B	B	A	B	A	B	B	B	A	B	B	B	B	A	A
1283	Excalibur_c15617_425	1B	42.1	A	A	A	B	A	B	B	A	A	-	A	B	A	B	B	A	B	A	B	B	B	A	B	B	B	B	B	B	A	A	A	B	B	A	B	A	B	B	B	A	B	B	B	B	A	A
1284	BS00022551_51	1B	42.1	A	A	A	B	A	B	B	A	A	B	A	B	A	B	B	A	B	A	B	B	B	A	B	B	B	B	B	B	A	A	A	B	B	A	B	A	B	B	B	A	B	B	B	B	A	A
1285	Kukri_c7657_651	1B	42.1	A	A	A	B	A	B	B	A	A	B	A	B	A	B	B	A	B	A	B	B	B	A	B	B	B	B	B	B	A	A	A	B	B	A	B	A	B	B	B	A	B	B	B	B	A	A
1286	Kukri_c44709_96	1B	42.63	A	A	A	B	A	B	B	A	A	B	A	B	A	B	B	A	B	A	B	B	B	A	B	B	B	B	B	B	A	A	A	B	B	A	B	A	B	B	B	A	B	B	B	B	A	A
1287	CAP7_c1137_53	1B	48.03	A	A	A	B	A	B	B	A	A	-	B	B	A	B	B	B	B	A	B	B	B	A	B	B	B	B	B	B	A	A	A	B	B	A	B	A	B	B	B	A	B	B	B	A	A	A
1288	Tdurum_contig96049_200	1B	49.66	A	A	A	B	A	B	B	A	A	-	B	B	A	B	B	B	A	B	B	B	B	A	B	B	B	B	B	B	A	A	A	B	B	A	B	A	B	B	B	A	B	B	B	A	A	A
1289	wsnp_Ex_c29186_38247956	1B	49.66	A	A	A	B	A	B	B	A	A	-	B	B	A	B	B	B	A	B	B	B	B	A	B	B	B	B	B	B	A	A	A	B	B	A	B	A	B	B	B	A	B	B	B	A	A	A
1290	Excalibur_c25353_1171	1B	49.66	A	A	A	B	A	B	B	A	A	A	B	B	A	B	B	B	A	B	B	B	B	A	B	B	B	B	B	B	A	A	A	B	B	A	B	A	B	B	B	-	B	B	B	-	A	A
1291	IACX7705	1B	49.66	A	A	A	B	A	B	B	A	A	-	B	B	A	B	B	B	A	B	B	B	B	A	B	B	B	B	B	B	A	A	A	B	B	A	B	A	B	B	B	A	B	B	B	A	A	A
1292	BS00064162_51	1B	49.66	A	A	A	B	A	B	B	A	A	-	B	B	A	B	B	B	A	B	B	B	B	A	B	B	B	B	B	B	A	A	A	B	B	A	B	A	B	B	B	A	B	B	B	A	A	A
1293	BS00022775_51	1B	49.66	A	A	A	B	A	B	B	A	A	A	B	B	A	B	B	B	A	B	B	B	B	A	B	B	B	B	B	B	A	A	A	B	B	A	B	A	B	B	B	A	B	B	B	A	A	A
1294	Excalibur_rep_c107047_469	1B	49.66	A	A	A	B	A	B	B	A	A	A	B	B	A	B	B	B	A	B	B	B	B	A	B	B	B	B	B	B	A	A	A	B	B	A	B	A	B	B	B	A	B	B	B	A	A	A
1295	Excalibur_rep_c107047_605	1B	49.66	A	A	A	B	A	B	B	A	A	A	B	B	A	B	B	B	A	B	B	B	B	A	B	B	B	B	B	B	A	A	A	B	B	A	B	A	B	B	B	A	B	B	B	A	A	A
1296	Excalibur_rep_c107047_679	1B	49.66	A	A	A	B	A	B	B	A	A	A	B	B	A	B	B	B	A	B	B	B	B	A	B	B	B	B	B	B	A	A	A	B	B	A	B	A	B	B	B	A	B	B	B	A	A	A
1297	Excalibur_rep_c107047_742	1B	49.66	A	A	A	B	A	B	B	A	A	A	B	B	A	B	B	B	A	B	B	B	B	A	B	B	B	B	B	B	A	A	A	B	B	A	B	A	B	B	B	A	B	B	B	A	A	A
1298	Excalibur_rep_c107047_93	1B	49.66	A	A	A	B	A	B	B	A	A	A	B	B	A	B	B	B	A	B	B	B	B	A	B	B	B	B	B	B	A	A	A	B	B	A	B	A	B	B	B	A	B	B	B	A	A	A
1299	RAC875_c61512_173	1B	51.31	A	A	A	B	A	B	B	A	A	-	B	B	A	B	B	B	A	B	B	B	B	A	B	B	B	B	B	B	A	A	A	B	A	A	B	A	B	B	B	-	B	B	B	-	-	A
1300	Tdurum_contig10362_555	1B	51.31	A	A	A	B	A	B	B	A	A	A	B	B	A	B	B	B	A	B	B	B	B	A	B	B	B	B	B	B	A	A	A	B	A	A	B	A	B	B	B	A	B	B	B	A	A	A
1301	IACX1891	1B	51.31	A	A	A	B	A	B	B	A	A	A	B	B	A	B	B	B	A	B	B	B	B	A	B	B	B	B	B	B	A	A	A	B	A	A	B	A	B	B	B	A	B	B	B	A	A	A
1302	IACX8280	1B	51.31	A	A	A	B	A	B	B	A	A	A	B	B	A	B	B	B	A	B	B	B	B	A	B	B	B	B	B	B	A	A	A	B	A	A	B	A	B	B	B	A	B	B	B	A	A	A
1303	Tdurum_contig10362_328	1B	51.31	A	A	A	B	A	B	B	A	A	A	B	B	A	B	B	B	A	B	B	B	B	A	B	B	B	B	B	B	A	A	A	B	A	A	B	A	B	B	B	A	B	B	B	A	A	A
1304	wsnp_BE590634B_Ta_2_5	1B	51.31	A	A	A	B	A	B	B	A	A	A	B	B	A	B	B	B	A	B	B	B	B	A	B	B	B	B	B	B	A	A	A	B	A	A	B	A	B	B	B	A	B	B	B	A	A	A
1305	wsnp_Ex_c3147_5816957	1B	51.31	A	A	A	B	A	B	B	A	A	A	B	B	A	B	B	B	A	B	B	B	B	A	B	B	B	B	B	B	A	A	A	B	A	A	B	A	B	B	B	A	B	B	B	A	A	A
1306	Excalibur_c93510_360	1B	51.31	A	A	A	B	A	B	B	A	A	-	B	B	A	B	B	B	A	B	B	B	B	A	B	B	B	B	B	B	A	A	A	B	A	A	B	A	B	B	B	A	B	B	B	A	A	A
1307	BS00066278_51	1B	51.31	A	A	A	B	A	B	B	A	A	-	B	B	A	B	B	B	A	B	B	B	B	A	B	B	B	B	B	B	A	A	A	B	A	A	B	A	B	B	B	A	B	B	B	A	-	A
1308	BS00022577_51	1B	51.31	A	A	A	B	A	B	B	A	A	B	B	B	A	B	B	B	A	B	B	B	B	A	B	B	B	B	B	B	A	A	A	B	A	A	B	A	B	B	B	A	B	B	B	A	A	A
1309	BS00064349_51	1B	51.31	A	A	A	B	A	B	B	A	A	B	B	B	A	B	B	B	A	B	B	B	B	A	B	B	B	B	B	B	A	A	A	B	A	A	B	A	B	B	B	A	B	B	B	A	A	A
1310	Kukri_c30461_857	1B	51.31	A	A	A	B	A	B	B	A	A	B	B	B	A	B	B	B	A	B	B	B	B	A	B	B	B	B	B	B	A	A	A	B	A	A	B	A	B	B	B	A	B	B	B	A	A	A
1311	Tdurum_contig15015_883	1B	51.31	A	A	A	B	A	B	B	A	A	B	B	B	A	B	B	B	A	B	B	B	B	A	B	B	B	B	B	B	A	A	A	B	A	A	B	A	B	B	B	A	B	B	B	A	A	A
1312	wsnp_BE590634B_Ta_2_1	1B	51.31	A	A	A	B	A	B	B	A	A	B	B	B	A	B	B	B	A	B	B	B	B	A	B	B	B	B	B	B	A	A	A	B	A	A	B	A	B	B	B	A	B	B	B	A	A	A
1313	wsnp_Ku_c56140_59771244	1B	51.31	A	A	A	B	A	B	B	A	A	B	B	B	A	B	B	B	A	B	B	B	B	A	B	B	B	B	B	B	A	A	A	B	A	A	B	A	B	B	B	A	B	B	B	A	A	A
1314	BobWhite_c48071_144	1B	51.31	A	A	A	B	A	B	B	A	A	-	B	B	A	B	B	B	A	B	B	B	B	A	B	B	B	B	B	B	A	A	A	B	A	A	B	A	B	B	B	A	B	B	B	A	A	A
1315	IACX906	1B	51.31	A	A	A	B	A	B	B	A	A	-	B	B	A	B	B	B	A	B	B	B	B	A	B	B	B	B	B	B	A	A	A	B	A	A	B	A	B	B	B	A	B	B	B	A	A	A
1316	Kukri_c19247_53	1B	51.31	A	A	A	B	A	B	B	A	A	-	B	B	A	B	B	B	A	B	B	B	B	A	B	B	B	B	B	B	A	A	A	B	A	A	B	A	B	B	B	A	B	B	B	A	A	A
1317	Kukri_c19247_711	1B	51.31	A	A	A	B	A	B	B	A	A	-	B	B	A	B	B	B	A	B	B	B	B	A	B	B	B	B	B	B	A	A	A	B	A	A	B	A	B	B	B	A	B	B	B	A	A	A
1318	RFL_Contig2736_827	1B	51.31	A	A	A	B	A	B	B	A	A	-	B	B	A	B	B	B	A	B	B	B	B	A	B	B	B	B	B	B	A	A	A	B	A	A	B	A	B	B	B	A	B	B	B	A	A	A
1319	TA003586-0637	1B	51.31	A	A	A	B	A	B	B	A	A	-	B	B	A	B	B	B	A	B	B	B	B	A	B	B	B	B	B	B	A	A	A	B	A	A	B	A	B	B	B	A	B	B	B	A	A	A
1320	BS00110231_51	1B	55.67	A	A	A	B	A	B	B	A	A	-	B	B	A	B	B	B	A	B	B	B	B	A	B	B	B	A	B	B	A	A	A	B	A	A	A	A	B	B	B	A	B	B	B	A	-	A
1321	Excalibur_c40808_441	1B	55.67	A	A	A	B	A	B	B	A	A	A	B	B	A	B	B	B	A	B	B	B	B	A	B	B	B	A	B	B	A	A	A	B	A	A	A	A	B	B	B	-	B	B	B	-	A	A
1322	RAC875_c1785_366	1B	55.67	A	A	A	B	A	B	B	A	A	A	B	B	A	B	B	B	A	B	B	B	B	A	B	B	B	A	B	B	A	A	A	B	A	A	A	A	B	B	B	A	B	B	B	A	A	A
1323	wsnp_Ex_rep_c66255_64400455	1B	55.67	A	A	A	B	A	B	B	A	A	A	B	B	A	B	B	B	A	B	B	B	B	A	B	B	B	A	B	B	A	A	A	B	A	A	A	A	B	B	B	A	B	B	B	A	A	A
1324	Excalibur_rep_c72368_68	1B	55.67	A	A	A	B	A	B	B	A	A	A	B	B	A	B	B	B	A	B	B	B	B	A	B	B	B	A	B	B	A	A	A	B	A	A	A	A	B	B	B	A	B	B	B	A	A	A
1325	RFL_Contig5937_1699	1B	55.67	A	A	A	B	A	B	B	A	A	A	B	B	A	B	B	B	A	B	B	B	B	A	B	B	B	A	B	B	A	A	A	B	A	A	A	A	B	B	B	A	B	B	B	A	A	A
1326	Excalibur_rep_c96924_118	1B	55.67	A	A	A	B	A	B	B	A	A	-	B	B	A	B	B	B	A	B	B	B	B	A	B	B	B	A	B	B	A	A	A	B	A	A	A	A	B	B	B	A	B	B	B	A	A	A
1327	BS00069829_51	1B	55.67	A	A	A	B	A	B	B	A	A	B	B	B	A	B	B	B	A	B	B	B	B	A	B	B	B	A	B	B	A	A	A	B	A	A	A	A	B	B	B	A	B	B	B	A	A	A
1328	RAC875_c47427_75	1B	55.67	A	A	A	B	A	B	B	A	A	B	B	B	A	B	B	B	A	B	B	B	B	A	B	B	B	A	B	B	A	A	A	B	A	A	A	A	B	B	B	A	B	B	B	A	A	A
1329	RFL_Contig5937_1677	1B	55.67	A	A	A	B	A	B	B	A	A	B	B	B	A	B	B	B	A	B	B	B	B	A	B	B	B	A	B	B	A	A	A	B	A	A	A	A	B	B	B	A	B	B	B	A	A	A
1330	BobWhite_c42716_71	1B	55.67	A	A	A	B	A	B	B	A	A	-	B	B	A	B	B	B	A	B	B	B	B	A	B	B	B	A	B	B	A	A	A	B	A	A	A	A	B	B	B	-	B	B	B	-	A	A
1331	wsnp_BF200640B_Ta_2_1	1B	65.63	A	A	A	B	A	B	B	A	A	-	B	B	A	B	B	B	A	B	B	B	B	A	B	B	B	A	B	B	A	A	A	B	A	A	A	A	B	B	B	B	B	B	B	A	A	B
1332	BS00034450_51	1B	65.63	A	A	A	B	A	B	B	A	A	-	B	B	A	B	B	B	A	B	B	B	B	A	B	B	B	A	B	B	A	A	A	B	A	A	A	A	B	B	B	B	B	B	B	A	A	B
1333	Tdurum_contig65853_242	1B	65.63	A	A	A	B	A	B	B	A	A	-	B	B	A	B	B	B	A	B	B	B	B	A	B	B	B	A	B	B	A	A	A	B	A	A	A	A	B	B	B	B	B	B	B	A	A	B
1334	Tdurum_contig65853_534	1B	65.63	A	A	A	B	A	B	B	A	A	-	B	B	A	B	B	B	A	B	B	B	B	A	B	B	B	A	B	B	A	A	A	B	A	A	A	A	B	B	B	B	B	B	B	A	A	B
1335	Tdurum_contig53772_362	1B	65.63	A	A	A	B	A	B	B	A	A	-	B	B	A	B	B	B	A	B	B	B	B	A	B	B	B	A	B	B	A	A	A	B	A	A	A	A	B	B	B	B	B	B	B	A	A	B
1336	Tdurum_contig49651_227	1B	65.63	A	A	A	B	A	B	B	A	A	-	B	B	A	B	B	B	A	B	B	B	B	A	B	B	B	A	B	B	A	A	A	B	A	A	A	A	B	B	B	B	B	B	B	A	A	B
1337	Tdurum_contig49651_546	1B	65.63	A	A	A	B	A	B	B	A	A	-	B	B	A	B	B	B	A	B	B	B	B	A	B	B	B	A	B	B	A	A	A	B	A	A	A	A	B	B	B	B	B	B	B	A	A	B
1338	wsnp_Ex_c5296_9365847	1B	65.63	A	A	A	B	A	B	B	A	A	-	B	B	A	B	B	B	A	B	B	B	B	A	B	B	B	A	B	B	A	A	A	B	A	A	A	A	B	B	B	B	B	B	B	A	A	B
1339	wsnp_Ex_c5296_9365860	1B	65.63	A	A	A	B	A	B	B	A	A	-	B	B	A	B	B	B	A	B	B	B	B	A	B	B	B	A	B	B	A	A	A	B	A	A	A	A	B	B	B	B	B	B	B	A	A	B
1340	wsnp_Ex_c5296_9365528	1B	65.63	A	A	A	B	A	B	B	A	A	A	B	B	A	B	B	B	A	B	B	B	B	A	B	B	B	A	B	B	A	A	A	B	A	A	A	A	B	B	B	B	B	B	B	A	A	B
1341	D_GBUVHFX01API9H_416	1B	66.17	A	A	A	B	A	B	B	A	A	A	B	B	A	B	B	B	A	B	B	B	B	A	B	B	B	A	B	B	A	A	A	B	A	A	A	A	B	B	B	B	B	B	B	A	A	B
1342	BS00022249_51	1B	66.17	A	A	A	B	A	B	B	A	A	-	B	B	A	B	B	B	A	B	B	B	B	A	B	B	B	A	B	B	A	A	A	B	A	A	A	A	B	B	B	B	B	B	B	A	A	B
1343	BS00072791_51	1B	66.17	A	A	A	B	A	B	B	A	A	-	B	B	A	B	B	B	A	B	B	B	B	A	B	B	B	A	B	B	A	A	A	B	A	A	A	A	B	B	B	B	B	B	B	A	A	B
1344	BobWhite_c4375_347	1B	67.26	A	A	A	B	A	B	-	A	A	-	B	B	A	B	B	B	B	B	B	B	B	A	B	B	B	A	B	B	A	A	A	B	A	A	A	A	B	B	B	B	B	B	B	A	A	B
1345	BobWhite_c20621_683	1B	67.26	A	A	A	B	A	B	B	A	A	B	B	B	A	B	B	B	B	B	B	B	B	A	B	B	B	A	B	B	A	A	A	B	A	A	A	A	B	B	B	B	B	B	B	A	A	B
1346	IACX4411	1B	67.26	A	A	A	B	A	B	B	A	A	-	B	B	A	B	B	B	B	B	B	B	B	A	B	B	B	A	B	B	A	A	A	B	A	A	A	A	B	B	B	B	B	B	B	A	-	B
1347	BobWhite_rep_c54139_273	1B	67.26	A	A	A	B	A	B	B	A	A	-	B	B	A	B	B	B	B	B	B	B	B	A	B	B	B	A	B	B	A	A	A	B	A	A	A	A	B	B	B	B	B	B	B	A	A	B
1348	wsnp_JD_c20621_18304110	1B	67.26	A	A	A	B	A	B	B	A	A	-	B	B	A	B	B	B	B	B	B	B	B	A	B	B	B	A	B	B	A	A	A	B	A	A	A	A	B	B	B	B	B	B	B	A	A	B
1349	wsnp_Ex_rep_c78209_74462664	1B	67.26	A	A	A	B	A	B	B	A	A	B	B	B	A	B	B	B	B	B	B	B	B	A	B	B	B	A	B	B	A	A	A	B	A	A	A	A	B	B	B	B	B	B	B	A	A	B
1350	BobWhite_c20621_541	1B	67.26	A	A	A	B	A	B	B	A	A	B	B	B	A	B	B	B	B	B	B	B	B	A	B	B	B	A	B	B	A	A	A	B	A	A	A	A	B	B	B	B	B	B	B	A	A	B
1351	RAC875_rep_c114694_99	1B	67.26	A	A	A	B	A	B	B	A	A	-	B	B	A	B	B	B	B	B	B	B	B	A	B	B	B	A	B	B	A	A	A	B	A	A	A	A	B	B	B	B	B	B	B	A	A	B
1352	RAC875_c15190_1089	1B	67.26	A	A	A	B	A	B	B	A	A	A	B	B	A	B	B	B	B	B	B	B	B	A	B	B	B	A	B	B	A	A	A	B	A	A	A	A	B	B	B	B	B	B	B	A	A	B
1353	Excalibur_c46797_317	1B	69.44	A	A	A	B	A	B	B	A	A	-	B	B	A	B	A	B	B	B	B	B	B	A	B	B	B	A	B	B	A	A	A	B	A	A	A	A	B	B	B	-	B	B	B	-	A	B
1354	RAC875_c30786_411	1B	69.44	A	A	A	B	A	B	B	A	A	-	B	B	A	B	A	B	B	B	B	B	B	A	B	B	B	A	B	B	A	A	A	B	A	A	A	A	B	B	B	-	B	B	B	-	A	B
1355	CAP12_c5744_162	1B	69.44	A	A	A	B	A	B	B	A	A	A	B	B	A	B	A	B	B	B	B	B	B	A	B	B	B	A	B	B	A	A	A	B	A	A	A	A	B	B	B	-	B	B	B	-	A	B
1356	tplb0043k02_463	1B	69.44	A	A	A	B	A	B	B	A	A	-	B	B	A	B	A	B	B	B	B	B	B	A	B	B	B	A	B	B	A	A	A	B	A	A	A	A	B	B	B	B	B	B	B	-	A	B
1357	RAC875_c4190_337	1B	69.44	A	A	A	B	A	B	B	A	A	-	B	B	A	B	A	B	B	B	B	B	B	A	B	B	B	A	B	B	A	A	A	B	A	A	A	A	B	B	B	B	B	B	B	A	A	B
1358	BobWhite_c36862_84	1B	69.44	A	A	A	B	A	B	B	A	A	A	B	B	A	B	A	B	B	B	B	B	B	A	B	B	B	A	B	B	A	A	A	B	A	A	A	A	B	B	B	B	B	B	B	A	A	B
1359	Excalibur_c56999_109	1B	69.44	A	A	A	B	A	B	B	A	A	A	B	B	A	B	A	B	B	B	B	B	B	A	B	B	B	A	B	B	A	A	A	B	A	A	A	A	B	B	B	B	B	B	B	A	A	B
1360	RAC875_c42275_224	1B	69.44	A	A	A	B	A	B	B	A	A	A	B	B	A	B	A	B	B	B	B	B	B	A	B	B	B	A	B	B	A	A	A	B	A	A	A	A	B	B	B	B	B	B	B	A	A	B
1361	tplb0043k02_1114	1B	69.44	A	A	A	B	A	B	B	A	A	A	B	B	A	B	A	B	B	B	B	B	B	A	B	B	B	A	B	B	A	A	A	B	A	A	A	A	B	B	B	B	B	B	B	A	A	B
1362	BobWhite_c13124_430	1B	69.44	A	A	A	B	A	B	B	A	A	A	B	B	A	B	A	B	B	B	B	B	B	A	B	B	B	A	B	B	A	A	A	B	A	A	A	A	B	B	B	B	B	B	B	A	A	B
1363	BS00067525_51	1B	69.44	A	A	A	B	A	B	B	A	A	-	B	B	A	B	A	B	B	B	B	B	B	A	B	B	B	A	B	B	A	A	A	B	A	A	A	A	B	B	B	-	B	B	B	-	A	B
1364	Tdurum_contig11077_122	1B	70	A	A	A	B	A	B	B	A	A	-	B	B	A	B	A	B	B	B	B	B	B	A	B	B	B	A	B	B	A	A	A	B	A	A	A	A	B	B	B	A	B	B	B	A	-	B
1365	BS00087544_51	1B	70	A	A	A	B	A	B	B	A	A	-	B	B	A	B	A	B	B	B	B	B	B	A	B	B	B	A	B	B	A	A	A	B	A	A	A	A	B	B	B	-	B	B	B	A	A	B
1366	BS00003633_51	1B	70	A	A	A	B	A	B	B	A	A	-	B	B	A	B	A	B	B	B	B	B	B	A	B	B	B	A	B	B	A	A	A	B	A	A	A	A	B	B	B	B	B	B	B	A	A	B
1367	Kukri_c66214_59	1B	70	A	A	A	B	A	B	B	A	A	B	B	B	A	B	A	B	B	B	B	B	B	A	B	B	B	A	B	B	A	A	A	B	A	A	A	A	B	B	B	B	B	B	B	A	A	B
1368	BS00107675_51	1B	72.19	A	A	A	B	A	B	B	A	A	-	B	B	A	B	A	B	B	B	B	B	B	A	B	B	B	A	B	B	A	A	A	B	A	A	A	A	B	A	B	B	B	B	B	-	A	B
1369	Kukri_c5357_323	1B	72.74	A	A	A	B	A	B	B	A	A	A	B	B	A	B	A	B	B	B	B	B	B	A	B	B	B	A	B	B	A	A	A	B	A	A	A	A	B	A	B	-	B	B	B	-	A	B
1370	Ra_c7324_1464	1B	72.74	A	A	A	B	A	B	B	A	A	-	B	B	A	B	A	B	B	B	B	B	B	A	B	B	B	A	B	B	A	A	A	B	A	A	A	A	B	A	B	A	B	B	B	A	A	B
1371	BobWhite_c26569_190	1B	72.74	A	A	A	B	A	B	B	A	A	-	B	B	A	B	A	B	B	B	B	B	B	A	B	B	B	A	B	B	A	A	A	B	A	A	A	A	B	A	B	A	B	B	B	A	A	B
1372	BS00084216_51	1B	72.74	A	A	A	B	A	B	B	A	A	-	B	B	A	B	A	B	B	B	B	B	B	A	B	B	B	A	B	B	A	A	A	B	A	A	A	A	B	A	B	A	B	B	B	A	A	B
1373	tplb0043a07_880	1B	72.74	A	A	A	B	A	B	B	A	A	-	B	B	A	B	A	B	B	B	B	B	B	A	B	B	B	A	B	B	A	A	A	B	A	A	A	A	B	A	B	A	B	B	B	A	A	B
1374	wsnp_RFL_Contig3738_3992954	1B	72.74	A	A	A	B	A	B	B	A	A	-	B	B	A	B	A	B	B	B	B	B	B	A	B	B	B	A	B	B	A	A	A	B	A	A	A	A	B	A	B	A	B	B	B	A	A	B
1375	RAC875_rep_c70332_961	1B	72.74	A	A	A	B	A	B	B	A	A	A	B	B	A	B	A	B	B	B	B	B	B	A	B	B	B	A	B	B	A	A	A	B	A	A	A	A	B	A	B	A	B	B	B	A	A	B
1376	BobWhite_c5655_300	1B	72.74	A	A	A	B	A	B	B	A	A	-	B	B	A	B	A	B	B	B	B	B	B	A	B	B	B	A	B	B	A	A	A	B	A	A	A	A	B	A	B	A	B	B	B	A	A	B
1377	Tdurum_contig777_260	1B	72.74	A	A	A	B	A	B	B	A	A	A	B	B	A	B	A	B	B	B	B	B	B	A	B	B	B	A	B	B	A	A	A	B	A	A	A	A	B	A	B	A	B	B	B	A	-	B
1378	Excalibur_c10111_85	1B	72.74	A	A	A	B	A	B	B	A	A	A	B	B	A	B	A	B	B	B	B	B	B	A	B	B	B	A	B	B	A	A	A	B	A	A	A	A	B	A	B	A	B	B	B	A	A	B
1379	Excalibur_rep_c68706_1084	1B	72.74	A	A	A	B	A	B	B	A	A	A	B	B	A	B	A	B	B	B	B	B	B	A	B	B	B	A	B	B	A	A	A	B	A	A	A	A	B	A	B	A	B	B	B	A	A	B
1380	Excalibur_c10111_127	1B	72.74	A	A	A	B	A	B	B	A	A	-	B	B	A	B	A	B	B	B	B	B	B	A	B	B	B	A	B	B	A	A	A	B	A	A	A	A	B	A	B	A	B	B	B	A	A	B
1381	wsnp_Ex_rep_c67098_65573819	1B	72.74	A	A	A	B	A	B	B	A	A	-	B	B	A	B	A	B	B	B	B	B	B	A	B	B	B	A	B	B	A	A	A	B	A	A	A	A	B	A	B	A	B	B	B	A	A	B
1382	Ra_c7324_527	1B	72.74	A	A	A	B	A	B	B	A	A	B	B	B	A	B	A	B	B	B	B	B	B	A	B	B	B	A	B	B	A	A	A	B	A	A	A	A	B	A	B	A	B	B	B	A	A	B
1383	tplb0034e16_1165	1B	72.74	A	A	A	B	A	B	B	A	A	B	B	B	A	B	A	B	B	B	B	B	B	A	B	B	B	A	B	B	A	A	A	B	A	A	A	A	B	A	B	A	B	B	B	A	A	B
1384	tplb0043a07_1521	1B	72.74	A	A	A	B	A	B	B	A	A	B	B	B	A	B	A	B	B	B	B	B	B	A	B	B	B	A	B	B	A	A	A	B	A	A	A	A	B	A	B	A	B	B	B	A	A	B
1385	tplb0034e16_925	1B	72.74	A	A	A	B	A	B	B	A	A	B	B	B	A	B	A	B	B	B	B	B	B	A	B	B	B	A	B	B	A	A	A	B	A	A	A	A	B	A	B	A	B	B	B	A	A	B
1386	TA004946-0577	1B	74.37	A	A	A	B	A	B	B	A	A	-	B	B	A	B	A	B	B	B	B	B	B	B	B	B	B	A	B	B	A	A	A	B	A	A	A	A	B	A	B	-	B	B	B	-	A	B
1387	Tdurum_contig93532_89	1B	74.37	A	A	A	B	A	B	B	A	A	-	B	B	A	B	A	B	B	B	B	B	B	B	B	B	B	A	B	B	A	A	A	B	A	A	A	A	B	A	B	A	B	B	B	A	A	B
1388	Tdurum_contig32775_78	1B	74.37	A	A	A	B	A	B	B	A	A	-	B	B	A	B	A	B	B	B	B	B	B	B	B	B	B	A	B	B	A	A	A	B	A	A	A	A	B	A	B	A	B	B	B	A	A	B
1389	Tdurum_contig10036_1057	1B	74.37	A	A	A	B	A	B	B	A	A	-	B	B	A	B	A	B	B	B	B	B	B	B	B	B	B	A	B	B	A	A	A	B	A	A	A	A	B	A	B	A	B	B	B	A	A	B
1390	Tdurum_contig10036_1695	1B	74.37	A	A	A	B	A	B	B	A	A	-	B	B	A	B	A	B	B	B	B	B	B	B	B	B	B	A	B	B	A	A	A	B	A	A	A	A	B	A	B	A	B	B	B	A	A	B
1391	Tdurum_contig10036_977	1B	74.37	A	A	A	B	A	B	B	A	A	-	B	B	A	B	A	B	B	B	B	B	B	B	B	B	B	A	B	B	A	A	A	B	A	A	A	A	B	A	B	A	B	B	B	A	A	B
1392	Jagger_c4380_159	1B	74.37	A	A	A	B	A	B	B	A	A	B	B	B	A	B	A	B	B	B	B	B	B	B	B	B	B	A	B	B	A	A	A	B	A	A	A	A	B	A	B	A	B	B	B	A	A	B
1393	IAAV1683	1B	74.37	A	A	A	B	A	B	B	A	A	B	B	B	A	B	A	B	B	B	B	B	B	B	B	B	B	A	B	B	A	A	A	B	A	A	A	A	B	A	B	A	B	B	B	A	A	B
1394	Excalibur_c11980_619	1B	74.37	A	A	A	B	A	B	B	A	A	B	B	B	A	B	A	B	B	B	B	B	B	B	B	B	B	A	B	B	A	A	A	B	A	A	A	A	B	A	B	A	B	B	B	A	A	B
1395	Kukri_c4453_1248	1B	74.37	A	A	A	B	A	B	B	A	A	B	B	B	A	B	A	B	B	B	B	B	B	B	B	B	B	A	B	B	A	A	A	B	A	A	A	A	B	A	B	A	B	B	B	A	A	B
1396	RAC875_c38646_985	1B	74.37	A	A	A	B	A	B	B	A	A	B	B	B	A	B	A	B	B	B	B	B	B	B	B	B	B	A	B	B	A	A	A	B	A	A	A	A	B	A	B	A	B	B	B	A	A	B
1397	Excalibur_c8557_258	1B	74.37	A	A	A	B	A	B	B	A	A	-	B	B	A	B	A	B	B	B	B	B	B	B	B	B	B	A	B	B	A	A	A	B	A	A	A	A	B	A	B	A	B	B	B	A	A	B
1398	Tdurum_contig10036_1044	1B	74.37	A	A	A	B	A	B	B	A	A	-	B	B	A	B	A	B	B	B	B	B	B	B	B	B	B	A	B	B	A	A	A	B	A	A	A	A	B	A	B	A	B	B	B	A	A	B
1399	Tdurum_contig10036_1461	1B	74.37	A	A	A	B	A	B	B	A	A	-	B	B	A	B	A	B	B	B	B	B	B	B	B	B	B	A	B	B	A	A	A	B	A	A	A	A	B	A	B	A	B	B	B	A	A	B
1400	Tdurum_contig10036_1614	1B	74.37	A	A	A	B	A	B	B	A	A	-	B	B	A	B	A	B	B	B	B	B	B	B	B	B	B	A	B	B	A	A	A	B	A	A	A	A	B	A	B	A	B	B	B	A	A	B
1401	Tdurum_contig10036_741	1B	74.37	A	A	A	B	A	B	B	A	A	-	B	B	A	B	A	B	B	B	B	B	B	B	B	B	B	A	B	B	A	A	A	B	A	A	A	A	B	A	B	A	B	B	B	A	A	B
1402	Kukri_c30159_573	1B	74.37	A	A	A	B	A	B	B	A	A	A	B	B	A	B	A	B	B	B	B	B	B	B	B	B	B	A	B	B	A	A	A	B	A	A	A	A	B	A	B	A	B	B	B	A	A	B
1403	Tdurum_contig10036_474	1B	74.37	A	A	A	B	A	B	B	A	A	A	B	B	A	B	A	B	B	B	B	B	B	B	B	B	B	A	B	B	A	A	A	B	A	A	A	A	B	A	B	A	B	B	B	A	A	B
1404	BobWhite_c2027_84	1B	74.37	A	A	A	B	A	B	B	A	A	A	B	B	A	B	A	B	B	B	B	B	B	B	B	B	B	A	B	B	A	A	A	B	A	A	A	A	B	A	B	A	B	B	B	A	A	B
1405	BS00069044_51	1B	74.37	A	A	A	B	A	B	B	A	A	A	B	B	A	B	A	B	B	B	B	B	B	B	B	B	B	A	B	B	A	A	A	B	A	A	A	A	B	A	B	A	B	B	B	A	A	B
1406	Excalibur_c34765_1023	1B	74.37	A	A	A	B	A	B	B	A	A	A	B	B	A	B	A	B	B	B	B	B	B	B	B	B	B	A	B	B	A	A	A	B	A	A	A	A	B	A	B	A	B	B	B	A	A	B
1407	Excalibur_s103715_85	1B	74.37	A	A	A	B	A	B	B	A	A	A	B	B	A	B	A	B	B	B	B	B	B	B	B	B	B	A	B	B	A	A	A	B	A	A	A	A	B	A	B	A	B	B	B	A	A	B
1408	GENE-0371_208	1B	74.37	A	A	A	B	A	B	B	A	A	A	B	B	A	B	A	B	B	B	B	B	B	B	B	B	B	A	B	B	A	A	A	B	A	A	A	A	B	A	B	A	B	B	B	A	A	B
1409	IAAV1167	1B	74.37	A	A	A	B	A	B	B	A	A	A	B	B	A	B	A	B	B	B	B	B	B	B	B	B	B	A	B	B	A	A	A	B	A	A	A	A	B	A	B	A	B	B	B	A	A	B
1410	IAAV1549	1B	74.37	A	A	A	B	A	B	B	A	A	A	B	B	A	B	A	B	B	B	B	B	B	B	B	B	B	A	B	B	A	A	A	B	A	A	A	A	B	A	B	A	B	B	B	A	A	B
1411	Kukri_c39223_831	1B	74.37	A	A	A	B	A	B	B	A	A	A	B	B	A	B	A	B	B	B	B	B	B	B	B	B	B	A	B	B	A	A	A	B	A	A	A	A	B	A	B	A	B	B	B	A	A	B
1412	RAC875_c15593_1421	1B	74.37	A	A	A	B	A	B	B	A	A	A	B	B	A	B	A	B	B	B	B	B	B	B	B	B	B	A	B	B	A	A	A	B	A	A	A	A	B	A	B	A	B	B	B	A	A	B
1413	RAC875_c17188_1696	1B	74.37	A	A	A	B	A	B	B	A	A	A	B	B	A	B	A	B	B	B	B	B	B	B	B	B	B	A	B	B	A	A	A	B	A	A	A	A	B	A	B	A	B	B	B	A	A	B
1414	Tdurum_contig42491_750	1B	74.37	A	A	A	B	A	B	B	A	A	A	B	B	A	B	A	B	B	B	B	B	B	B	B	B	B	A	B	B	A	A	A	B	A	A	A	A	B	A	B	A	B	B	B	A	A	B
1415	wsnp_Ex_c27176_36393952	1B	74.37	A	A	A	B	A	B	B	A	A	A	B	B	A	B	A	B	B	B	B	B	B	B	B	B	B	A	B	B	A	A	A	B	A	A	A	A	B	A	B	A	B	B	B	A	A	B
1416	BobWhite_c2027_215	1B	74.37	A	A	A	B	A	B	B	A	A	-	B	B	A	B	A	B	B	B	B	B	B	B	B	B	B	A	B	B	A	A	A	B	A	A	A	A	B	A	B	A	B	B	B	A	A	B
1417	Excalibur_c96904_336	1B	74.37	A	A	A	B	A	B	B	A	A	-	B	B	A	B	A	B	B	B	B	B	B	B	B	B	B	A	B	B	A	A	A	B	A	A	A	A	B	A	B	A	B	B	B	A	A	B
1418	Excalibur_rep_c67747_629	1B	74.37	A	A	A	B	A	B	B	A	A	-	B	B	A	B	A	B	B	B	B	B	B	B	B	B	B	A	B	B	A	A	A	B	A	A	A	A	B	A	B	A	B	B	B	A	A	B
1419	Ra_c18630_284	1B	74.37	A	A	A	B	A	B	B	A	A	-	B	B	A	B	A	B	B	B	B	B	B	B	B	B	B	A	B	B	A	A	A	B	A	A	A	A	B	A	B	A	B	B	B	A	A	B
1420	TA002362-0954	1B	74.37	A	A	A	B	A	B	B	A	A	-	B	B	A	B	A	B	B	B	B	B	B	B	B	B	B	A	B	B	A	A	A	B	A	A	A	A	B	A	B	A	B	B	B	A	A	B
1421	IAAV5863	1B	74.91	A	A	A	B	A	B	B	A	A	-	B	B	A	B	A	B	B	B	B	B	B	B	B	B	B	A	B	B	A	A	A	B	A	A	A	A	B	A	B	-	B	B	B	-	-	B
1422	Kukri_c21276_816	1B	74.91	A	A	A	B	A	B	B	A	A	-	B	B	A	B	A	B	B	B	B	B	B	B	B	B	B	A	B	B	A	A	A	B	A	A	A	A	B	A	B	A	B	B	B	A	A	B
1423	Kukri_c21276_1056	1B	74.91	A	A	A	B	A	B	B	A	A	B	B	B	A	B	A	B	B	B	B	B	B	B	B	B	B	A	B	B	A	A	A	B	A	A	A	A	B	A	B	A	B	B	B	A	A	B
1424	RAC875_c27273_334	1B	74.91	A	A	A	B	A	B	B	A	A	B	B	B	A	B	A	B	B	B	B	B	B	B	B	B	B	A	B	B	A	A	A	B	A	A	A	A	B	A	B	A	B	B	B	A	A	B
1425	Excalibur_c13879_930	1B	74.91	A	A	A	B	A	B	B	A	A	-	B	B	A	B	A	B	B	B	B	B	B	B	B	B	B	A	B	B	A	A	A	B	A	A	A	A	B	A	B	A	B	B	B	A	A	B
1426	Excalibur_c63885_115	1B	74.91	A	A	A	B	A	B	B	A	A	-	B	B	A	B	A	B	B	B	B	B	B	B	B	B	B	A	B	B	A	A	A	B	A	A	A	A	B	A	B	A	B	B	B	A	A	B
1427	IAAV7428	1B	75.45	A	A	A	B	A	B	B	A	A	-	B	B	A	B	A	B	B	B	B	B	B	B	B	B	B	A	B	B	A	A	A	B	A	A	A	A	B	A	B	A	B	B	B	A	A	B
1428	wsnp_Ku_rep_c107952_93214466	1B	75.45	A	A	A	B	A	B	B	A	A	B	B	B	A	B	A	B	B	B	B	B	B	B	B	B	B	A	B	B	A	A	A	B	A	A	A	A	B	A	B	A	B	B	B	A	A	B
1429	RAC875_c818_1185	1B	75.45	A	A	A	B	A	B	B	A	A	-	B	B	A	B	A	B	B	B	B	B	B	B	B	B	B	A	B	B	A	A	A	B	A	A	A	A	B	A	B	A	B	B	B	A	A	B
1430	Ex_c25733_348	1B	75.99	A	A	A	B	A	B	B	A	A	-	B	B	A	B	A	B	B	B	B	B	B	B	B	B	B	A	B	B	A	A	A	B	A	A	A	A	B	A	B	A	B	B	B	A	A	B
1431	CAP11_c599_115	1B	77.07	A	A	A	B	A	B	B	A	A	-	B	B	A	B	A	B	B	B	B	B	B	B	B	B	B	A	B	B	A	A	A	B	A	A	A	A	B	A	B	A	B	B	B	A	A	B
1432	Excalibur_c42301_54	1B	77.07	A	A	A	B	A	B	B	A	A	-	B	B	A	B	A	B	B	B	B	B	B	B	B	B	B	A	B	B	A	A	A	B	A	A	A	A	B	A	B	A	B	B	B	A	A	B
1433	Tdurum_contig30664_181	1B	79.23	A	A	A	B	A	B	B	A	A	-	B	B	A	B	A	B	B	B	B	B	B	B	B	B	B	A	B	B	A	A	A	B	A	A	A	A	B	A	B	A	B	B	B	A	-	B
1434	BS00099794_51	1B	79.23	A	A	A	B	A	B	B	A	A	-	B	B	A	B	A	B	B	B	B	B	B	B	B	B	B	A	B	B	A	A	A	B	A	A	A	A	B	A	B	A	B	B	B	A	A	B
1435	Tdurum_contig11216_942	1B	79.23	A	A	A	B	A	B	B	A	A	-	B	B	A	B	A	B	B	B	B	B	B	B	B	B	B	A	B	B	A	A	A	B	A	A	A	A	B	A	B	A	B	B	B	A	A	B
1436	BS00109244_51	1B	79.23	A	A	A	B	A	B	B	A	A	-	B	B	A	B	A	B	B	B	B	B	B	B	B	B	B	A	B	B	A	A	A	B	A	A	A	A	B	A	B	A	B	B	B	A	A	B
1437	Excalibur_c8585_701	1B	79.23	A	A	A	B	A	B	B	A	A	-	B	B	A	B	A	B	B	B	B	B	B	B	B	B	B	A	B	B	A	A	A	B	A	A	A	A	B	A	B	A	B	B	B	A	A	B
1438	RFL_Contig1823_1044	1B	79.23	A	A	A	B	A	B	B	A	A	-	B	B	A	B	A	B	B	B	B	B	B	B	B	B	B	A	B	B	A	A	A	B	A	A	A	A	B	A	B	A	B	B	B	A	A	B
1439	Tdurum_contig50988_500	1B	79.23	A	A	A	B	A	B	B	A	A	-	B	B	A	B	A	B	B	B	B	B	B	B	B	B	B	A	B	B	A	A	A	B	A	A	A	A	B	A	B	A	B	B	B	A	A	B
1440	BobWhite_c23617_167	1B	79.23	A	A	A	B	A	B	B	A	A	B	B	B	A	B	A	B	B	B	B	B	B	B	B	B	B	A	B	B	A	A	A	B	A	A	A	A	B	A	B	A	B	B	B	A	A	B
1441	Excalibur_c8585_561	1B	79.23	A	A	A	B	A	B	B	A	A	B	B	B	A	B	A	B	B	B	B	B	B	B	B	B	B	A	B	B	A	A	A	B	A	A	A	A	B	A	B	A	B	B	B	A	A	B
1442	Jagger_c3757_131	1B	79.23	A	A	A	B	A	B	B	A	A	B	B	B	A	B	A	B	B	B	B	B	B	B	B	B	B	A	B	B	A	A	A	B	A	A	A	A	B	A	B	A	B	B	B	A	A	B
1443	Jagger_c2152_123	1B	105.61	-	A	B	B	A	A	B	A	B	-	B	B	A	A	B	A	A	B	B	B	A	B	A	B	A	A	B	B	A	A	A	B	A	A	A	A	B	A	A	A	B	B	B	A	-	B
1444	BobWhite_c3121_713	1B	105.61	B	A	B	B	A	A	B	A	B	-	B	B	A	A	B	A	A	B	B	B	A	B	A	B	A	A	B	B	A	A	A	B	A	A	A	A	B	A	A	-	B	B	B	A	B	B
1445	Kukri_c14239_1995	1B	105.61	B	A	B	B	A	A	-	A	B	-	B	B	A	A	B	A	A	B	B	-	A	B	A	B	A	A	B	B	A	A	A	B	A	A	A	A	B	A	A	A	B	B	B	A	B	B
1446	RAC875_c4047_90	1B	105.61	B	A	B	B	A	A	B	A	B	-	B	B	A	A	B	A	A	B	B	B	A	B	A	B	A	A	B	B	A	A	A	B	A	A	A	A	B	A	A	A	B	B	B	A	B	B
1447	Excalibur_c88292_114	1B	105.61	B	A	B	B	A	A	B	A	B	A	B	B	A	A	B	A	A	B	B	B	A	B	A	B	A	A	B	B	A	A	A	B	A	A	A	A	B	A	A	A	B	B	B	A	B	B
1448	Kukri_c11000_1769	1B	105.61	B	A	B	B	A	A	B	A	B	A	B	B	A	A	B	A	A	B	B	B	A	B	A	B	A	A	B	B	A	A	A	B	A	A	A	A	B	A	A	A	B	B	B	A	B	B
1449	Kukri_c1565_111	1B	105.61	B	A	B	B	A	A	B	A	B	-	B	B	A	A	B	A	A	B	B	B	A	B	A	B	A	A	B	B	A	A	A	B	A	A	A	A	B	A	A	A	B	B	B	A	B	B
1450	RAC875_c11491_739	1B	105.61	B	A	B	B	A	A	B	A	B	-	B	B	A	A	B	A	A	B	B	B	A	B	A	B	A	A	B	B	A	A	A	B	A	A	A	A	B	A	A	A	B	B	B	A	B	B
1451	RFL_Contig3683_668	1B	105.61	B	A	B	B	A	A	B	A	B	-	B	B	A	A	B	A	A	B	B	B	A	B	A	B	A	A	B	B	A	A	A	B	A	A	A	A	B	A	A	A	B	B	B	A	B	B
1452	Excalibur_c88292_81	1B	105.61	B	A	B	B	A	A	B	A	B	B	B	B	A	A	B	A	A	B	B	B	A	B	A	B	A	A	B	B	A	A	A	B	A	A	A	A	B	A	A	A	B	B	B	A	B	B
1453	GENE-0568_419	1B	105.61	B	A	B	B	A	A	B	A	B	B	B	B	A	A	B	A	A	B	B	B	A	B	A	B	A	A	B	B	A	A	A	B	A	A	A	A	B	A	A	A	B	B	B	A	B	B
1454	RAC875_c9082_267	1B	105.61	B	A	B	B	A	A	B	A	B	B	B	B	A	A	B	A	A	B	B	B	A	B	A	B	A	A	B	B	A	A	A	B	A	A	A	A	B	A	A	A	B	B	B	A	B	B
1455	wsnp_Ex_c38849_46284348	1B	105.61	B	A	B	B	A	A	B	A	B	B	B	B	A	A	B	A	A	B	B	B	A	B	A	B	A	A	B	B	A	A	A	B	A	A	A	A	B	A	A	A	B	B	B	A	B	B
1456	BS00028747_51	1B	105.61	B	A	B	B	A	A	B	A	B	-	B	B	A	A	B	A	A	B	B	B	A	B	A	B	A	A	B	B	A	A	A	B	A	A	A	A	B	A	A	A	B	B	B	A	B	B
1457	RAC875_c4047_115	1B	105.61	B	A	B	B	A	A	B	A	B	-	B	B	A	A	B	A	A	B	B	B	A	B	A	B	A	A	B	B	A	A	A	B	A	A	A	A	B	A	A	A	B	B	B	A	B	B
1458	GENE-0568_112	1B	105.61	B	A	B	B	A	A	B	A	B	B	B	B	A	A	B	A	A	B	B	B	A	B	A	B	A	A	B	B	A	A	A	B	A	A	A	A	B	A	A	A	B	B	B	A	B	B
1459	Tdurum_contig4904_2923	1B	105.61	-	A	B	B	A	A	B	A	B	-	B	B	A	A	B	A	A	B	B	B	A	B	A	B	A	A	B	B	A	A	A	B	A	A	A	A	B	A	A	A	B	B	B	A	B	B
1460	BobWhite_c9963_51	1B	105.61	B	A	B	B	A	A	B	A	B	-	B	B	A	A	B	A	A	B	B	B	A	B	A	B	A	A	B	B	A	A	A	-	A	A	A	A	B	A	A	A	B	B	B	A	B	B
1461	BobWhite_c8293_236	1B	106.18	B	A	B	B	A	A	B	A	B	A	B	B	A	A	B	A	A	B	B	B	A	B	A	B	A	A	B	B	A	B	A	B	A	A	A	A	B	A	A	A	B	B	B	A	B	B
1462	Ex_c4436_1947	1B	106.18	B	A	B	B	A	A	B	A	B	A	B	B	A	A	B	A	A	B	B	B	A	B	A	B	A	A	B	B	A	B	A	B	A	A	A	A	B	A	A	A	B	B	B	A	B	B
1463	wsnp_Ex_c4436_7981188	1B	106.18	B	A	B	B	A	A	B	A	B	A	B	B	A	A	B	A	A	B	B	B	A	B	A	B	A	A	B	B	A	B	A	B	A	A	A	A	B	A	A	A	B	B	B	A	B	B
1464	Kukri_rep_c103550_213	1B	106.18	B	A	B	B	A	A	B	A	B	-	B	B	A	A	B	A	A	B	B	B	A	B	A	B	A	A	B	B	A	B	A	B	A	A	A	A	B	A	A	A	B	B	B	A	B	B
1465	Tdurum_contig61914_169	1B	106.18	B	A	B	B	A	A	B	A	B	-	B	B	A	A	B	A	A	B	B	B	A	B	A	B	A	A	B	B	A	B	A	B	A	A	A	A	B	A	A	A	B	B	B	A	B	B
1466	wsnp_CAP11_rep_c4138_1957291	1B	106.18	B	A	B	B	A	A	B	A	B	-	B	B	A	A	B	A	A	B	B	B	A	B	A	B	A	A	B	B	A	B	A	B	A	A	A	A	B	A	A	A	B	B	B	A	B	B
1467	wsnp_Ex_c4436_7981037	1B	106.18	B	A	B	B	A	A	B	A	B	-	B	B	A	A	B	A	A	B	B	B	A	B	A	B	A	A	B	B	A	B	A	B	A	A	A	A	B	A	A	A	B	B	B	A	B	B
1468	IAAV4844	1B	106.18	B	A	B	B	A	A	B	A	B	-	B	B	A	A	B	A	A	B	B	B	A	B	A	B	A	A	B	B	A	B	A	B	A	A	A	A	B	A	A	A	B	B	B	A	B	B
1469	wsnp_CAP11_rep_c4138_1957470	1B	106.18	-	A	B	B	A	A	B	A	B	-	B	B	A	A	B	A	A	B	B	B	A	B	A	B	A	A	B	B	A	B	A	B	A	A	A	A	B	A	A	-	B	B	B	-	B	B
1470	BobWhite_c16824_151	1B	115.01	B	B	B	B	A	A	B	A	B	A	B	B	A	A	B	A	A	B	B	B	A	B	A	B	A	A	B	B	A	B	B	B	A	A	A	A	B	A	A	A	B	B	B	A	B	B
1471	Kukri_c44604_203	1B	115.01	B	B	B	B	A	A	B	A	B	A	B	B	A	A	B	A	A	B	B	B	A	B	A	B	A	A	B	B	A	B	B	B	A	A	A	A	B	A	A	A	B	B	B	A	B	B
1472	BS00103710_51	1B	115.01	B	B	B	B	A	A	B	A	B	-	B	B	A	A	B	A	A	B	B	B	A	B	A	B	A	A	B	B	A	B	B	B	A	A	A	A	B	A	A	A	B	B	B	A	B	B
1473	BS00107837_51	1B	115.01	B	B	B	B	A	A	B	A	B	-	B	B	A	A	B	A	A	B	B	B	A	B	A	B	A	A	B	B	A	B	B	B	A	A	A	A	B	A	A	A	B	B	B	A	B	B
1474	CAP7_c1788_66	1B	115.01	B	B	B	B	A	A	B	A	B	-	B	B	A	A	B	A	A	B	B	B	A	B	A	B	A	A	B	B	A	B	B	B	A	A	A	A	B	A	A	A	B	B	B	A	B	B
1475	Kukri_c376_3063	1B	115.01	B	B	B	B	A	A	B	A	B	-	B	B	A	A	B	A	A	B	B	B	A	B	A	B	A	A	B	B	A	B	B	B	A	A	A	A	B	A	A	A	B	B	B	A	B	B
1476	Kukri_c5873_645	1B	115.01	B	B	B	B	A	A	B	A	B	-	B	B	A	A	B	A	A	B	B	B	A	B	A	B	A	A	B	B	A	B	B	B	A	A	A	A	B	A	A	A	B	B	B	A	B	B
1477	TA002645-0060	1B	115.01	B	B	B	B	A	A	B	A	B	-	B	B	A	A	B	A	A	B	B	B	A	B	A	B	A	A	B	B	A	B	B	B	A	A	A	A	B	A	A	A	B	B	B	A	B	B
1478	Tdurum_contig42558_134	1B	115.01	B	B	B	B	A	A	B	A	B	-	B	B	A	A	B	A	A	B	B	B	A	B	A	B	A	A	B	B	A	B	B	B	A	A	A	A	B	A	A	A	B	B	B	A	B	B
1479	Tdurum_contig84791_198	1B	115.01	B	B	B	B	A	A	B	A	B	-	B	B	A	A	B	A	A	B	B	B	A	B	A	B	A	A	B	B	A	B	B	B	A	A	A	A	B	A	A	A	B	B	B	A	B	B
1480	D_GCE8AKX01BOGN5_399	1B	115.01	B	B	B	B	A	A	B	A	B	-	B	B	A	A	B	A	A	B	B	B	A	B	A	B	A	A	B	B	A	B	B	B	A	A	A	A	B	A	A	A	B	B	B	A	B	B
1481	IAAV6011	1B	115.01	B	B	B	B	A	A	B	A	B	-	B	B	A	A	B	A	A	B	B	B	A	B	A	B	A	A	B	B	A	B	B	B	A	A	A	A	B	A	A	A	B	B	B	A	-	B
1482	BS00011892_51	1B	115.55	B	B	B	B	A	A	B	A	B	B	B	B	A	A	B	A	A	B	B	B	A	B	A	B	A	A	B	B	A	B	B	B	A	A	A	A	B	A	A	A	B	B	B	A	-	B
1483	BS00065694_51	1B	115.55	B	B	B	B	A	A	B	A	B	-	B	B	A	A	B	A	A	B	B	B	A	B	A	B	A	A	B	B	A	B	B	B	A	A	A	A	B	A	A	A	B	B	B	A	-	B
1484	BS00060686_51	1B	115.55	B	B	B	B	A	A	B	A	B	-	B	B	A	A	B	A	A	B	B	B	A	B	A	B	A	A	B	B	A	B	B	B	A	A	A	A	B	A	A	A	B	B	B	A	B	B
1485	BS00063302_51	1B	115.55	B	B	B	B	A	A	B	A	B	-	B	B	A	A	B	A	A	B	B	B	A	B	A	B	A	A	B	B	A	B	B	B	A	A	A	A	B	A	A	A	B	B	B	A	B	B
1486	Tdurum_contig8669_296	1B	115.55	B	B	B	B	A	A	B	A	B	-	B	B	A	A	B	A	A	B	B	B	A	B	A	B	A	A	B	B	A	B	B	B	A	A	A	A	B	A	A	A	B	B	B	A	B	B
1487	wsnp_Ex_rep_c88749_79992654	1B	115.55	B	B	B	B	A	A	B	A	B	-	B	B	A	A	B	A	A	B	B	B	A	B	A	B	A	A	B	B	A	B	B	B	A	A	A	A	B	A	A	A	B	B	B	A	B	B
1488	BobWhite_c11756_79	1B	115.55	B	B	B	B	A	A	B	A	B	A	B	B	A	A	B	A	A	B	B	B	A	B	A	B	A	A	B	B	A	B	B	B	A	A	A	A	B	A	A	A	B	B	B	A	B	B
1489	BS00093275_51	1B	115.55	B	B	B	B	A	A	B	A	B	A	B	B	A	A	B	A	A	B	B	B	A	B	A	B	A	A	B	B	A	B	B	B	A	A	A	A	B	A	A	A	B	B	B	A	B	B
1490	BobWhite_c34125_183	1B	115.55	B	B	B	B	A	A	B	A	B	-	B	B	A	A	B	A	A	B	B	B	A	B	A	B	A	A	B	B	A	B	B	B	A	A	A	A	B	A	A	A	B	B	B	A	B	B
1491	BS00066305_51	1B	115.55	B	B	B	B	A	A	B	A	B	-	B	B	A	A	B	A	A	B	B	B	A	B	A	B	A	A	B	B	A	B	B	B	A	A	A	A	B	A	A	A	B	B	B	A	B	B
1492	Excalibur_c14102_459	1B	115.55	B	B	B	B	A	A	B	A	B	-	B	B	A	A	B	A	A	B	B	B	A	B	A	B	A	A	B	B	A	B	B	B	A	A	A	A	B	A	A	A	B	B	B	A	B	B
1493	Tdurum_contig8669_131	1B	115.55	B	B	B	B	A	A	B	A	B	-	B	B	A	A	B	A	A	B	B	B	A	B	A	B	A	A	B	B	A	B	B	B	A	A	A	A	B	A	A	A	B	B	B	A	B	B
1494	BobWhite_c1824_1445	1B	115.55	B	B	B	B	A	A	B	A	B	-	B	B	A	A	B	A	A	B	B	B	A	B	A	B	A	A	B	B	A	B	B	B	A	A	A	A	B	A	A	A	B	B	B	A	B	B
1495	BobWhite_c45316_290	1B	115.55	B	B	B	B	A	A	B	A	B	-	B	B	A	A	B	A	A	B	B	B	A	B	A	B	A	A	B	B	A	B	B	B	A	A	A	A	B	A	A	A	B	B	B	A	B	B
1496	RAC875_rep_c118984_119	1B	115.55	B	B	B	B	A	A	-	A	B	-	B	B	A	A	B	A	A	B	B	B	A	B	A	B	A	A	B	B	A	B	B	B	A	A	A	A	B	A	A	A	B	B	B	A	B	B
1497	BS00022784_51	1B	115.55	B	B	B	B	A	A	-	A	B	-	B	B	A	A	B	A	A	B	B	B	A	B	A	B	A	A	B	B	A	B	B	B	A	A	A	A	B	A	A	A	B	B	B	A	B	B
1498	RAC875_c76714_77	1B	115.55	B	B	B	B	A	A	-	A	B	B	B	B	A	A	B	A	A	B	B	B	A	B	A	B	A	A	B	B	A	B	B	B	A	A	A	A	B	A	A	A	B	B	B	A	B	B
1499	BobWhite_c42696_188	1B	115.55	B	B	B	B	A	A	B	A	B	-	B	B	A	A	B	A	A	B	B	B	A	B	A	B	A	A	B	B	A	B	B	B	A	A	A	A	B	A	A	-	B	B	B	-	B	B
1500	BS00033776_51	1B	115.55	B	B	B	B	A	A	B	A	B	-	B	B	A	A	B	A	A	B	B	B	A	B	A	B	A	A	B	B	A	B	B	B	A	A	A	A	B	A	A	-	B	B	B	-	B	B
1501	BS00036189_51	1B	115.55	-	B	B	B	A	A	B	A	B	-	B	B	A	A	B	A	A	B	B	B	A	B	A	B	A	A	B	B	A	B	B	B	A	A	A	A	B	A	A	-	B	B	B	-	B	B
1502	BS00065891_51	1B	115.55	B	B	B	B	A	A	B	A	B	-	B	B	A	A	B	A	A	B	B	B	A	B	A	B	A	A	B	B	A	B	B	B	A	A	A	A	B	A	A	-	B	B	B	-	B	B
1503	RAC875_c11599_494	1B	115.55	B	B	B	B	A	A	B	A	B	-	B	B	A	A	B	A	A	B	B	B	A	B	A	B	A	A	B	B	A	B	B	B	A	A	A	A	B	A	A	B	B	B	B	B	B	B
1504	Tdurum_contig52086_342	1B	116.66	B	B	B	B	A	A	B	A	B	-	B	B	A	A	B	A	A	B	B	B	A	B	A	B	A	A	B	B	A	B	B	B	A	A	A	A	B	A	A	-	B	B	B	-	B	B
1505	BS00024107_51	1B	116.66	B	B	B	B	A	A	B	A	B	B	B	B	A	A	B	A	A	B	B	B	A	B	A	B	A	A	B	B	A	B	B	B	A	A	A	A	B	A	A	A	B	B	B	A	B	B
1506	tplb0049h18_765	1B	116.66	B	B	B	B	A	A	B	A	B	B	B	B	A	A	B	A	A	B	B	B	A	B	A	B	A	A	B	B	A	B	B	B	A	A	A	A	B	A	A	A	B	B	B	A	B	B
1507	Tdurum_contig52086_524	1B	116.66	B	B	B	B	A	A	B	A	B	-	B	B	A	A	B	A	A	B	B	B	A	B	A	B	A	A	B	B	A	B	B	B	A	A	A	A	B	A	A	A	B	B	B	A	B	B
1508	CAP11_c7969_315	1B	117.21	B	B	B	B	A	A	B	A	B	A	B	B	A	A	B	A	A	B	B	B	A	B	A	B	A	A	B	B	A	B	B	B	A	A	A	A	B	A	A	A	B	B	B	A	B	B
1509	wsnp_Ku_c2797_5284087	1B	117.21	B	B	B	B	A	A	B	A	B	A	B	B	A	A	B	A	A	B	B	B	A	B	A	B	A	A	B	B	A	B	B	B	A	A	A	A	B	A	A	A	B	B	B	A	B	B
1510	IACX7870	1B	117.21	B	B	B	B	A	A	B	A	B	-	B	B	A	A	B	A	A	B	B	B	A	B	A	B	A	A	B	B	A	B	B	B	A	A	A	A	B	A	A	A	B	B	B	A	B	B
1511	Tdurum_contig52086_264	1B	117.21	B	B	B	B	A	A	B	A	B	-	B	B	A	A	B	A	A	B	B	B	A	B	A	B	A	A	B	B	A	B	B	B	A	A	A	A	B	A	A	-	B	B	B	A	B	B
1512	D_contig03023_692	1B	117.74	B	B	B	B	A	A	B	A	B	-	B	B	A	A	B	A	A	B	B	B	A	B	A	B	A	A	B	B	A	B	B	B	A	A	A	A	B	A	A	A	B	B	B	A	B	B
1513	RAC875_rep_c105597_205	1B	117.74	B	B	B	B	A	A	B	A	B	A	B	B	A	A	B	A	A	B	B	B	A	B	A	B	A	A	B	B	A	B	B	B	A	A	A	A	B	A	A	A	B	B	B	A	B	B
1514	wsnp_Ex_c29452_38489374	1B	117.74	B	B	B	B	A	A	B	A	B	-	B	B	A	A	B	A	A	B	B	B	A	B	A	B	A	A	B	B	A	B	B	B	A	A	A	A	B	A	A	A	B	B	B	A	B	B
1515	BobWhite_c4482_73	1B	117.74	B	B	B	B	A	A	B	A	B	-	B	B	A	A	B	A	A	B	B	B	A	B	A	B	A	A	B	B	A	B	B	B	A	A	A	A	B	A	A	-	B	B	B	-	B	B
1516	BS00063686_51	1B	117.74	B	B	B	B	A	A	B	A	B	-	B	B	A	A	B	A	A	B	B	B	A	B	A	B	A	A	B	B	A	B	B	B	A	A	A	A	B	A	A	-	B	B	B	-	B	B
1517	BobWhite_rep_c62955_567	1B	119.92	B	B	B	B	A	A	B	A	B	B	B	B	A	A	B	A	A	B	B	B	A	B	A	B	A	A	B	B	A	B	B	B	A	A	A	A	B	A	A	A	B	B	B	A	B	B
1518	RAC875_c102886_73	1B	119.92	B	B	B	B	A	A	B	A	B	B	B	B	A	A	B	A	A	B	B	B	A	B	A	B	A	A	B	B	A	B	B	B	A	A	A	A	B	A	A	A	B	B	B	A	B	B
1519	Kukri_c46030_412	1B	119.92	B	B	B	B	A	A	B	A	B	B	B	B	A	A	B	A	A	B	B	B	A	B	A	B	A	A	B	B	A	B	B	B	A	A	A	A	B	A	A	A	B	B	B	A	B	B
1520	Tdurum_contig13879_919	1B	119.92	B	B	B	B	A	A	B	A	B	B	B	B	A	A	B	A	A	B	B	B	A	B	A	B	A	A	B	B	A	B	B	B	A	A	A	A	B	A	A	A	B	B	B	A	B	B
1521	Tdurum_contig45965_563	1B	119.92	B	B	B	B	A	A	B	A	B	-	B	B	A	A	B	A	A	B	B	B	A	B	A	B	A	A	B	B	A	B	B	B	A	A	A	A	B	A	A	A	B	B	B	A	B	B
1522	IAAV1732	1B	119.92	B	B	B	B	A	A	B	A	B	-	B	B	A	A	B	A	A	B	B	B	A	B	A	B	A	A	B	B	A	B	B	B	A	A	A	A	B	A	A	A	B	B	B	A	B	B
1523	RAC875_c28629_101	1B	119.92	B	B	B	B	A	A	B	A	B	-	B	B	A	A	B	A	A	B	B	B	A	B	A	B	A	A	B	B	A	B	B	B	A	A	A	A	B	A	A	A	B	B	B	A	B	B
1524	wsnp_Ex_c649_1279852	1B	119.92	B	B	B	B	A	A	B	A	B	-	B	B	A	A	B	A	A	B	B	B	A	B	A	B	A	A	B	B	A	B	B	B	A	A	A	A	B	A	A	A	B	B	B	A	B	B
1525	Tdurum_contig5560_193	1B	119.92	B	B	B	B	A	A	B	A	B	A	B	B	A	A	B	A	A	B	B	B	A	B	A	B	A	A	B	B	A	B	B	B	A	A	A	A	B	A	A	A	B	B	B	A	-	B
1526	BS00063537_51	1B	119.92	B	B	B	B	A	A	B	A	B	-	B	B	A	A	B	A	A	B	B	B	A	B	A	B	A	A	B	B	A	B	B	B	A	A	A	A	B	A	A	-	B	B	B	-	B	B
1527	Excalibur_c55186_351	1B	119.92	B	B	B	B	A	A	B	A	B	-	B	B	A	A	B	A	A	B	B	B	A	B	A	B	A	A	B	B	A	B	B	B	A	A	A	A	B	A	A	A	B	B	B	A	B	B
1528	BS00063028_51	1B	119.92	B	B	B	B	A	A	B	A	B	B	B	B	A	A	B	A	A	B	B	B	A	B	A	B	A	A	B	B	A	B	B	B	A	A	A	A	B	A	A	-	B	B	B	-	B	B
1529	tplb0049h18_1622	1B	125.05	-	B	B	B	A	A	-	A	B	-	B	B	A	A	B	A	A	B	B	B	A	B	A	B	A	A	B	B	A	B	B	B	A	A	A	A	B	A	A	-	B	B	B	-	A	B
1530	CAP8_rep_c5126_147	1B_part2	0	A	A	A	B	A	B	A	B	B	A	A	B	B	A	A	A	B	B	B	A	B	B	B	B	B	B	B	B	B	B	B	A	B	B	B	B	A	B	B	B	B	B	A	B	A	B
1531	Jagger_c1888_277	1B_part2	1.11	A	A	A	B	A	B	B	B	B	B	-	B	B	A	A	A	B	B	B	A	B	B	B	B	B	B	B	B	B	B	B	A	B	B	B	B	-	B	B	-	B	B	A	B	A	B
1532	BS00083177_51	1B_part2	1.11	A	A	A	B	A	B	B	B	B	-	A	B	B	A	A	A	B	B	B	A	B	B	B	B	B	B	B	B	B	B	B	A	B	B	B	B	A	B	B	B	B	B	A	B	A	B
1533	BS00022505_51	1B_part2	1.11	A	A	A	B	A	B	B	B	B	-	A	B	B	A	A	A	B	B	B	A	B	B	B	B	B	B	B	B	B	B	B	A	B	B	B	B	A	B	B	B	B	B	A	B	A	B
1534	BS00010868_51	1B_part2	1.11	A	A	A	B	A	B	B	B	B	A	A	B	B	A	A	A	B	B	B	A	B	B	B	B	B	B	B	B	B	B	B	A	B	B	B	B	A	B	B	B	B	B	A	B	A	B
1535	Kukri_rep_c106834_139	1B_part2	1.11	A	A	A	B	A	B	B	B	B	A	A	B	B	A	A	A	B	B	B	A	B	B	B	B	B	B	B	B	B	B	B	A	B	B	B	B	A	B	B	B	B	B	A	B	A	B
1536	RAC875_c5727_1074	1B_part2	1.11	A	A	A	B	A	B	B	B	B	A	A	B	B	A	A	A	B	B	B	A	B	B	B	B	B	B	B	B	B	B	B	A	B	B	B	B	A	B	B	B	B	B	A	B	A	B
1537	BobWhite_c5793_372	1B_part2	1.11	A	A	A	B	A	B	B	B	B	-	A	B	B	A	A	A	B	B	B	A	B	B	B	B	B	B	B	B	B	B	B	A	B	B	B	B	A	B	B	B	B	B	A	B	A	B
1538	Kukri_c79308_278	1B_part2	1.11	A	A	A	B	A	B	B	B	B	-	A	B	B	A	A	A	B	B	B	A	B	B	B	B	B	B	B	B	B	B	B	A	B	B	B	B	A	B	B	B	B	B	A	B	A	B
1539	RAC875_c30138_595	1B_part2	1.11	A	A	A	B	A	B	B	B	B	-	A	B	B	A	A	A	B	B	B	A	B	B	B	B	B	B	B	B	B	B	B	A	B	B	B	B	A	B	B	B	B	B	A	B	A	B
1540	Tdurum_contig28703_293	1B_part2	1.11	A	A	A	B	A	B	B	B	B	-	A	B	B	A	A	A	B	B	B	A	B	B	B	B	B	B	B	B	B	B	B	A	B	B	B	B	A	B	B	B	B	B	A	B	A	B
1541	Excalibur_rep_c110099_126	1B_part2	1.66	A	A	A	B	A	B	-	B	B	-	A	B	B	A	A	A	B	B	B	A	B	B	B	B	B	B	B	B	B	B	B	A	B	B	B	B	-	B	B	B	B	B	A	B	A	B
1542	Kukri_c38553_173	1B_part2	1.66	A	A	A	B	A	B	-	B	B	A	A	B	B	A	A	A	B	B	B	A	B	B	B	B	B	B	B	B	B	B	B	A	B	B	B	B	A	B	B	B	B	B	A	B	A	B
1543	Excalibur_c43567_282	1B_part2	1.66	A	A	A	B	A	B	B	B	B	-	A	B	B	A	A	A	B	B	B	A	B	B	B	B	B	B	B	B	B	B	B	A	B	B	B	B	-	B	B	B	B	B	A	B	A	B
1544	Excalibur_c30569_384	1B_part2	1.66	A	A	A	B	A	B	B	B	B	-	A	B	B	A	A	A	B	B	B	A	B	B	B	B	B	B	B	B	B	B	B	A	B	B	B	B	A	B	B	B	B	B	A	B	A	B
1545	Excalibur_c43567_633	1B_part2	1.66	A	A	A	B	A	B	B	B	B	-	A	B	B	A	A	A	B	B	B	A	B	B	B	B	B	B	B	B	B	B	B	A	B	B	B	B	A	B	B	B	B	B	A	B	A	B
1546	Kukri_c47679_85	1B_part2	1.66	A	A	A	B	A	B	B	B	B	-	A	B	B	A	A	A	B	B	B	A	B	B	B	B	B	B	B	B	B	B	B	A	B	B	B	B	A	B	B	B	B	B	A	B	A	B
1547	Kukri_c8390_441	1B_part2	1.66	A	A	A	B	A	B	B	B	B	-	A	B	B	A	A	A	B	B	B	A	B	B	B	B	B	B	B	B	B	B	B	A	B	B	B	B	A	B	B	B	B	B	A	B	A	B
1548	Kukri_c8390_547	1B_part2	1.66	A	A	A	B	A	B	B	B	B	-	A	B	B	A	A	A	B	B	B	A	B	B	B	B	B	B	B	B	B	B	B	A	B	B	B	B	A	B	B	B	B	B	A	B	A	B
1549	Ra_c40444_302	1B_part2	1.66	A	A	A	B	A	B	B	B	B	-	A	B	B	A	A	A	B	B	B	A	B	B	B	B	B	B	B	B	B	B	B	A	B	B	B	B	A	B	B	B	B	B	A	B	A	B
1550	RAC875_c8282_644	1B_part2	1.66	A	A	A	B	A	B	B	B	B	-	A	B	B	A	A	A	B	B	B	A	B	B	B	B	B	B	B	B	B	B	B	A	B	B	B	B	A	B	B	B	B	B	A	B	A	B
1551	BS00066271_51	1B_part2	1.66	A	A	A	B	A	B	B	B	B	A	A	B	B	A	A	A	B	B	B	A	B	B	B	B	B	B	B	B	B	B	B	A	B	B	B	B	A	B	B	B	B	B	A	B	A	B
1552	Excalibur_c43567_913	1B_part2	1.66	A	A	A	B	A	B	B	B	B	-	A	B	B	A	A	A	B	B	B	A	B	B	B	B	B	B	B	B	B	B	B	A	B	B	B	B	-	B	B	B	B	B	A	B	A	B
1553	RAC875_c32874_1101	1B_part2	1.66	A	A	A	B	A	B	B	B	B	-	A	B	B	A	A	A	B	B	B	A	B	B	B	B	B	B	B	B	B	B	B	A	B	B	B	B	-	B	B	B	B	B	A	B	A	B
1554	Kukri_c8390_801	1B_part2	1.66	A	A	A	B	A	B	B	B	B	-	A	B	B	A	A	A	B	B	B	A	B	B	B	B	B	B	B	B	B	B	B	A	B	B	B	B	A	B	B	B	B	B	A	B	A	B
1555	Kukri_c38553_67	1B_part2	1.66	A	A	A	B	A	B	-	B	B	-	A	B	B	A	A	A	B	B	B	A	B	B	B	B	B	B	B	B	B	B	B	A	B	B	B	B	A	-	B	B	B	B	A	B	A	B
1556	Kukri_c8390_1102	1B_part2	1.66	A	A	A	B	A	B	A	B	B	B	A	B	B	A	A	A	B	B	B	A	B	B	B	B	B	B	B	B	B	B	B	A	B	B	B	B	A	B	B	B	B	B	A	B	A	B
1557	BS00082565_51	1B_part2	2.2	A	A	A	B	A	B	A	B	B	B	A	B	B	A	A	A	B	B	B	A	B	B	B	B	B	B	B	B	B	B	B	A	B	B	B	B	A	B	B	-	B	B	A	B	A	B
1558	BS00065413_51	1B_part2	2.2	A	A	A	B	A	B	A	B	B	B	A	B	B	A	A	A	B	B	B	A	B	B	B	B	B	B	B	B	B	B	B	A	B	B	B	B	A	B	B	B	B	B	A	B	A	B
1559	BS00022504_51	1B_part2	2.2	A	A	A	B	A	B	A	B	B	-	A	B	B	A	A	A	B	B	B	A	B	B	B	B	B	B	B	B	B	B	B	A	B	B	B	B	A	B	B	B	B	B	A	B	A	B
1560	BS00015608_51	1B_part2	2.2	A	A	A	B	A	B	A	B	B	B	A	B	B	A	A	A	B	B	B	A	B	B	B	B	B	B	B	B	B	B	B	A	B	B	B	B	A	B	B	B	B	B	A	B	A	B
1561	RAC875_c24163_155	1B_part2	2.2	A	A	A	B	A	B	A	B	B	B	A	B	B	A	A	A	B	B	B	A	B	B	B	B	B	B	B	B	B	B	B	A	B	B	B	B	A	B	B	B	B	B	A	B	A	B
1562	Excalibur_c35316_388	1B_part2	2.2	A	A	A	B	A	B	A	B	B	B	A	B	B	A	A	A	B	B	B	A	B	B	B	B	B	B	B	B	B	B	B	A	B	B	B	B	A	B	B	B	B	B	A	B	A	B
1563	BS00075116_51	1B_part2	2.2	A	A	A	B	A	B	A	B	B	-	A	B	B	A	A	A	B	B	B	A	B	B	B	B	B	B	B	B	B	B	B	A	B	B	B	B	A	B	B	B	B	B	A	B	A	B
1564	Excalibur_c10657_1280	1B_part2	3.8	A	A	A	B	A	B	A	B	B	A	A	B	B	A	A	A	B	B	B	A	B	B	B	B	B	B	B	B	B	B	B	A	B	B	B	B	A	B	B	B	B	B	A	B	A	B
1565	Kukri_c44369_131	1B_part2	3.8	A	A	A	B	A	B	A	B	B	A	A	B	B	A	A	A	B	B	B	A	B	B	B	B	B	B	B	B	B	B	B	A	B	B	B	B	A	B	B	B	B	B	A	B	A	B
1566	BS00093078_51	1B_part2	3.8	A	A	A	B	A	B	A	B	B	-	A	B	B	A	A	A	B	B	B	A	B	B	B	B	B	B	B	B	B	B	B	A	B	B	B	B	A	B	B	B	B	B	A	B	A	B
1567	Excalibur_c10657_796	1B_part2	3.8	A	A	A	B	A	B	A	B	B	B	A	B	B	A	A	A	B	B	B	A	B	B	B	B	B	B	B	B	B	B	B	A	B	B	B	B	A	B	B	B	B	B	A	B	A	B
1568	Excalibur_c21898_1423	1B_part2	3.8	A	A	A	B	A	B	A	B	B	-	A	B	B	A	A	A	B	B	B	A	B	B	B	B	B	B	B	B	B	B	B	A	B	B	B	B	A	B	B	-	B	B	A	B	A	B
1569	Jagger_c5878_119	1B_part2	3.8	A	A	A	B	A	B	A	B	B	-	A	B	B	A	A	A	B	B	B	A	B	B	B	B	B	B	B	B	B	B	B	A	B	B	B	B	-	B	B	-	B	B	A	B	A	B
1570	BS00022020_51	1B_part2	3.8	A	A	A	B	A	B	A	B	B	-	A	B	B	A	A	A	B	B	B	A	B	B	B	B	B	B	B	B	B	B	B	A	B	B	B	B	-	B	B	-	B	B	A	B	A	B
1571	RAC875_c83271_139	1B_part2	4.35	A	A	A	B	A	B	A	B	B	-	A	B	B	A	A	A	B	B	B	A	B	B	B	B	B	B	B	B	B	B	B	A	B	B	B	B	-	B	B	A	B	B	A	B	A	B
1572	BS00003816_51	1D	0	A	A	B	B	A	A	A	A	A	A	A	A	B	B	A	B	A	A	B	A	A	B	A	A	A	B	B	B	B	A	A	A	A	B	B	A	B	B	B	B	B	A	A	B	A	B
1573	BS00040568_51	1D	0.54	A	A	B	B	A	A	A	A	A	-	A	A	B	A	A	B	A	A	B	A	A	B	A	A	A	B	B	B	B	A	A	A	A	B	B	A	B	B	B	B	B	A	A	B	-	B
1574	wsnp_Ex_rep_c71376_70138381	1D	1.63	A	A	B	B	A	A	A	A	A	-	A	A	B	A	A	B	A	A	B	A	A	B	A	A	A	B	B	B	B	A	A	A	A	B	B	A	B	B	B	B	B	A	A	B	A	B
1575	wsnp_Ex_c6378_11087794	1D	1.63	A	A	B	B	A	A	A	A	A	-	A	A	B	A	A	B	A	A	B	A	A	B	A	A	A	B	B	B	B	A	A	A	A	B	B	A	B	B	B	B	B	A	A	B	A	B
1576	BS00093390_51	1D	1.63	A	A	B	B	A	A	A	A	A	A	A	A	B	A	A	B	A	A	B	A	A	B	A	A	A	B	B	B	B	A	A	A	A	B	B	A	B	B	B	B	B	A	A	B	A	B
1577	wsnp_Ex_c35886_43950102	1D	3.24	A	A	B	B	A	A	A	A	A	-	A	A	B	A	A	B	A	A	B	A	A	B	A	A	A	B	B	B	B	A	A	A	A	B	B	A	B	B	B	A	B	A	A	A	B	B
1578	wsnp_Ex_c35886_43949442	1D	3.24	A	A	B	B	A	A	A	A	A	B	A	A	B	A	A	B	A	A	B	A	A	B	A	A	A	B	B	B	B	A	A	A	A	B	B	A	B	B	B	A	B	A	A	A	B	B
1579	wsnp_Ex_c35886_43950574	1D	3.24	A	A	B	B	A	A	A	A	A	B	A	A	B	A	A	B	A	A	B	A	A	B	A	A	A	B	B	B	B	A	A	A	A	B	B	A	B	B	B	A	B	A	A	A	B	B
1580	BS00073257_51	1D	4.32	A	A	B	B	A	A	A	A	A	-	A	A	B	A	A	B	A	A	B	A	A	B	A	A	A	B	B	B	B	A	A	A	A	B	B	A	B	B	B	A	B	A	A	A	B	B
1581	BS00066855_51	1D	5.39	A	A	B	B	A	A	A	A	A	B	A	A	B	B	A	B	A	A	B	A	A	B	A	A	A	B	B	B	B	A	A	A	A	B	B	A	B	B	B	A	B	A	A	A	B	B
1582	Ra_c27073_507	1D	12.39	A	A	B	B	A	A	A	A	A	B	A	B	B	B	A	B	A	A	A	A	A	B	A	A	A	B	B	B	B	A	A	A	A	B	B	A	B	B	B	A	B	A	A	A	B	A
1583	Kukri_c13363_675	1D	12.39	A	A	B	B	A	A	A	A	A	-	A	B	B	B	A	B	A	A	A	A	A	B	A	A	A	B	B	B	B	A	A	A	A	B	B	A	B	B	B	A	B	A	A	A	B	A
1584	IAAV2396	1D	12.39	A	A	B	B	A	A	A	A	A	B	A	B	B	B	A	B	A	A	A	A	A	B	A	A	A	B	B	B	B	A	A	A	A	B	B	A	B	B	B	A	B	A	A	A	B	A
1585	Ex_c101469_91	1D	12.39	A	A	B	B	A	A	A	A	A	-	A	B	B	B	A	B	A	A	A	A	A	B	A	A	A	B	B	B	B	A	A	A	A	B	B	A	B	B	B	A	B	A	A	A	B	A
1586	Excalibur_rep_c69044_1105	1D	12.93	A	A	B	B	A	A	A	A	A	-	A	B	B	B	A	B	A	A	A	A	A	B	A	A	A	B	B	B	B	A	A	A	A	B	B	A	A	B	B	-	B	A	A	A	B	A
1587	IAAV6872	1D	12.93	A	A	B	B	A	A	A	A	A	-	A	B	B	B	A	B	A	A	A	A	A	B	A	A	A	B	B	B	B	A	A	A	A	B	B	A	A	B	B	-	B	A	A	A	B	A
1588	wsnp_Ex_c16429_24929065	1D	12.93	A	A	B	B	A	A	A	A	A	A	A	B	B	B	A	B	A	A	A	A	A	B	A	A	A	B	B	B	B	A	A	A	A	B	B	A	A	B	B	-	B	A	A	A	B	A
1589	RAC875_c33279_526	1D	33.23	A	A	B	A	A	A	B	A	A	A	A	B	A	B	B	B	B	B	B	A	A	B	A	B	A	A	B	B	B	A	A	A	A	B	B	A	A	B	B	A	B	A	A	A	B	A
1590	wsnp_Ku_c53270_57959459	1D	33.23	A	A	B	A	A	A	B	A	A	A	A	B	A	B	B	B	B	B	B	A	A	B	A	B	A	A	B	B	B	A	A	A	A	B	B	A	A	B	B	A	B	A	A	A	B	A
1591	BS00038418_51	1D	33.76	A	A	B	A	A	A	B	A	A	A	A	B	A	B	B	B	B	B	B	A	A	B	A	B	A	A	B	B	B	A	A	A	A	B	B	A	A	B	B	A	B	A	A	A	B	A
1592	Excalibur_c33661_412	1D	35.92	A	A	B	A	A	A	B	A	A	A	A	B	A	B	B	B	B	B	B	A	A	B	A	B	A	A	B	B	B	A	A	A	A	B	B	A	-	B	B	-	B	A	A	A	B	A
1593	Excalibur_c9364_297	1D	35.92	A	A	B	A	A	A	B	A	A	A	A	B	A	B	B	B	B	B	B	A	A	B	A	B	A	A	B	B	B	A	A	A	A	B	B	A	-	B	B	-	B	A	A	A	B	A
1594	TA003808-0996	1D	38.07	A	A	B	A	A	A	B	A	A	A	A	B	A	B	B	B	B	B	B	A	A	B	A	B	A	A	B	B	B	A	A	A	A	B	B	A	A	B	B	A	B	A	A	A	B	B
1595	Kukri_c18350_151	1D	42.36	A	A	B	A	A	A	B	A	A	A	A	B	A	B	B	B	B	B	B	A	A	B	A	B	A	A	B	B	B	A	A	A	A	B	B	A	B	B	B	-	B	A	A	A	B	B
1596	BobWhite_rep_c65565_359	1D	42.36	A	A	B	A	A	A	-	A	A	A	A	B	A	B	B	B	B	B	B	A	A	B	A	B	A	A	B	B	B	A	A	A	A	B	B	A	B	B	B	B	B	A	A	A	B	B
1597	Kukri_c18350_208	1D	42.36	A	A	B	A	A	A	B	A	A	A	A	B	A	B	B	B	B	B	B	A	A	B	A	B	A	A	B	B	B	A	A	A	A	B	B	A	B	B	B	B	B	A	A	A	B	B
1598	BS00068256_51	1D	42.36	A	A	B	A	A	A	B	A	A	A	A	B	A	B	B	B	B	B	B	A	A	B	A	B	A	A	B	B	B	A	A	A	A	B	B	A	-	B	B	B	B	A	A	A	B	B
1599	Excalibur_c89925_179	1D	46.65	A	A	B	A	A	A	B	A	A	B	A	B	A	B	B	B	A	B	B	A	A	B	A	B	A	A	B	B	B	A	A	A	A	B	A	A	A	B	B	B	B	A	A	A	B	B
1600	BS00072193_51	1D	47.2	A	A	B	A	A	A	-	A	A	-	A	B	A	B	B	B	A	B	B	A	A	B	A	B	A	A	B	B	B	A	A	A	A	B	A	A	A	B	B	-	B	A	A	A	B	B
1601	Kukri_c20844_116	1D	47.2	A	A	B	A	A	A	B	A	A	B	A	B	A	B	B	B	A	B	B	A	A	B	A	B	A	A	B	B	B	A	A	A	A	B	A	A	A	B	B	B	B	A	A	A	B	B
1602	Kukri_c44738_477	1D	47.2	A	A	B	A	A	A	-	A	A	-	A	B	A	B	B	B	A	B	B	A	A	B	A	B	A	A	B	B	B	A	A	A	A	B	A	A	A	B	B	-	B	A	A	A	B	B
1603	RAC875_c35094_476	1D	47.2	A	A	B	A	A	A	-	A	A	-	A	B	A	B	B	B	A	B	B	A	A	B	A	B	A	A	B	B	B	A	A	A	A	B	A	A	-	B	B	A	B	A	A	A	B	B
1604	wsnp_CAP8_c458_368155	1D	47.74	A	A	B	A	A	A	-	A	A	-	A	B	A	B	B	B	A	B	B	A	A	B	A	B	A	A	B	B	B	A	A	A	A	B	A	A	-	B	B	A	B	A	A	A	B	B
1605	wsnp_CAP8_c458_368125	1D	47.74	A	A	B	A	A	A	-	A	A	-	A	B	A	B	B	B	A	B	B	A	A	B	A	B	A	A	B	B	B	A	A	A	A	B	A	A	A	B	B	-	B	A	A	A	B	B
1606	Tdurum_contig36962_250	1D	47.74	A	A	B	A	A	A	-	A	A	-	A	B	A	B	B	B	A	B	B	A	A	B	A	B	A	A	B	B	B	A	A	A	A	B	A	A	A	B	B	-	B	A	A	A	B	B
1607	BS00024262_51	1D	47.74	A	A	B	A	A	A	-	A	A	-	A	B	A	B	B	B	A	B	B	A	A	B	A	B	A	A	B	B	B	A	A	A	A	B	A	A	A	B	B	-	B	A	A	A	B	B
1608	Excalibur_c4030_1770	1D	47.74	A	A	B	A	A	A	-	A	A	-	A	B	A	B	B	B	A	B	B	A	A	B	A	B	A	A	B	B	B	A	A	A	A	B	A	A	A	B	B	A	B	A	A	A	B	B
1609	Excalibur_c34167_128	1D	47.74	A	A	B	A	A	A	-	A	A	-	A	B	A	B	B	B	A	B	B	A	A	B	A	B	A	A	B	B	B	A	A	A	A	B	A	A	A	B	B	A	B	A	A	A	B	B
1610	BS00083531_51	1D	47.74	A	A	B	A	A	A	-	A	A	-	A	B	A	B	B	B	A	B	B	A	A	B	A	B	A	A	B	B	B	A	A	A	A	B	A	A	-	B	B	A	B	A	A	A	B	B
1611	Kukri_c49577_630	1D	47.74	A	A	B	A	A	A	-	A	A	-	A	B	A	B	B	B	A	B	B	A	A	B	A	B	A	A	B	B	B	A	A	A	A	B	A	A	-	B	B	A	B	A	A	A	B	B
1612	RFL_Contig5232_4612	1D	47.74	A	A	B	A	A	A	A	A	A	A	A	B	A	B	B	B	A	B	B	A	A	B	A	B	A	A	B	B	B	A	A	A	A	B	A	A	A	B	B	A	B	A	A	A	B	B
1613	RAC875_c48997_1160	1D	47.74	A	A	B	A	A	A	-	A	A	-	A	B	A	B	B	B	A	B	B	A	A	B	A	B	A	A	B	B	B	A	A	A	A	B	A	A	A	B	B	-	B	A	A	A	B	B
1614	Kukri_c6167_1271	1D	47.74	A	A	B	A	A	A	B	A	A	B	A	B	A	B	B	B	A	B	B	A	A	B	A	B	A	A	B	B	B	A	A	A	A	B	A	A	A	B	B	B	B	A	A	A	B	B
1615	D_GDRF1KQ02G72YO_156	1D	47.74	A	A	B	A	A	A	B	A	A	B	A	B	A	B	B	B	A	B	B	A	A	B	A	B	A	A	B	B	B	A	A	A	A	B	A	A	A	B	B	-	B	A	A	A	B	B
1616	BS00033405_51	1D	47.74	A	A	B	A	A	A	-	A	A	-	A	B	A	B	B	B	A	B	B	A	A	B	A	B	A	A	B	B	B	A	A	A	A	B	A	A	A	B	B	-	B	A	A	A	B	B
1617	RAC875_rep_c81479_191	1D	48.28	A	A	B	A	A	A	-	A	A	-	A	B	A	B	B	B	A	B	B	A	A	B	A	B	A	A	B	B	B	A	A	A	A	B	A	A	A	B	B	-	B	A	A	A	B	B
1618	Kukri_c47895_471	1D	48.28	A	A	B	A	A	A	B	A	A	-	A	B	A	B	B	B	A	B	B	A	A	B	A	B	A	A	B	B	B	A	A	A	A	B	A	A	A	B	B	A	B	A	A	A	B	B
1619	Kukri_c53398_200	1D	48.28	A	A	B	A	A	A	-	A	A	-	A	B	A	B	B	B	A	B	B	A	A	B	A	B	A	A	B	B	B	A	A	A	A	B	A	A	-	B	B	A	B	A	A	A	B	B
1620	Kukri_c24648_262	1D	48.28	A	A	B	A	A	A	-	A	A	-	A	B	A	B	B	B	A	B	B	A	A	B	A	B	A	A	B	B	B	A	A	A	A	B	A	A	-	B	B	-	B	A	A	A	B	B
1621	RAC875_c8932_740	1D	48.28	A	A	B	A	A	A	-	A	A	-	A	B	A	B	B	B	A	B	B	A	A	B	A	B	A	A	B	B	B	A	A	A	A	B	A	A	-	B	B	-	B	A	A	A	B	B
1622	RAC875_rep_c69508_215	1D	48.28	A	A	B	A	A	A	-	A	A	-	A	B	A	B	B	B	A	B	B	A	A	B	A	B	A	A	B	B	B	A	A	A	A	B	A	A	-	B	B	-	B	A	A	A	B	B
1623	Excalibur_c21172_952	1D	48.28	A	A	B	A	A	A	B	A	A	-	A	B	A	B	B	B	A	B	B	A	A	B	A	B	A	A	B	B	B	A	A	A	A	B	A	A	-	B	B	-	B	A	A	A	B	B
1624	IAAV614	1D	48.28	A	A	B	A	A	A	B	A	A	-	A	B	A	B	B	B	A	B	B	A	A	B	A	B	A	A	B	B	B	A	A	A	A	B	A	A	-	B	B	-	B	A	A	A	B	B
1625	Excalibur_c46695_219	1D	48.28	A	A	B	A	A	A	B	A	A	-	A	B	A	B	B	B	A	B	B	A	A	B	A	B	A	A	B	B	B	A	A	A	A	B	A	A	-	B	B	-	B	A	A	A	B	B
1626	BS00100990_51	1D	48.28	A	A	B	A	A	A	B	A	A	-	A	B	A	B	B	B	A	B	B	A	A	B	A	B	A	A	B	B	B	A	A	A	A	B	A	A	A	B	B	-	B	A	A	A	B	B
1627	IAAV4760	1D	48.28	A	A	B	A	A	A	B	A	A	-	A	B	A	B	B	B	A	B	B	A	A	B	A	B	A	A	B	B	B	A	A	A	A	B	A	A	A	B	B	-	B	A	A	A	B	B
1628	D_contig37339_168	1D	48.28	A	A	B	A	A	A	B	A	A	-	A	B	A	B	B	B	A	B	B	A	A	B	A	B	A	A	B	B	B	A	A	A	A	B	A	A	A	B	B	A	B	A	A	A	B	B
1629	BS00066395_51	1D	48.28	A	A	B	A	A	A	B	A	A	-	A	B	A	B	B	B	A	B	B	A	A	B	A	B	A	A	B	B	B	A	A	A	A	B	A	A	A	B	B	A	B	A	A	A	B	B
1630	BS00004070_51	1D	48.28	A	A	B	A	A	A	B	A	A	-	A	B	A	B	B	B	A	B	B	A	A	B	A	B	A	A	B	B	B	A	A	A	A	B	A	A	A	B	B	-	B	A	A	A	B	B
1631	IACX12270	1D	48.28	A	A	B	A	A	A	B	A	A	-	A	B	A	B	B	B	A	B	B	A	A	B	A	B	A	A	B	B	B	A	A	A	A	B	A	A	A	B	B	-	B	A	A	A	B	B
1632	IAAV4794	1D	48.28	A	A	B	A	A	A	B	A	A	-	A	B	A	B	B	B	A	B	B	A	A	B	A	B	A	A	B	B	B	A	A	A	A	B	A	A	A	B	B	-	B	A	A	A	B	B
1633	IACX5018	1D	48.28	A	A	B	A	A	A	B	A	A	-	A	B	A	B	B	B	A	B	B	A	A	B	A	B	A	A	B	B	B	A	A	A	A	B	A	A	A	B	B	B	B	A	A	A	B	B
1634	IAAV739	1D	48.28	A	A	B	A	A	A	B	A	A	B	A	B	A	B	B	B	A	B	B	A	A	B	A	B	A	A	B	B	B	A	A	A	A	B	A	A	A	B	B	B	B	A	A	A	B	B
1635	BobWhite_c816_289	1D	48.28	A	A	B	A	A	A	B	A	A	B	A	B	A	B	B	B	A	B	B	A	A	B	A	B	A	A	B	B	B	A	A	A	A	B	A	A	A	B	B	B	B	A	A	A	B	B
1636	BS00067620_51	1D	48.28	A	A	B	A	A	A	B	A	A	B	A	B	A	B	B	B	A	B	B	A	A	B	A	B	A	A	B	B	B	A	A	A	A	B	A	A	A	B	B	B	B	A	A	A	B	B
1637	BobWhite_c5419_643	1D	48.28	A	A	B	A	A	A	B	A	A	B	A	B	A	B	B	B	A	B	B	A	A	B	A	B	A	A	B	B	B	A	A	A	A	B	A	A	A	B	B	-	B	A	A	A	B	B
1638	BobWhite_c5419_861	1D	48.28	A	A	B	A	A	A	B	A	A	B	A	B	A	B	B	B	A	B	B	A	A	B	A	B	A	A	B	B	B	A	A	A	A	B	A	A	A	B	B	-	B	A	A	A	B	B
1639	BS00066391_51	1D	48.28	A	A	B	A	A	A	B	A	A	B	A	B	A	B	B	B	A	B	B	A	A	B	A	B	A	A	B	B	B	A	A	A	A	B	A	A	A	B	B	-	B	A	A	A	B	B
1640	Kukri_c5113_1082	1D	48.28	A	A	B	A	A	A	-	A	A	B	A	B	A	B	B	B	A	B	B	A	A	B	A	B	A	A	B	B	B	A	A	A	A	B	A	A	A	B	B	B	B	A	A	A	B	B
1641	BS00077237_51	1D	48.28	A	A	B	A	A	A	-	A	A	-	A	B	A	B	B	B	A	B	B	A	A	B	A	B	A	A	B	B	B	A	A	A	A	B	A	A	A	B	B	-	B	A	A	A	B	B
1642	RAC875_c3762_710	1D	48.28	A	A	B	A	A	A	A	A	A	A	A	B	A	B	B	B	A	B	B	A	A	B	A	B	A	A	B	B	B	A	A	A	A	B	A	A	A	B	B	A	B	A	A	A	B	B
1643	Kukri_c21718_661	1D	48.28	A	A	B	A	A	A	-	A	A	-	A	B	A	B	B	B	A	B	B	A	A	B	A	B	A	A	B	B	B	A	A	A	A	B	A	A	A	B	B	-	B	A	A	A	B	B
1644	IACX11153	1D	48.28	A	A	B	A	A	A	B	A	A	-	A	B	A	B	B	B	A	B	B	A	A	B	A	B	A	A	B	B	B	A	A	A	A	B	A	A	A	B	B	-	B	A	A	A	B	B
1645	IAAV5348	1D	48.28	A	A	B	A	A	A	B	A	A	-	A	B	A	B	B	B	A	B	B	A	A	B	A	B	A	A	B	B	B	A	A	A	A	B	A	A	A	B	B	-	B	A	A	A	B	B
1646	Kukri_c22313_166	1D	68.95	A	A	B	A	A	A	B	A	A	-	A	B	A	A	A	B	A	B	A	A	A	B	B	A	A	A	B	B	B	A	A	B	B	B	A	B	A	B	B	B	B	A	B	B	B	B
1647	Kukri_c33670_261	1D	69.49	A	A	B	A	A	A	B	A	A	-	A	B	A	A	A	B	A	B	A	A	A	B	B	A	A	A	B	B	B	A	A	B	B	B	A	B	-	B	B	A	B	A	B	B	B	B
1648	Kukri_c33670_506	1D	69.49	A	A	B	A	A	A	B	A	A	-	A	B	A	A	A	B	A	B	A	A	A	B	B	A	A	A	B	B	B	A	A	B	B	B	A	B	-	B	B	A	B	A	B	B	B	B
1649	RAC875_c27954_378	1D	73.28	A	A	B	A	A	A	B	A	A	-	A	B	A	A	B	B	A	B	A	A	A	B	B	A	A	A	B	B	B	A	A	B	B	B	A	B	A	B	B	-	A	A	B	B	B	B
1650	CAP8_c1305_148	1D	73.28	A	A	B	A	A	A	B	A	A	B	A	B	A	A	B	B	A	B	A	A	A	B	B	A	A	A	B	B	B	A	A	B	B	B	A	B	A	B	B	B	A	A	B	B	B	B
1651	Kukri_c46169_294	1D	73.28	A	A	B	A	A	A	B	A	A	B	A	B	A	A	B	B	A	B	A	A	A	B	B	A	A	A	B	B	B	A	A	B	B	B	A	B	A	B	B	B	A	A	B	B	B	B
1652	BobWhite_c1764_139	1D	73.81	A	A	B	A	A	A	B	A	A	-	A	B	A	A	B	B	A	B	A	A	A	B	B	A	A	A	B	B	B	A	A	B	B	B	A	B	A	B	B	B	A	A	B	B	B	B
1653	Excalibur_c48750_124	1D	73.81	A	A	B	A	A	A	B	A	A	-	A	B	A	A	B	B	A	B	A	A	A	B	B	A	A	A	B	B	B	A	A	B	B	B	A	B	A	B	B	B	A	A	B	B	B	B
1654	Excalibur_c24303_1145	1D	73.81	A	A	B	A	A	A	B	A	A	-	A	B	A	A	B	B	A	B	A	A	A	B	B	A	A	A	B	B	B	A	A	B	B	B	A	B	A	B	B	-	A	A	B	B	B	B
1655	wsnp_RFL_Contig4025_4499792	1D	73.81	A	A	B	A	A	A	B	A	A	-	A	B	A	A	B	B	A	B	A	A	A	B	B	A	A	A	B	B	B	A	A	B	B	B	A	B	A	B	B	-	A	A	B	B	B	B
1656	IAAV5327	1D	73.81	A	A	B	A	A	A	B	A	A	-	A	B	A	A	B	B	A	B	A	A	A	B	B	A	A	A	B	B	B	A	A	B	B	B	A	B	-	B	B	-	A	A	B	B	B	B
1657	Excalibur_c24303_268	1D	73.81	A	A	B	A	A	A	-	A	A	-	A	B	A	A	B	B	A	B	A	A	A	B	B	A	A	A	B	B	B	A	A	B	B	B	A	B	-	B	B	-	A	A	B	B	B	B
1658	BS00067961_51	1D	74.91	A	A	B	A	A	A	-	A	A	-	A	B	A	A	B	B	A	B	A	A	A	B	B	A	A	A	B	B	B	A	A	B	B	B	A	B	A	B	B	B	A	A	B	B	B	B
1659	Kukri_c19257_78	1D	74.91	A	A	B	A	A	A	B	A	A	-	A	B	A	A	B	B	A	B	A	A	A	B	B	A	A	A	B	B	B	A	A	B	B	B	A	B	A	B	B	B	A	A	B	B	B	B
1660	Ku_c11525_211	1D	74.91	A	A	B	A	A	A	B	A	A	B	A	B	A	A	B	B	A	B	A	A	A	B	B	A	A	A	B	B	B	A	A	B	B	B	A	B	A	B	B	B	A	A	B	B	B	B
1661	BS00022178_51	1D	74.91	A	A	B	A	A	A	B	A	A	-	A	B	A	A	B	B	A	B	A	A	A	B	B	A	A	A	B	B	B	A	A	B	B	B	A	B	A	B	B	B	A	A	B	B	B	B
1662	Tdurum_contig15335_452	1D	74.91	A	A	B	A	A	A	B	A	A	-	A	B	A	A	B	B	A	B	A	A	A	B	B	A	A	A	B	B	B	A	A	B	B	B	A	B	A	B	B	B	A	A	B	B	B	B
1663	Ex_c6145_1877	1D	74.91	A	A	B	A	A	A	B	A	A	-	A	B	A	A	B	B	A	B	A	A	A	B	B	A	A	A	B	B	B	A	A	B	B	B	A	B	A	B	B	-	A	A	B	B	B	B
1664	BS00104199_51	1D	74.91	A	A	B	A	A	A	B	A	A	-	A	B	A	A	B	B	A	B	A	A	A	B	B	A	A	A	B	B	B	A	A	B	B	B	A	B	A	B	B	-	A	A	B	B	B	B
1665	CAP12_c46_333	1D	74.91	A	A	B	A	A	A	B	A	A	-	A	B	A	A	B	B	A	B	A	A	A	B	B	A	A	A	B	B	B	A	A	B	B	B	A	B	A	B	B	-	A	A	B	B	B	B
1666	Ex_c6145_833	1D	74.91	A	A	B	A	A	A	B	A	A	-	A	B	A	A	B	B	A	B	A	A	A	B	B	A	A	A	B	B	B	A	A	B	B	B	A	B	A	B	B	-	A	A	B	B	B	B
1667	RAC875_c2040_564	1D	74.91	A	A	B	A	A	A	B	A	A	-	A	B	A	A	B	B	A	B	A	A	A	B	B	A	A	A	B	B	B	A	A	B	B	B	A	B	A	B	B	-	A	A	B	B	B	B
1668	RAC875_c7752_1223	1D	74.91	A	A	B	A	A	A	B	A	A	-	A	B	A	A	B	B	A	B	A	A	A	B	B	A	A	A	B	B	B	A	A	B	B	B	A	B	A	B	B	-	A	A	B	B	B	B
1669	RAC875_c7752_145	1D	74.91	A	A	B	A	A	A	B	A	A	-	A	B	A	A	B	B	A	B	A	A	A	B	B	A	A	A	B	B	B	A	A	B	B	B	A	B	A	B	B	-	A	A	B	B	B	B
1670	RAC875_c7752_2913	1D	74.91	A	A	B	A	A	A	B	A	A	-	A	B	A	A	B	B	A	B	A	A	A	B	B	A	A	A	B	B	B	A	A	B	B	B	A	B	A	B	B	-	A	A	B	B	B	B
1671	RAC875_c7752_549	1D	74.91	A	A	B	A	A	A	B	A	A	-	A	B	A	A	B	B	A	B	A	A	A	B	B	A	A	A	B	B	B	A	A	B	B	B	A	B	A	B	B	-	A	A	B	B	B	B
1672	BS00023049_51	1D	74.91	A	A	B	A	A	A	B	A	A	-	A	B	A	A	B	B	A	B	A	A	A	B	B	A	A	A	B	B	B	A	A	B	B	B	A	B	A	B	B	-	A	A	B	B	B	B
1673	D_F5XZDLF02I14SZ_56	1D	74.91	A	A	B	A	A	A	B	A	A	-	A	B	A	A	B	B	A	B	A	A	A	B	B	A	A	A	B	B	B	A	A	B	B	B	A	B	-	B	B	-	A	A	B	B	B	B
1674	D_GA8KES402HUUGV_172	1D	74.91	A	A	B	A	A	A	B	A	A	-	A	B	A	A	B	B	A	B	A	A	A	B	B	A	A	A	B	B	B	A	A	B	B	B	A	B	-	B	B	-	A	A	B	B	B	B
1675	Excalibur_rep_c75168_337	1D	74.91	A	A	B	A	A	A	B	A	A	-	A	B	A	A	B	B	A	B	A	A	A	B	B	A	A	A	B	B	B	A	A	B	B	B	A	B	-	B	B	-	A	A	B	B	B	B
1676	CAP11_rep_c6465_98	1D	74.91	A	A	B	A	A	A	B	A	A	-	A	B	A	A	B	B	A	B	A	A	A	B	B	A	A	A	B	B	B	A	A	B	B	B	A	B	A	B	B	-	A	A	B	B	B	B
1677	IAAV7856	1D	75.45	A	A	B	A	A	A	B	A	A	B	A	B	A	A	B	B	A	B	A	A	A	B	B	A	A	A	B	B	B	A	A	B	B	B	A	B	A	B	B	-	A	A	B	B	B	B
1678	CAP7_c973_156	1D	75.99	A	A	B	A	A	A	B	A	A	A	A	B	A	A	B	B	A	B	A	A	A	B	B	A	A	A	B	B	B	A	A	B	B	B	A	B	-	B	B	-	A	A	B	B	B	B
1679	Ku_c12842_664	1D	77.61	A	A	B	A	A	A	B	A	A	-	A	B	A	A	B	B	A	B	A	A	A	B	B	A	A	A	B	B	B	A	A	B	B	A	A	B	A	B	B	B	A	A	B	B	B	B
1680	Excalibur_c101903_902	1D	80.3	A	A	B	A	A	A	B	A	A	-	A	B	A	A	B	B	A	B	A	A	A	B	B	A	A	A	B	B	B	A	A	B	B	A	A	B	A	B	B	B	A	A	B	B	B	B
1681	Excalibur_c15692_532	1D	80.3	A	A	B	A	A	A	B	A	A	B	A	B	A	A	B	B	A	B	A	A	A	B	B	A	A	A	B	B	B	A	A	B	B	A	A	B	A	B	B	B	A	A	B	B	B	B
1682	RAC875_c23587_548	1D	80.3	A	A	B	A	A	A	B	A	A	B	A	B	A	A	B	B	A	B	A	A	A	B	B	A	A	A	B	B	B	A	A	B	B	A	A	B	A	B	B	B	A	A	B	B	B	B
1683	Kukri_c23473_534	1D	80.3	A	A	B	A	A	A	B	A	A	B	A	B	A	A	B	B	A	B	A	A	A	B	B	A	A	A	B	B	B	A	A	B	B	A	A	B	A	B	B	-	A	A	B	B	B	B
1684	RFL_Contig1338_2062	1D	80.3	A	A	B	A	A	A	B	A	A	B	A	B	A	A	B	B	A	B	A	A	A	B	B	A	A	A	B	B	B	A	A	B	B	A	A	B	A	B	B	-	A	A	B	B	B	B
1685	BS00030948_51	1D	80.3	A	A	B	A	A	A	B	A	A	-	A	B	A	A	B	B	A	B	A	A	A	B	B	A	A	A	B	B	B	A	A	B	B	A	A	B	A	B	B	A	A	A	B	B	B	B
1686	D_contig57829_235	1D	80.3	A	A	B	A	A	A	B	A	A	-	A	B	A	A	B	B	A	B	A	A	A	B	B	A	A	A	B	B	B	A	A	B	B	A	A	B	A	B	B	A	A	A	B	B	B	B
1687	IAAV6247	1D	80.3	A	A	B	A	A	A	B	A	A	-	A	B	A	A	B	B	A	B	A	A	A	B	B	A	A	A	B	B	B	A	A	B	B	A	A	B	A	B	B	A	A	A	B	B	B	B
1688	Excalibur_c5892_1129	1D	80.3	A	A	B	A	A	A	B	A	A	A	A	B	A	A	B	B	A	B	A	A	A	B	B	A	A	A	B	B	B	A	A	B	B	A	A	B	A	B	B	A	A	A	B	B	B	B
1689	BobWhite_c27474_65	1D	80.3	A	A	B	A	A	A	B	A	A	A	A	B	A	A	B	B	A	B	A	A	A	B	B	A	A	A	B	B	B	A	A	B	B	A	A	B	-	B	B	A	A	A	B	B	B	B
1690	tplb0061f07_1411	1D	80.3	A	A	B	A	A	A	B	A	A	A	A	B	A	A	B	B	A	B	A	A	A	B	B	A	A	A	B	B	B	A	A	B	B	A	A	B	-	B	B	A	A	A	B	B	B	B
1691	wsnp_Ex_c7252_12454704	1D	80.3	A	A	B	A	A	A	B	A	A	A	A	B	A	A	B	B	A	B	A	A	A	B	B	A	A	A	B	B	B	A	A	B	B	A	A	B	-	B	B	A	A	A	B	B	B	B
1692	wsnp_Ra_c1020_2062200	1D	80.3	A	A	B	A	A	A	B	A	A	A	A	B	A	A	B	B	A	B	A	A	A	B	B	A	A	A	B	B	B	A	A	B	B	A	A	B	-	B	B	A	A	A	B	B	B	B
1693	BS00089270_51	1D	80.3	A	A	B	A	A	A	B	A	A	-	A	B	A	A	B	B	A	B	A	A	A	B	B	A	A	A	B	B	B	A	A	B	B	A	A	B	-	B	B	A	A	A	B	B	B	B
1694	Excalibur_c4876_832	1D	80.3	A	A	B	A	A	A	B	A	A	-	A	B	A	A	B	B	A	B	A	A	A	B	B	A	A	A	B	B	B	A	A	B	B	A	A	B	-	B	B	A	A	A	B	B	B	B
1695	BS00074370_51	1D	80.3	A	A	B	A	A	A	B	A	A	B	A	B	A	A	B	B	A	B	A	A	A	B	B	A	A	A	B	B	B	A	A	B	B	A	A	B	-	B	B	-	A	A	B	B	B	B
1696	D_GBF1XID01C7T2Q_63	1D	80.3	A	A	B	A	A	A	B	A	A	-	A	B	A	A	B	B	A	B	A	A	A	B	B	A	A	A	B	B	B	A	A	B	B	A	A	B	A	B	B	-	A	A	B	B	B	B
1697	Excalibur_c44711_453	1D	80.3	A	A	B	A	A	A	B	A	A	-	A	B	A	A	B	B	A	B	A	A	A	B	B	A	A	A	B	B	B	A	A	B	B	A	A	B	A	B	B	-	A	A	B	B	B	B
1698	wsnp_CAP11_c2307_1200406	1D	80.3	A	A	B	A	A	A	B	A	A	-	A	B	A	A	B	B	A	B	A	A	A	B	B	A	A	A	B	B	B	A	A	B	B	A	A	B	A	B	B	-	A	A	B	B	B	B
1699	Excalibur_c16851_142	1D	80.3	A	A	B	A	A	A	B	A	A	-	A	B	A	A	B	B	A	B	A	A	A	B	B	A	A	A	B	B	B	A	A	B	B	A	A	B	-	B	B	-	A	A	B	B	B	B
1700	Kukri_c2464_560	1D	80.3	A	A	B	A	A	A	B	A	A	A	A	B	A	A	B	B	A	B	A	A	A	B	B	A	A	A	B	B	B	A	A	B	B	A	A	B	-	B	B	-	A	A	B	B	B	B
1701	BS00089269_51	1D	80.3	A	A	B	A	A	A	B	A	A	-	A	B	A	A	B	B	A	B	A	A	A	B	B	A	A	A	B	B	B	A	A	B	B	A	A	B	-	B	B	A	A	A	B	B	B	B
1702	BS00055738_51	1D	80.3	A	A	B	A	A	A	-	A	A	-	A	B	A	A	B	B	A	B	A	A	A	B	B	A	A	A	B	B	B	A	A	B	B	A	A	B	A	B	B	-	A	A	B	B	B	B
1703	Excalibur_c37693_203	1D	80.3	A	A	B	A	A	A	A	A	A	A	A	B	A	A	B	B	A	B	A	A	A	B	B	A	A	A	B	B	B	A	A	B	B	A	A	B	A	B	B	A	A	A	B	B	B	B
1704	RAC875_c10387_685	1D	80.3	A	A	B	A	A	A	A	A	A	A	A	B	A	A	B	B	A	B	A	A	A	B	B	A	A	A	B	B	B	A	A	B	B	A	A	B	A	B	B	A	A	A	B	B	B	B
1705	BS00055737_51	1D	80.3	A	A	B	A	A	A	-	A	A	-	A	B	A	A	B	B	A	B	A	A	A	B	B	A	A	A	B	B	B	A	A	B	B	A	A	B	A	B	B	-	A	A	B	B	B	B
1706	RFL_Contig5639_1168	1D	80.86	A	A	B	A	A	A	B	A	A	-	A	B	A	A	B	B	A	B	A	A	A	B	B	A	A	A	B	B	B	A	A	B	B	A	A	B	A	B	B	-	A	A	B	B	B	B
1707	BobWhite_c33756_74	1D	81.41	A	A	B	A	A	A	B	A	A	-	A	B	A	A	B	B	A	B	A	A	A	B	B	A	A	A	B	B	B	A	A	B	B	A	A	B	A	B	B	-	A	A	B	B	B	B
1708	RAC875_c16352_594	1D	81.41	A	A	B	A	A	A	B	A	A	-	A	B	A	A	B	B	A	B	A	A	A	B	B	A	A	A	B	B	B	A	A	B	B	A	A	B	-	B	B	A	A	A	B	B	B	B
1709	BobWhite_c14032_133	1D	82.5	A	A	B	A	A	A	B	A	A	-	A	B	A	A	B	B	A	B	A	A	A	A	B	A	A	A	B	B	B	A	A	B	B	A	A	B	-	B	B	A	A	A	B	B	B	B
1710	BS00074341_51	1D	82.5	A	A	B	A	A	A	B	A	A	-	A	B	A	A	B	B	A	B	A	A	A	A	B	A	A	A	B	B	B	A	A	B	B	A	A	B	-	B	B	A	A	A	B	B	B	B
1711	Ku_c13622_482	1D	82.5	A	A	B	A	A	A	B	A	A	A	A	B	A	A	B	B	A	B	A	A	A	A	B	A	A	A	B	B	B	A	A	B	B	A	A	B	-	B	B	A	A	A	B	B	B	B
1712	Kukri_c17177_1575	1D	82.5	A	A	B	A	A	A	B	A	A	A	A	B	A	A	B	B	A	B	A	A	A	A	B	A	A	A	B	B	B	A	A	B	B	A	A	B	-	B	B	A	A	A	B	B	B	B
1713	wsnp_CAP11_c8597_3709328	1D	82.5	A	A	B	A	A	A	B	A	A	A	A	B	A	A	B	B	A	B	A	A	A	A	B	A	A	A	B	B	B	A	A	B	B	A	A	B	A	B	B	A	A	A	B	B	B	B
1714	wsnp_Ex_rep_c67198_65703538	1D	82.5	A	A	B	A	A	A	B	A	A	A	A	B	A	A	B	B	A	B	A	A	A	A	B	A	A	A	B	B	B	A	A	B	B	A	A	B	A	B	B	A	A	A	B	B	B	B
1715	Ex_c67198_1838	1D	82.5	A	A	B	A	A	A	B	A	A	-	A	B	A	A	B	B	A	B	A	A	A	A	B	A	A	A	B	B	B	A	A	B	B	A	A	B	A	B	B	-	A	A	B	B	B	B
1716	Kukri_c8211_401	1D	82.5	A	A	B	A	A	A	B	A	A	-	A	B	A	A	B	B	A	B	A	A	A	A	B	A	A	A	B	B	B	A	A	B	B	A	A	B	A	B	B	-	A	A	B	B	B	B
1717	Kukri_c8211_159	1D	82.5	A	A	B	A	A	A	B	A	A	B	A	B	A	A	B	B	A	B	A	A	A	A	B	A	A	A	B	B	B	A	A	B	B	A	A	B	A	B	B	B	A	A	B	B	B	B
1718	wsnp_Ku_c13622_21660346	1D	82.5	A	A	B	A	A	A	B	A	A	B	A	B	A	A	B	B	A	B	A	A	A	A	B	A	A	A	B	B	B	A	A	B	B	A	A	B	A	B	B	B	A	A	B	B	B	B
1719	Kukri_c34536_373	1D	82.5	A	A	B	A	A	A	-	A	A	-	A	B	A	A	B	B	A	B	A	A	A	A	B	A	A	A	B	B	B	A	A	B	B	A	A	B	A	B	B	B	A	A	B	B	B	B
1720	BobWhite_c14032_277	1D	82.5	A	A	B	A	A	A	B	A	A	-	A	B	A	A	B	B	A	B	A	A	A	A	B	A	A	A	B	B	B	A	A	B	B	A	A	B	A	B	B	-	A	A	B	B	B	B
1721	Excalibur_c98785_249	1D	82.5	A	A	B	A	A	A	B	A	A	-	A	B	A	A	B	B	A	B	A	A	A	A	B	A	A	A	B	B	B	A	A	B	B	A	A	B	-	B	B	A	A	A	B	B	B	B
1722	wsnp_Ku_c17177_26216230	1D	83.06	A	A	B	A	A	A	A	A	A	-	A	B	A	A	B	B	A	B	A	A	A	A	B	A	A	A	B	B	B	A	A	B	B	A	A	B	-	B	B	-	A	A	B	B	B	B
1723	Ku_c111306_399	1D	86.34	A	A	B	A	A	A	-	A	A	B	A	B	A	A	B	B	A	B	A	A	A	A	B	A	A	A	B	B	B	A	A	B	B	A	A	B	A	B	B	-	A	B	B	B	B	B
1724	wsnp_BE637971D_Ta_2_3	1D	86.34	A	A	B	A	A	A	-	A	A	B	A	B	A	A	B	B	A	B	A	A	A	A	B	A	A	A	B	B	B	A	A	B	B	A	A	B	A	B	B	B	A	B	B	B	B	B
1725	wsnp_Ex_c1969_3705930	1D	86.34	A	A	B	A	A	A	B	A	A	B	A	B	A	A	B	B	A	B	A	A	A	A	B	A	A	A	B	B	B	A	A	B	B	A	A	B	A	B	B	-	A	B	B	B	B	B
1726	BobWhite_rep_c49356_206	1D	86.34	A	A	B	A	A	A	B	A	A	-	A	B	A	A	B	B	A	B	A	A	A	A	B	A	A	A	B	B	B	A	A	B	B	A	A	B	A	B	B	A	A	B	B	B	B	B
1727	wsnp_Ra_c48124_53475145	1D	86.34	A	A	B	A	A	A	B	A	A	-	A	B	A	A	B	B	A	B	A	A	A	A	B	A	A	A	B	B	B	A	A	B	B	A	A	B	A	B	B	A	A	B	B	B	B	B
1728	BobWhite_c17559_105	1D	86.34	A	A	B	A	A	A	B	A	A	A	A	B	A	A	B	B	A	B	A	A	A	A	B	A	A	A	B	B	B	A	A	B	B	A	A	B	A	B	B	A	A	B	B	B	B	B
1729	wsnp_JD_rep_c48890_33141899	1D	86.34	A	A	B	A	A	A	B	A	A	A	A	B	A	A	B	B	A	B	A	A	A	A	B	A	A	A	B	B	B	A	A	B	B	A	A	B	A	B	B	A	A	B	B	B	B	B
1730	CAP7_c3533_280	1D	86.34	A	A	B	A	A	A	B	A	A	A	A	B	A	A	B	B	A	B	A	A	A	A	B	A	A	A	B	B	B	A	A	B	B	A	A	B	-	B	B	A	A	B	B	B	B	B
1731	IAAV8085	1D	86.34	A	A	B	A	A	A	B	A	A	A	A	B	A	A	B	B	A	B	A	A	A	A	B	A	A	A	B	B	B	A	A	B	B	A	A	B	-	B	B	A	A	B	B	B	B	B
1732	Excalibur_c65104_163	1D	86.34	A	A	B	A	A	A	B	A	A	A	A	B	A	A	B	B	A	B	A	A	A	A	B	A	A	A	B	B	B	A	A	B	B	A	A	B	A	B	B	A	A	B	B	B	B	B
1733	Excalibur_rep_c105429_654	1D	86.34	A	A	B	A	A	A	B	A	A	A	A	B	A	A	B	B	A	B	A	A	A	A	B	A	A	A	B	B	B	A	A	B	B	A	A	B	A	B	B	A	A	B	B	B	B	B
1734	Kukri_c37718_187	1D	86.34	A	A	B	A	A	A	B	A	A	A	A	B	A	A	B	B	A	B	A	A	A	A	B	A	A	A	B	B	B	A	A	B	B	A	A	B	A	B	B	A	A	B	B	B	B	B
1735	Kukri_c57942_177	1D	86.34	A	A	B	A	A	A	B	A	A	A	A	B	A	A	B	B	A	B	A	A	A	A	B	A	A	A	B	B	B	A	A	B	B	A	A	B	A	B	B	A	A	B	B	B	B	B
1736	Ku_c111306_371	1D	86.34	A	A	B	A	A	A	B	A	A	-	A	B	A	A	B	B	A	B	A	A	A	A	B	A	A	A	B	B	B	A	A	B	B	A	A	B	A	B	B	A	A	B	B	B	B	B
1737	RAC875_rep_c116934_270	1D	86.34	A	A	B	A	A	A	-	A	A	A	A	B	A	A	B	B	A	B	A	A	A	A	B	A	A	A	B	B	B	A	A	B	B	A	A	B	A	B	B	A	A	B	B	B	B	B
1738	wsnp_Ku_c13229_21141168	1D	86.34	A	A	B	A	A	A	-	A	A	A	A	B	A	A	B	B	A	B	A	A	A	A	B	A	A	A	B	B	B	A	A	B	B	A	A	B	A	B	B	A	A	B	B	B	B	B
1739	wsnp_Ku_c13229_21141117	1D	86.34	A	A	B	A	A	A	B	A	A	A	A	B	A	A	B	B	A	B	A	A	A	A	B	A	A	A	B	B	B	A	A	B	B	A	A	B	A	B	B	A	A	B	B	B	B	B
1740	BobWhite_rep_c49356_237	1D	86.34	A	A	B	A	A	A	B	A	A	-	A	B	A	A	B	B	A	B	A	A	A	A	B	A	A	A	B	B	B	A	A	B	B	A	A	B	A	B	B	-	A	B	B	B	B	B
1741	Kukri_c837_436	1D	86.34	A	A	B	A	A	A	B	A	A	-	A	B	A	A	B	B	A	B	A	A	A	A	B	A	A	A	B	B	B	A	A	B	B	A	A	B	A	B	B	-	A	B	B	B	B	B
1742	wsnp_Ex_c1358_2600929	1D	86.34	A	A	B	A	A	A	B	A	A	-	A	B	A	A	B	B	A	B	A	A	A	A	B	A	A	A	B	B	B	A	A	B	B	A	A	B	A	B	B	-	A	B	B	B	B	B
1743	wsnp_Ex_c1358_2602235	1D	86.34	A	A	B	A	A	A	B	A	A	-	A	B	A	A	B	B	A	B	A	A	A	A	B	A	A	A	B	B	B	A	A	B	B	A	A	B	A	B	B	-	A	B	B	B	B	B
1744	wsnp_Ra_c2633_5017265	1D	86.34	A	A	B	A	A	A	B	A	A	-	A	B	A	A	B	B	A	B	A	A	A	A	B	A	A	A	B	B	B	A	A	B	B	A	A	B	A	B	B	-	A	B	B	B	B	B
1745	wsnp_Ra_c48124_53475114	1D	86.34	A	A	B	A	A	A	B	A	A	-	A	B	A	A	B	B	A	B	A	A	A	A	B	A	A	A	B	B	B	A	A	B	B	A	A	B	A	B	B	A	A	B	B	B	B	B
1746	Excalibur_rep_c105429_528	1D	86.34	A	A	B	A	A	A	B	A	A	A	A	B	A	A	B	B	A	B	A	A	A	A	B	A	A	A	B	B	B	A	A	B	B	A	A	B	A	B	B	A	A	B	B	B	B	B
1747	BobWhite_c56724_80	1D	86.34	A	A	B	A	A	A	B	A	A	-	A	B	A	A	B	B	A	B	A	A	A	A	B	A	A	A	B	B	B	A	A	B	B	A	A	B	A	B	B	-	A	B	B	B	B	B
1748	wsnp_Ex_c13421_21142520	1D	86.34	A	A	B	A	A	A	B	A	A	-	A	B	A	A	B	B	A	B	A	A	A	A	B	A	A	A	B	B	B	A	A	B	B	A	A	B	A	B	B	-	A	B	B	B	B	B
1749	BobWhite_c1715_887	1D	86.34	A	A	B	A	A	A	B	A	A	-	A	B	A	A	B	B	A	B	A	A	A	A	B	A	A	A	B	B	B	A	A	B	B	A	A	B	A	B	B	-	A	B	B	B	B	B
1750	RAC875_c56811_258	1D	86.34	A	A	B	A	A	A	B	A	A	A	A	B	A	A	B	B	A	B	A	A	A	A	B	A	A	A	B	B	B	A	A	B	B	A	A	B	A	B	B	A	A	B	B	B	B	B
1751	wsnp_Ex_c1085_2078686	1D	86.34	A	A	B	A	A	A	-	A	A	-	A	B	A	A	B	B	A	B	A	A	A	A	B	A	A	A	B	B	B	A	A	B	B	A	A	B	A	B	B	A	A	B	B	B	B	B
1752	wsnp_Ex_c1085_2078944	1D	86.34	A	A	B	A	A	A	B	A	A	-	A	B	A	A	B	B	A	B	A	A	A	A	B	A	A	A	B	B	B	A	A	B	B	A	A	B	A	B	B	A	A	B	B	B	B	B
1753	Kukri_c24615_823	1D	86.89	A	A	B	A	A	A	-	A	A	-	A	B	A	A	B	B	A	B	A	A	A	A	B	A	A	A	B	B	B	A	A	B	B	A	A	B	-	B	B	-	A	B	B	B	B	B
1754	Kukri_c22773_59	1D	86.89	A	A	B	A	A	A	A	A	A	A	A	B	A	A	B	B	A	B	A	A	A	A	B	A	A	A	B	B	B	A	A	B	B	A	A	B	A	B	B	A	A	B	B	B	B	B
1755	BS00081729_51	1D	86.89	A	A	B	A	A	A	A	A	A	A	A	B	A	A	B	B	A	B	A	A	A	A	B	A	A	A	B	B	B	A	A	B	B	A	A	B	A	B	B	A	A	B	B	B	B	B
1756	wsnp_Ex_c17884_26647833	1D	87.99	A	A	B	A	A	A	B	A	A	-	A	B	A	A	B	B	A	B	A	A	A	A	B	A	A	A	B	B	B	A	A	B	B	A	A	B	-	B	B	-	A	B	B	B	B	B
1757	Kukri_c44392_88	1D	87.99	A	A	B	A	A	A	B	A	A	-	A	B	A	A	B	B	A	B	A	A	A	A	B	A	A	A	B	B	B	A	A	B	B	A	A	B	A	B	B	A	A	B	B	B	B	B
1758	RAC875_c48669_292	1D	107.5	B	A	B	A	A	A	B	A	A	B	A	A	A	A	B	A	A	B	A	B	A	B	B	A	A	A	B	B	B	B	A	B	B	A	B	B	-	A	B	A	A	B	B	B	B	A
1759	IACX11116	1D	107.5	B	A	B	A	A	A	B	A	A	-	A	A	A	A	B	A	A	B	A	B	A	B	B	A	A	A	B	B	B	B	A	B	B	A	B	B	B	A	B	A	A	B	B	B	B	A
1760	BS00093325_51	1D	107.5	B	A	B	A	A	A	B	A	A	-	A	A	A	A	B	A	A	B	A	B	A	B	B	A	A	A	B	B	B	B	A	B	B	A	B	B	B	A	B	-	A	B	B	B	B	A
1761	D_contig09376_670	1D	107.5	B	A	B	A	A	A	B	A	A	-	A	A	A	A	B	A	A	B	A	B	A	B	B	A	A	A	B	B	B	B	A	B	B	A	B	B	B	A	B	-	A	B	B	B	B	A
1762	Kukri_c64049_279	1D	107.5	B	A	B	A	A	A	B	A	A	-	A	A	A	A	B	A	A	B	A	B	A	B	B	A	A	A	B	B	B	B	A	B	B	A	B	B	B	A	B	-	A	B	B	B	B	A
1763	Kukri_c7822_144	1D	107.5	B	A	B	A	A	A	B	A	A	-	A	A	A	A	B	A	A	B	A	B	A	B	B	A	A	A	B	B	B	B	A	B	B	A	B	B	B	A	B	-	A	B	B	B	B	A
1764	RAC875_c20883_693	1D	107.5	B	A	B	A	A	A	B	A	A	-	A	A	A	A	B	A	A	B	A	B	A	B	B	A	A	A	B	B	B	B	A	B	B	A	B	B	B	A	B	-	A	B	B	B	B	A
1765	BS00093336_51	1D	107.5	B	A	B	A	A	A	B	A	A	A	A	A	A	A	B	A	A	B	A	B	A	B	B	A	A	A	B	B	B	B	A	B	B	A	B	B	B	A	B	-	A	B	B	B	B	A
1766	GENE-0014_822	1D	107.5	B	A	B	A	A	A	B	A	A	A	A	A	A	A	B	A	A	B	A	B	A	B	B	A	A	A	B	B	B	B	A	B	B	A	B	B	B	A	B	-	A	B	B	B	B	A
1767	Kukri_c26168_713	1D	107.5	B	A	B	A	A	A	B	A	A	A	A	A	A	A	B	A	A	B	A	B	A	B	B	A	A	A	B	B	B	B	A	B	B	A	B	B	B	A	B	-	A	B	B	B	B	A
1768	D_GDS7LZN02IXNP1_255	1D	107.5	B	A	B	A	A	A	B	A	A	-	A	A	A	A	B	A	A	B	A	B	A	B	B	A	A	A	B	B	B	B	A	B	B	A	B	B	B	A	B	A	A	B	B	B	B	A
1769	RAC875_c10925_1887	1D	107.5	B	A	B	A	A	A	B	A	A	-	A	A	A	A	B	A	A	B	A	B	A	B	B	A	A	A	B	B	B	B	A	B	B	A	B	B	B	A	B	A	A	B	B	B	B	A
1770	Kukri_c2408_784	1D	107.5	B	A	B	A	A	A	B	A	A	-	A	A	A	A	B	A	A	B	A	B	A	B	B	A	A	A	B	B	B	B	A	B	B	A	B	B	-	A	B	A	A	B	B	B	B	A
1771	Kukri_c36351_64	1D	107.5	B	A	B	A	A	A	B	A	A	-	A	A	A	A	B	A	A	B	A	B	A	B	B	A	A	A	B	B	B	B	A	B	B	A	B	B	-	A	B	A	A	B	B	B	B	A
1772	Kukri_c54820_382	1D	107.5	B	A	B	A	A	A	B	A	A	-	A	A	A	A	B	A	A	B	A	B	A	B	B	A	A	A	B	B	B	B	A	B	B	A	B	B	-	A	B	A	A	B	B	B	B	A
1773	TA002086-0901	1D	107.5	B	A	B	A	A	A	B	A	A	-	A	A	A	A	B	A	A	B	A	B	A	B	B	A	A	A	B	B	B	B	A	B	B	A	B	B	-	A	B	A	A	B	B	B	B	A
1774	BS00012321_51	1D	107.5	B	A	B	A	A	A	B	A	A	-	A	A	A	A	B	A	A	B	A	B	A	B	B	A	A	A	B	B	B	B	A	B	B	A	B	B	-	A	B	A	A	B	B	B	B	A
1775	Excalibur_c9509_1180	1D	107.5	B	A	B	A	A	A	B	A	A	-	A	A	A	A	B	A	A	B	A	B	A	B	B	A	A	A	B	B	B	B	A	B	B	A	B	B	-	A	B	-	A	B	B	B	B	A
1776	IAAV8671	1D	107.5	B	A	B	A	A	A	B	A	A	-	A	A	A	A	B	A	A	B	A	B	A	B	B	A	A	A	B	B	B	B	A	B	B	A	B	B	-	A	B	-	A	B	B	B	B	A
1777	Excalibur_c21898_523	1D	107.5	B	A	B	A	A	A	B	A	A	-	A	A	A	A	B	A	A	B	A	B	A	B	B	A	A	A	B	B	B	B	A	B	B	A	B	B	-	A	B	-	A	B	B	B	B	A
1778	IAAV1194	1D	108.59	B	A	B	A	A	A	B	A	A	-	A	A	A	A	B	A	A	B	A	B	A	B	B	A	A	A	B	B	B	B	A	B	B	A	B	B	B	A	B	-	A	B	B	B	B	A
1779	Ra_c37244_428	2A	0	B	B	A	B	B	B	B	B	A	A	B	A	A	A	B	A	B	A	B	A	A	A	A	B	A	B	A	A	B	B	A	A	B	A	B	A	B	B	B	A	A	A	A	A	B	A
1780	BS00001107_51	2A	0	B	B	A	B	B	B	B	B	A	A	B	A	A	A	B	A	B	A	B	A	A	A	A	B	A	B	A	A	B	B	A	A	B	A	B	A	B	B	B	A	A	A	A	A	B	A
1781	wsnp_Ex_c22645_31845530	2A	1.08	B	B	A	B	B	B	A	B	A	A	B	A	A	A	B	A	B	A	B	A	A	A	A	B	A	B	A	A	B	B	A	A	B	A	B	A	B	B	B	A	A	A	A	A	B	A
1782	BS00110218_51	2A	1.08	B	B	A	B	B	B	A	B	A	A	B	A	A	A	B	A	B	A	B	A	A	A	A	B	A	B	A	A	B	B	A	A	B	A	B	A	B	B	B	A	A	A	A	A	B	A
1783	Tdurum_contig47258_1039	2A	1.08	B	B	A	B	B	B	A	B	A	A	B	A	A	A	B	A	B	A	B	A	A	A	A	B	A	B	A	A	B	B	A	A	B	A	B	A	B	B	B	A	A	A	A	A	B	A
1784	BobWhite_c1611_1685	2A	1.08	B	B	A	B	B	B	A	B	A	A	B	A	A	A	B	A	B	A	B	A	A	A	A	B	A	B	A	A	B	B	A	A	B	A	B	A	B	B	B	A	A	A	A	A	B	A
1785	TA004602-1630	2A	1.08	B	B	A	B	B	B	A	B	A	A	B	A	A	A	B	A	B	A	B	A	A	A	A	B	A	B	A	A	B	B	A	A	B	A	B	A	B	B	B	A	A	A	A	A	B	A
1786	BS00070693_51	2A	1.08	B	B	A	B	B	B	A	B	A	A	B	A	A	A	B	A	B	A	B	A	A	A	A	B	A	B	A	A	B	B	A	A	B	A	B	A	B	B	B	A	A	A	A	A	B	A
1787	BS00083146_51	2A	1.08	B	B	A	B	B	B	A	B	A	A	B	A	A	A	B	A	B	A	B	A	A	A	A	B	A	B	A	A	B	B	A	A	B	A	B	A	B	B	B	A	A	A	A	A	B	A
1788	Excalibur_rep_c103108_709	2A	1.08	B	B	A	B	B	B	A	B	A	A	B	A	A	A	B	A	B	A	B	A	A	A	A	B	A	B	A	A	B	B	A	A	B	A	B	A	B	B	B	A	A	A	A	A	B	A
1789	RAC875_c17991_874	2A	1.08	B	B	A	B	B	B	A	B	A	A	B	A	A	A	B	A	B	A	B	A	A	A	A	B	A	B	A	A	B	B	A	A	B	A	B	A	B	B	B	A	A	A	A	A	B	A
1790	RFL_Contig1049_1473	2A	1.08	B	B	A	B	B	B	A	B	A	A	B	A	A	A	B	A	B	A	B	A	A	A	A	B	A	B	A	A	B	B	A	A	B	A	B	A	B	B	B	A	A	A	A	A	B	A
1791	wsnp_Ex_c22645_31845564	2A	1.08	B	B	A	B	B	B	A	B	A	A	B	A	A	A	B	A	B	A	B	A	A	A	A	B	A	B	A	A	B	B	A	A	B	A	B	A	B	B	B	A	A	A	A	A	B	A
1792	wsnp_Ku_c15567_24223777	2A	1.08	B	B	A	B	B	B	A	B	A	A	B	A	A	A	B	A	B	A	B	A	A	A	A	B	A	B	A	A	B	B	A	A	B	A	B	A	B	B	B	A	A	A	A	A	B	A
1793	wsnp_Ku_c15567_24224486	2A	1.08	B	B	A	B	B	B	A	B	A	A	B	A	A	A	B	A	B	A	B	A	A	A	A	B	A	B	A	A	B	B	A	A	B	A	B	A	B	B	B	A	A	A	A	A	B	A
1794	wsnp_RFL_Contig3085_3007861	2A	1.08	B	B	A	B	B	B	A	B	A	A	B	A	A	A	B	A	B	A	B	A	A	A	A	B	A	B	A	A	B	B	A	A	B	A	B	A	B	B	B	A	A	A	A	A	B	A
1795	wsnp_Ex_c15822_24204224	2A	1.08	B	B	A	B	B	B	A	B	A	A	B	A	A	A	B	A	B	A	B	A	A	A	A	B	A	B	A	A	B	B	A	A	B	A	B	A	B	B	B	A	A	A	A	A	B	A
1796	IACX6411	2A	2.73	B	B	A	B	B	B	A	B	A	-	B	A	B	A	B	A	B	A	B	A	A	A	A	B	A	B	A	A	B	B	A	A	B	A	B	A	B	B	B	A	A	A	A	A	B	A
1797	Tdurum_contig560_297	2A	3.86	B	B	A	B	B	B	A	B	A	B	B	A	B	A	B	A	B	A	B	A	A	A	A	B	A	B	A	A	B	B	A	A	B	A	B	A	B	A	B	A	A	A	A	A	B	A
1798	CAP8_c4813_252	2A	3.86	B	B	A	B	B	B	A	B	A	B	B	A	B	A	B	A	B	A	B	A	A	A	A	B	A	B	A	A	B	B	A	A	B	A	B	A	B	A	B	A	A	A	A	A	B	A
1799	wsnp_JD_c18695_17091254	2A	3.86	B	B	A	B	B	B	A	B	A	B	B	A	B	A	B	A	B	A	B	A	A	A	A	B	A	B	A	A	B	B	A	A	B	A	B	A	B	A	B	A	A	A	A	A	B	A
1800	RAC875_rep_c105312_95	2A	3.86	B	B	A	B	B	B	A	B	A	-	B	A	B	A	B	A	B	A	B	A	A	A	A	B	A	B	A	A	B	B	A	A	B	A	B	A	B	A	B	A	A	A	A	A	B	A
1801	Kukri_rep_c73477_888	2A	3.86	B	B	A	B	B	B	A	B	A	A	B	A	B	A	B	A	B	A	B	A	A	A	A	B	A	B	A	A	B	B	A	A	B	A	B	A	B	A	B	A	A	A	A	A	B	A
1802	wsnp_Ex_c2887_5330426	2A	3.86	B	B	A	B	B	B	A	B	A	A	B	A	B	A	B	A	B	A	B	A	A	A	A	B	A	B	A	A	B	B	A	A	B	A	B	A	B	A	B	A	A	A	A	A	B	A
1803	IACX5910	2A	3.86	B	B	A	B	B	B	A	B	A	-	B	A	B	A	B	A	B	A	B	A	A	A	A	B	A	B	A	A	B	B	A	A	B	A	B	A	B	A	B	A	A	A	A	A	B	A
1804	Jagger_c2047_362	2A	3.86	B	B	A	B	B	B	A	B	A	-	B	A	B	A	B	A	B	A	B	A	A	A	A	B	A	B	A	A	B	B	A	A	B	A	B	A	B	A	B	A	A	A	A	A	B	A
1805	Ku_c57425_413	2A	3.86	B	B	A	B	B	B	A	B	A	-	B	A	B	A	B	A	B	A	B	A	A	A	A	B	A	B	A	A	B	B	A	A	B	A	B	A	B	A	B	A	A	A	A	A	B	A
1806	wsnp_Ex_c2887_5330787	2A	3.86	B	B	A	B	B	B	A	B	A	-	B	A	B	A	B	A	B	A	B	A	A	A	A	B	A	B	A	A	B	B	A	A	B	A	B	A	B	A	B	A	A	A	A	A	B	A
1807	wsnp_Ex_rep_c101526_86881496	2A	3.86	B	B	A	B	B	B	A	B	A	-	B	A	B	A	B	A	B	A	B	A	A	A	A	B	A	B	A	A	B	B	A	A	B	A	B	A	B	A	B	A	A	A	A	A	B	A
1808	wsnp_BE497494A_Td_2_1	2A	4.94	B	B	A	B	B	B	A	B	A	-	B	A	B	A	B	A	B	A	B	A	A	A	A	B	A	B	A	A	B	B	A	A	B	A	B	A	B	A	B	A	A	A	A	A	B	A
1809	RAC875_c27556_226	2A	4.94	B	B	A	B	B	B	A	B	A	-	B	A	B	A	B	A	B	A	B	A	A	A	A	B	A	B	A	A	B	B	A	A	B	A	B	A	B	A	B	A	A	A	A	A	B	A
1810	BobWhite_c38953_251	2A	4.94	B	B	A	B	B	B	A	B	A	-	B	A	B	A	B	A	B	A	B	A	A	A	A	B	A	B	A	A	B	B	A	A	B	A	B	A	B	A	B	A	A	A	A	A	B	A
1811	Tdurum_contig9070_142	2A	4.94	B	B	A	B	B	B	A	B	A	-	B	A	B	A	B	A	B	A	B	A	A	A	A	B	A	B	A	A	B	B	A	A	B	A	B	A	B	A	B	A	A	A	A	A	B	A
1812	wsnp_BE497494A_Td_2_2	2A	4.94	B	B	A	B	B	B	A	B	A	-	B	A	B	A	B	A	B	A	B	A	A	A	A	B	A	B	A	A	B	B	A	A	B	A	B	A	B	A	B	A	A	A	A	A	B	A
1813	BS00055933_51	2A	5.48	B	B	-	B	B	B	A	B	A	-	B	A	B	A	B	A	B	A	B	-	A	A	A	B	A	B	A	A	B	B	A	A	B	A	B	A	B	A	B	A	A	A	A	A	B	A
1814	wsnp_BG314532A_Ta_2_1	2A	5.48	B	B	A	B	B	B	A	B	A	-	B	A	B	A	B	A	B	A	B	A	A	A	A	B	A	B	A	A	B	B	A	A	B	A	B	A	B	A	B	A	A	A	A	A	B	A
1815	IAAV733	2A	5.48	B	B	A	B	B	B	A	B	A	-	B	A	B	A	B	A	B	A	B	A	A	A	A	B	A	B	A	A	B	B	A	A	B	A	B	A	B	A	B	A	A	A	A	A	B	A
1816	Tdurum_contig5311_67	2A	5.48	B	B	A	B	B	B	A	B	A	-	B	A	B	A	B	A	B	A	B	A	A	A	A	B	A	B	A	A	B	B	A	A	B	A	B	A	B	A	B	A	A	A	A	A	B	A
1817	Kukri_c15308_173	2A	5.48	B	B	A	B	B	B	A	B	A	-	B	A	B	A	B	A	B	A	B	A	A	A	A	B	A	B	A	A	B	B	A	A	B	A	B	A	B	A	B	A	A	A	A	A	B	A
1818	Kukri_rep_c104727_91	2A	5.48	B	B	A	B	B	B	A	B	A	-	B	A	B	A	B	A	B	A	B	A	A	A	A	B	A	B	A	A	B	B	A	A	B	A	B	A	B	A	B	A	A	A	A	A	B	A
1819	TA005222-0574	2A	5.48	B	B	A	B	B	B	A	B	A	-	B	A	B	A	B	A	B	A	B	A	A	A	A	B	A	B	A	A	B	B	A	A	B	A	B	A	B	A	B	A	A	A	A	A	B	A
1820	Tdurum_contig82812_213	2A	5.48	B	B	A	B	B	B	A	B	A	-	B	A	B	A	B	A	B	A	B	A	A	A	A	B	A	B	A	A	B	B	A	A	B	A	B	A	B	A	B	A	A	A	A	A	B	A
1821	wsnp_CAP11_rep_c8768_3788007	2A	5.48	B	B	A	B	B	B	A	B	A	-	B	A	B	A	B	A	B	A	B	A	A	A	A	B	A	B	A	A	B	B	A	A	B	A	B	A	B	A	B	A	A	A	A	A	B	A
1822	wsnp_Ex_rep_c68113_66877517	2A	5.48	B	B	A	B	B	B	A	B	A	-	B	A	B	A	B	A	B	A	B	A	A	A	A	B	A	B	A	A	B	B	A	A	B	A	B	A	B	A	B	A	A	A	A	A	B	A
1823	wsnp_JD_c12088_12411845	2A	5.48	B	B	A	B	B	B	A	B	A	-	B	A	B	A	B	A	B	A	B	A	A	A	A	B	A	B	A	A	B	B	A	A	B	A	B	A	B	A	B	A	A	A	A	A	B	A
1824	wsnp_JD_c13086_13174510	2A	5.48	B	B	A	B	B	B	A	B	A	-	B	A	B	A	B	A	B	A	B	A	A	A	A	B	A	B	A	A	B	B	A	A	B	A	B	A	B	A	B	A	A	A	A	A	B	A
1825	BS00062843_51	2A	5.48	B	B	A	B	B	B	A	B	A	A	B	A	B	A	B	A	B	A	B	A	A	A	A	B	A	B	A	A	B	B	A	A	B	A	B	A	B	A	B	A	A	A	A	A	B	A
1826	GENE-1365_255	2A	5.48	B	B	A	B	B	B	A	B	A	A	B	A	B	A	B	A	B	A	B	A	A	A	A	B	A	B	A	A	B	B	A	A	B	A	B	A	B	A	B	A	A	A	A	A	B	A
1827	IACX1216	2A	5.48	B	B	A	B	B	B	A	B	A	A	B	A	B	A	B	A	B	A	B	A	A	A	A	B	A	B	A	A	B	B	A	A	B	A	B	A	B	A	B	A	A	A	A	A	B	A
1828	RAC875_rep_c70093_1079	2A	5.48	B	B	A	B	B	B	A	B	A	A	B	A	B	A	B	A	B	A	B	A	A	A	A	B	A	B	A	A	B	B	A	A	B	A	B	A	B	A	B	A	A	A	A	A	B	A
1829	Tdurum_contig5311_112	2A	5.48	B	B	A	B	B	B	A	B	A	A	B	A	B	A	B	A	B	A	B	A	A	A	A	B	A	B	A	A	B	B	A	A	B	A	B	A	B	A	B	A	A	A	A	A	B	A
1830	wsnp_CAP12_c901_472535	2A	5.48	B	B	A	B	B	B	A	B	A	A	B	A	B	A	B	A	B	A	B	A	A	A	A	B	A	B	A	A	B	B	A	A	B	A	B	A	B	A	B	A	A	A	A	A	B	A
1831	wsnp_Ex_c15325_23565794	2A	5.48	B	B	A	B	B	B	A	B	A	A	B	A	B	A	B	A	B	A	B	A	A	A	A	B	A	B	A	A	B	B	A	A	B	A	B	A	B	A	B	A	A	A	A	A	B	A
1832	RAC875_rep_c71350_1712	2A	6.54	B	B	A	B	B	B	A	B	A	A	B	A	B	A	B	A	B	A	B	A	A	A	A	B	A	B	A	A	B	B	A	A	B	A	B	A	B	B	B	A	A	A	A	A	B	A
1833	BS00021739_51	2A	6.54	B	B	A	B	B	B	A	B	A	-	B	A	B	A	B	A	B	A	B	A	A	A	A	B	A	B	A	A	B	B	A	A	B	A	B	A	B	B	B	A	A	A	A	A	B	A
1834	BS00079443_51	2A	6.54	B	B	A	B	B	B	A	B	A	B	B	A	B	A	B	A	B	A	B	A	A	A	A	B	A	B	A	A	B	B	A	A	B	A	B	A	B	B	B	A	A	A	A	A	B	A
1835	RAC875_rep_c73925_276	2A	6.54	B	B	A	B	B	B	A	B	A	B	B	A	B	A	B	A	B	A	B	A	A	A	A	B	A	B	A	A	B	B	A	A	B	A	B	A	B	B	B	A	A	A	A	A	B	A
1836	Excalibur_c48978_98	2A	7.24	B	B	-	B	B	B	A	B	-	-	B	A	B	A	B	-	B	-	B	A	-	A	-	B	-	B	-	A	B	B	-	-	B	-	B	A	B	B	B	-	A	-	-	A	B	-
1837	BS00022019_51	2A	7.24	B	B	A	B	B	B	A	B	A	-	B	A	B	A	B	A	B	A	B	A	A	A	A	B	A	B	A	A	B	B	A	A	B	A	B	A	B	B	B	A	A	A	A	A	B	A
1838	GENE-1353_136	2A	7.24	B	B	A	B	B	B	A	B	A	-	B	A	B	A	B	A	B	A	B	A	A	A	A	B	A	B	A	A	B	B	A	A	B	A	B	A	B	B	B	A	A	A	A	A	B	A
1839	Excalibur_c5121_930	2A	7.24	B	B	A	B	B	B	A	B	A	-	B	A	B	A	B	A	B	A	B	A	A	A	A	B	A	B	A	A	B	B	A	A	B	A	B	A	B	B	B	A	A	A	A	A	B	A
1840	Excalibur_c6808_541	2A	7.24	B	B	A	B	B	B	A	B	A	-	B	A	B	A	B	A	B	A	B	A	A	A	A	B	A	B	A	A	B	B	A	A	B	A	B	A	B	B	B	A	A	A	A	A	B	A
1841	IACX2067	2A	7.24	B	B	A	B	B	B	A	B	A	-	B	A	B	A	B	A	B	A	B	A	A	A	A	B	A	B	A	A	B	B	A	A	B	A	B	A	B	B	B	A	A	A	A	A	B	A
1842	Kukri_rep_c90581_382	2A	7.24	B	B	A	B	B	B	A	B	A	-	B	A	B	A	B	A	B	A	B	A	A	A	A	B	A	B	A	A	B	B	A	A	B	A	B	A	B	B	B	A	A	A	A	A	B	A
1843	Excalibur_c6808_959	2A	7.24	B	B	A	B	B	B	A	B	A	A	B	A	B	A	B	A	B	A	B	A	A	A	A	B	A	B	A	A	B	B	A	A	B	A	B	A	B	B	B	A	A	A	A	A	B	A
1844	Excalibur_c7444_391	2A	7.24	B	B	A	B	B	B	A	B	A	A	B	A	B	A	B	A	B	A	B	A	A	A	A	B	A	B	A	A	B	B	A	A	B	A	B	A	B	B	B	A	A	A	A	A	B	A
1845	GENE-1353_120	2A	7.24	B	B	A	B	B	B	A	B	A	A	B	A	B	A	B	A	B	A	B	A	A	A	A	B	A	B	A	A	B	B	A	A	B	A	B	A	B	B	B	A	A	A	A	A	B	A
1846	RAC875_c40298_394	2A	7.24	B	B	A	B	B	B	A	B	A	A	B	A	B	A	B	A	B	A	B	A	A	A	A	B	A	B	A	A	B	B	A	A	B	A	B	A	B	B	B	A	A	A	A	A	B	A
1847	Excalibur_c637_1078	2A	8.36	B	-	A	B	B	B	A	B	A	A	B	A	B	A	B	A	B	A	B	B	A	A	A	B	A	B	A	A	B	-	A	A	B	A	B	A	B	-	B	A	A	A	A	A	B	A
1848	Ku_c33021_109	2A	8.36	B	B	A	B	B	B	A	B	A	A	B	A	B	A	B	A	B	A	B	B	A	A	A	B	A	B	A	A	B	B	A	A	B	A	B	A	B	B	B	A	A	A	A	A	B	A
1849	tplb0059a15_417	2A	8.36	B	B	A	B	B	B	A	B	A	-	B	A	B	A	B	A	B	A	B	B	A	A	A	B	A	B	A	A	B	B	A	A	B	A	B	A	B	B	B	A	A	A	A	A	B	A
1850	BobWhite_c14530_51	2A	8.36	B	B	A	B	B	B	A	B	A	-	B	A	B	A	B	A	B	A	B	B	A	A	A	B	A	B	A	A	B	B	A	A	B	A	B	A	B	B	B	A	A	A	A	A	B	A
1851	Tdurum_contig93884_223	2A	8.36	B	B	A	B	B	B	A	B	A	-	B	A	B	A	B	A	B	A	B	B	A	A	A	B	A	B	A	A	B	B	A	A	B	A	B	A	B	B	B	A	A	A	A	A	B	A
1852	RAC875_c17628_867	2A	8.36	B	B	A	B	B	B	A	B	A	-	B	A	B	A	B	A	B	A	B	B	A	A	A	B	A	B	A	A	B	B	A	A	B	A	B	A	B	B	B	A	A	A	A	A	B	A
1853	Kukri_c42616_467	2A	8.36	B	B	A	B	B	B	A	B	A	-	B	A	B	A	B	A	B	A	B	B	A	A	A	B	A	B	A	A	B	B	A	A	B	A	B	A	B	B	B	A	A	A	A	A	B	A
1854	Kukri_c29034_867	2A	8.36	B	B	A	B	B	B	A	B	A	B	B	A	B	A	B	A	B	A	B	B	A	A	A	B	A	B	A	A	B	B	A	A	B	A	B	A	B	B	B	A	A	A	A	A	B	A
1855	Kukri_rep_c101016_905	2A	8.36	B	B	A	B	B	B	A	B	A	B	B	A	B	A	B	A	B	A	B	B	A	A	A	B	A	B	A	A	B	B	A	A	B	A	B	A	B	B	B	A	A	A	A	A	B	A
1856	TA005685-0854	2A	8.36	B	B	A	B	B	B	A	B	A	B	B	A	B	A	B	A	B	A	B	B	A	A	A	B	A	B	A	A	B	B	A	A	B	A	B	A	B	B	B	A	A	A	A	A	B	A
1857	Tdurum_contig62976_84	2A	8.36	B	B	A	B	B	B	A	B	A	B	B	A	B	A	B	A	B	A	B	B	A	A	A	B	A	B	A	A	B	B	A	A	B	A	B	A	B	B	B	A	A	A	A	A	B	A
1858	wsnp_RFL_Contig3604_3795252	2A	8.36	B	B	A	B	B	B	A	B	A	B	B	A	B	A	B	A	B	A	B	B	A	A	A	B	A	B	A	A	B	B	A	A	B	A	B	A	B	B	B	A	A	A	A	A	B	A
1859	Excalibur_c21872_135	2A	8.36	B	B	A	B	B	B	A	B	A	-	B	A	B	A	B	A	B	A	B	B	A	A	A	B	A	B	A	A	B	B	A	A	B	A	B	A	B	B	B	A	A	A	A	A	B	A
1860	GENE-2904_757	2A	8.36	B	B	A	B	B	B	A	B	A	-	B	A	B	A	B	A	B	A	B	B	A	A	A	B	A	B	A	A	B	B	A	A	B	A	B	A	B	B	B	A	A	A	A	A	B	A
1861	GENE-1031_48	2A	8.36	B	B	A	B	B	B	A	B	A	A	B	A	B	A	B	A	B	A	B	B	A	A	A	B	A	B	A	A	B	B	A	A	B	A	B	A	B	B	B	A	A	A	A	A	B	A
1862	BobWhite_c5562_219	2A	8.36	B	B	A	B	B	B	A	B	A	A	B	A	B	A	B	A	B	A	B	B	A	A	A	B	A	B	A	A	B	B	A	A	B	A	B	A	B	B	B	A	A	A	A	A	B	A
1863	BobWhite_rep_c64680_305	2A	8.36	B	B	A	B	B	B	A	B	A	A	B	A	B	A	B	A	B	A	B	B	A	A	A	B	A	B	A	A	B	B	A	A	B	A	B	A	B	B	B	A	A	A	A	A	B	A
1864	BS00090940_51	2A	8.36	B	B	A	B	B	B	A	B	A	A	B	A	B	A	B	A	B	A	B	B	A	A	A	B	A	B	A	A	B	B	A	A	B	A	B	A	B	B	B	A	A	A	A	A	B	A
1865	RAC875_c58503_182	2A	8.36	B	B	A	B	B	B	A	B	A	A	B	A	B	A	B	A	B	A	B	B	A	A	A	B	A	B	A	A	B	B	A	A	B	A	B	A	B	B	B	A	A	A	A	A	B	A
1866	RAC875_rep_c119471_174	2A	8.36	B	B	A	B	B	B	A	B	A	A	B	A	B	A	B	A	B	A	B	B	A	A	A	B	A	B	A	A	B	B	A	A	B	A	B	A	B	B	B	A	A	A	A	A	B	A
1867	TA002893-0825	2A	8.36	B	B	A	B	B	B	A	B	A	A	B	A	B	A	B	A	B	A	B	B	A	A	A	B	A	B	A	A	B	B	A	A	B	A	B	A	B	B	B	A	A	A	A	A	B	A
1868	Tdurum_contig30569_126	2A	8.36	B	B	A	B	B	B	A	B	A	A	B	A	B	A	B	A	B	A	B	B	A	A	A	B	A	B	A	A	B	B	A	A	B	A	B	A	B	B	B	A	A	A	A	A	B	A
1869	Tdurum_contig62073_376	2A	8.36	B	B	A	B	B	B	A	B	A	A	B	A	B	A	B	A	B	A	B	B	A	A	A	B	A	B	A	A	B	B	A	A	B	A	B	A	B	B	B	A	A	A	A	A	B	A
1870	Tdurum_contig62073_631	2A	8.36	B	B	A	B	B	B	A	B	A	A	B	A	B	A	B	A	B	A	B	B	A	A	A	B	A	B	A	A	B	B	A	A	B	A	B	A	B	B	B	A	A	A	A	A	B	A
1871	BobWhite_c26259_248	2A	8.36	B	B	A	B	B	B	A	B	A	-	B	A	B	A	B	A	B	A	B	B	A	A	A	B	A	B	A	A	B	B	A	A	B	A	B	A	B	B	B	A	A	A	A	A	B	A
1872	Excalibur_c21269_176	2A	8.36	B	B	A	B	B	B	A	B	A	-	B	A	B	A	B	A	B	A	B	B	A	A	A	B	A	B	A	A	B	B	A	A	B	A	B	A	B	B	B	A	A	A	A	A	B	A
1873	Excalibur_c34839_187	2A	8.36	B	B	A	B	B	B	A	B	A	-	B	A	B	A	B	A	B	A	B	B	A	A	A	B	A	B	A	A	B	B	A	A	B	A	B	A	B	B	B	A	A	A	A	A	B	A
1874	Kukri_c45411_223	2A	8.36	B	B	A	B	B	B	A	B	A	-	B	A	B	A	B	A	B	A	B	B	A	A	A	B	A	B	A	A	B	B	A	A	B	A	B	A	B	B	B	A	A	A	A	A	B	A
1875	Tdurum_contig28682_120	2A	8.36	B	B	A	B	B	B	A	B	A	-	B	A	B	A	B	A	B	A	B	B	A	A	A	B	A	B	A	A	B	B	A	A	B	A	B	A	B	B	B	A	A	A	A	A	B	A
1876	Tdurum_contig30569_579	2A	8.36	B	B	A	B	B	B	A	B	A	-	B	A	B	A	B	A	B	A	B	B	A	A	A	B	A	B	A	A	B	B	A	A	B	A	B	A	B	B	B	A	A	A	A	A	B	A
1877	Tdurum_contig45580_1717	2A	8.36	B	B	A	B	B	B	A	B	A	-	B	A	B	A	B	A	B	A	B	B	A	A	A	B	A	B	A	A	B	B	A	A	B	A	B	A	B	B	B	A	A	A	A	A	B	A
1878	Tdurum_contig45580_2786	2A	8.36	B	B	A	B	B	B	A	B	A	-	B	A	B	A	B	A	B	A	B	B	A	A	A	B	A	B	A	A	B	B	A	A	B	A	B	A	B	B	B	A	A	A	A	A	B	A
1879	Tdurum_contig45580_3981	2A	8.36	B	B	A	B	B	B	A	B	A	-	B	A	B	A	B	A	B	A	B	B	A	A	A	B	A	B	A	A	B	B	A	A	B	A	B	A	B	B	B	A	A	A	A	A	B	A
1880	wsnp_BF201533A_Ta_2_3	2A	8.36	B	B	A	B	B	B	A	B	A	-	B	A	B	A	B	A	B	A	B	B	A	A	A	B	A	B	A	A	B	B	A	A	B	A	B	A	B	B	B	A	A	A	A	A	B	A
1881	wsnp_CD453913A_Ta_2_1	2A	8.36	B	B	A	B	B	B	A	B	A	-	B	A	B	A	B	A	B	A	B	B	A	A	A	B	A	B	A	A	B	B	A	A	B	A	B	A	B	B	B	A	A	A	A	A	B	A
1882	Excalibur_c28938_185	2A	8.36	B	B	A	B	B	B	A	B	A	A	B	A	B	A	B	A	B	A	B	B	A	A	A	B	A	B	A	A	B	B	A	A	B	A	B	A	B	B	B	A	A	A	A	A	B	A
1883	TA004478-0271	2A	8.36	B	B	A	B	B	B	A	B	A	A	B	A	B	A	B	A	B	A	B	B	A	A	A	B	A	B	A	A	B	B	A	A	B	A	B	A	B	B	B	A	A	A	A	A	B	A
1884	Tdurum_contig44062_733	2A	8.36	B	B	A	B	B	B	A	B	A	A	B	A	B	A	B	A	B	A	B	B	A	A	A	B	A	B	A	A	B	B	A	A	B	A	B	A	B	B	B	A	A	A	A	A	B	A
1885	tplb0045j05_1405	2A	8.36	B	B	A	B	B	B	A	B	A	A	B	A	B	A	B	A	B	A	B	B	A	A	A	B	A	B	A	A	B	B	A	A	B	A	B	A	B	B	B	A	A	A	A	A	B	A
1886	BobWhite_c3644_491	2A	8.36	B	B	A	B	B	B	A	B	A	-	B	A	B	A	B	A	B	A	B	B	A	A	A	B	A	B	A	A	B	B	A	A	B	A	B	A	B	B	B	A	A	A	A	A	B	A
1887	Excalibur_c31878_70	2A	8.36	B	B	A	B	B	B	A	B	A	-	B	A	B	A	B	A	B	A	B	B	A	A	A	B	A	B	A	A	B	B	A	A	B	A	B	A	B	B	B	A	A	A	A	A	B	A
1888	Excalibur_c59560_796	2A	8.36	B	B	A	B	B	B	A	B	A	-	B	A	B	A	B	A	B	A	B	B	A	A	A	B	A	B	A	A	B	B	A	A	B	A	B	A	B	B	B	A	A	A	A	A	B	A
1889	GENE-4359_59	2A	8.36	B	B	A	B	B	B	A	B	A	-	B	A	B	A	B	A	B	A	B	B	A	A	A	B	A	B	A	A	B	B	A	A	B	A	B	A	B	B	B	A	A	A	A	A	B	A
1890	IACX636	2A	8.36	B	B	A	B	B	B	A	B	A	-	B	A	B	A	B	A	B	A	B	B	A	A	A	B	A	B	A	A	B	B	A	A	B	A	B	A	B	B	B	A	A	A	A	A	B	A
1891	Kukri_c29034_801	2A	8.36	B	B	A	B	B	B	A	B	A	-	B	A	B	A	B	A	B	A	B	B	A	A	A	B	A	B	A	A	B	B	A	A	B	A	B	A	B	B	B	A	A	A	A	A	B	A
1892	Kukri_rep_c109981_150	2A	8.36	B	B	A	B	B	B	A	B	A	-	B	A	B	A	B	A	B	A	B	B	A	A	A	B	A	B	A	A	B	B	A	A	B	A	B	A	B	B	B	A	A	A	A	A	B	A
1893	Tdurum_contig56511_144	2A	8.36	B	B	A	B	B	B	A	B	A	-	B	A	B	A	B	A	B	A	B	B	A	A	A	B	A	B	A	A	B	B	A	A	B	A	B	A	B	B	B	A	A	A	A	A	B	A
1894	Tdurum_contig64391_231	2A	8.36	B	B	A	B	B	B	A	B	A	-	B	A	B	A	B	A	B	A	B	B	A	A	A	B	A	B	A	A	B	B	A	A	B	A	B	A	B	B	B	A	A	A	A	A	B	A
1895	wsnp_BE498730A_Ta_2_2	2A	8.36	B	B	A	B	B	B	A	B	A	-	B	A	B	A	B	A	B	A	B	B	A	A	A	B	A	B	A	A	B	B	A	A	B	A	B	A	B	B	B	A	A	A	A	A	B	A
1896	BS00074780_51	2A	8.36	B	B	A	B	B	B	A	B	A	-	B	A	B	A	B	A	B	A	B	B	A	A	A	B	A	B	A	A	B	B	A	A	B	A	B	A	B	B	B	A	A	A	A	A	B	A
1897	Excalibur_c44080_386	2A	8.36	B	B	A	B	B	B	A	B	A	-	B	A	B	A	B	A	B	A	B	B	A	A	A	B	A	B	A	A	B	B	A	A	B	A	B	A	B	B	B	A	A	A	A	A	B	A
1898	BS00062774_51	2A	8.36	B	B	A	B	B	B	A	B	A	-	B	A	B	A	B	A	B	A	B	B	A	A	A	B	A	B	A	A	B	B	A	A	B	A	B	A	B	B	B	A	A	A	A	A	B	A
1899	Ex_c4847_236	2A	8.36	B	B	A	B	B	B	A	B	A	B	B	A	B	A	B	A	B	A	B	B	A	A	A	B	A	B	A	A	B	B	A	A	B	A	B	A	B	B	B	A	A	A	A	A	B	A
1900	Excalibur_c4847_631	2A	8.36	B	B	A	B	B	B	A	B	A	B	B	A	B	A	B	A	B	A	B	B	A	A	A	B	A	B	A	A	B	B	A	A	B	A	B	A	B	B	B	A	A	A	A	A	B	A
1901	Excalibur_c5009_2020	2A	8.36	B	B	A	B	B	B	A	B	A	B	B	A	B	A	B	A	B	A	B	B	A	A	A	B	A	B	A	A	B	B	A	A	B	A	B	A	B	B	B	A	A	A	A	A	B	A
1902	BS00107555_51	2A	8.36	B	B	A	B	B	B	A	B	A	-	B	A	B	A	B	A	B	A	B	B	A	A	A	B	A	B	A	A	B	B	A	A	B	A	B	A	B	B	B	A	A	A	A	A	B	A
1903	Excalibur_c12169_1088	2A	8.36	B	B	A	B	B	B	A	B	A	-	B	A	B	A	B	A	B	A	B	B	A	A	A	B	A	B	A	A	B	B	A	A	B	A	B	A	B	B	B	A	A	A	A	A	B	A
1904	Excalibur_c12169_904	2A	8.36	B	B	A	B	B	B	A	B	A	-	B	A	B	A	B	A	B	A	B	B	A	A	A	B	A	B	A	A	B	B	A	A	B	A	B	A	B	B	B	A	A	A	A	A	B	A
1905	Excalibur_c66007_385	2A	8.36	B	B	A	B	B	B	A	B	A	-	B	A	B	A	B	A	B	A	B	B	A	A	A	B	A	B	A	A	B	B	A	A	B	A	B	A	B	B	B	A	A	A	A	A	B	A
1906	Excalibur_c74304_642	2A	8.36	B	B	A	B	B	B	A	B	A	-	B	A	B	A	B	A	B	A	B	B	A	A	A	B	A	B	A	A	B	B	A	A	B	A	B	A	B	B	B	A	A	A	A	A	B	A
1907	Kukri_c34032_1057	2A	8.36	B	B	A	B	B	B	A	B	A	-	B	A	B	A	B	A	B	A	B	B	A	A	A	B	A	B	A	A	B	B	A	A	B	A	B	A	B	B	B	A	A	A	A	A	B	A
1908	Kukri_rep_c105404_235	2A	8.36	B	B	A	B	B	B	A	B	A	-	B	A	B	A	B	A	B	A	B	B	A	A	A	B	A	B	A	A	B	B	A	A	B	A	B	A	B	B	B	A	A	A	A	A	B	A
1909	BobWhite_c14476_80	2A	8.36	B	B	A	B	B	B	A	B	A	A	B	A	B	A	B	A	B	A	B	B	A	A	A	B	A	B	A	A	B	B	A	A	B	A	B	A	B	B	B	A	A	A	A	A	B	A
1910	Kukri_c7139_1248	2A	8.36	B	B	A	B	B	B	A	B	A	A	B	A	B	A	B	A	B	A	B	B	A	A	A	B	A	B	A	A	B	B	A	A	B	A	B	A	B	B	B	A	A	A	A	A	B	A
1911	Tdurum_contig15512_407	2A	8.36	B	B	A	B	B	B	A	B	A	A	B	A	B	A	B	A	B	A	B	B	A	A	A	B	A	B	A	A	B	B	A	A	B	A	B	A	B	B	B	A	A	A	A	A	B	A
1912	Tdurum_contig15512_429	2A	8.36	B	B	A	B	B	B	A	B	A	A	B	A	B	A	B	A	B	A	B	B	A	A	A	B	A	B	A	A	B	B	A	A	B	A	B	A	B	B	B	A	A	A	A	A	B	A
1913	wsnp_Ex_c41913_48628389	2A	8.9	B	B	A	B	B	B	B	B	A	-	B	A	B	A	B	A	B	A	B	B	A	A	A	B	A	B	A	A	B	B	A	A	B	A	B	A	B	B	B	A	A	A	A	A	B	A
1914	wsnp_Ex_c20370_29434410	2A	8.9	B	B	A	B	B	B	B	B	A	A	B	A	B	A	B	A	B	A	B	B	A	A	A	B	A	B	A	A	B	B	A	A	B	A	B	A	B	B	B	A	A	A	A	A	B	A
1915	Ex_c721_2127	2A	8.9	B	B	A	B	B	B	B	B	A	A	B	A	B	A	B	A	B	A	B	B	A	A	A	B	A	B	A	A	B	B	A	A	B	A	B	A	B	B	B	A	A	A	A	A	B	A
1916	Ex_c721_2374	2A	8.9	B	B	A	B	B	B	B	B	A	A	B	A	B	A	B	A	B	A	B	B	A	A	A	B	A	B	A	A	B	B	A	A	B	A	B	A	B	B	B	A	A	A	A	A	B	A
1917	TA013564-0487	2A	8.9	B	B	A	B	B	B	B	B	A	A	B	A	B	A	B	A	B	A	B	B	A	A	A	B	A	B	A	A	B	B	A	A	B	A	B	A	B	B	B	A	A	A	A	A	B	A
1918	wsnp_Ex_c4847_8646583	2A	8.9	B	B	A	B	B	B	B	B	A	A	B	A	B	A	B	A	B	A	B	B	A	A	A	B	A	B	A	A	B	B	A	A	B	A	B	A	B	B	B	A	A	A	A	A	B	A
1919	wsnp_Ex_c4847_8646784	2A	8.9	B	B	A	B	B	B	B	B	A	A	B	A	B	A	B	A	B	A	B	B	A	A	A	B	A	B	A	A	B	B	A	A	B	A	B	A	B	B	B	A	A	A	A	A	B	A
1920	IAAV2376	2A	8.9	B	B	A	B	B	B	B	B	A	-	B	A	B	A	B	A	B	A	B	B	A	A	A	B	A	B	A	A	B	B	A	A	B	A	B	A	B	B	B	A	A	A	A	A	B	A
1921	BobWhite_c12252_476	2A	8.9	B	B	A	B	B	B	B	B	A	B	B	A	B	A	B	A	B	A	B	B	A	A	A	B	A	B	A	A	B	B	A	A	B	A	B	A	B	B	B	A	A	A	A	A	B	A
1922	wsnp_Ex_c36242_44232305	2A	8.9	B	B	A	B	B	B	B	B	A	B	B	A	B	A	B	A	B	A	B	B	A	A	A	B	A	B	A	A	B	B	A	A	B	A	B	A	B	B	B	A	A	A	A	A	B	A
1923	Excalibur_c50934_159	2A	8.9	B	B	A	B	B	B	B	B	A	-	B	A	B	A	B	A	B	A	B	B	A	A	A	B	A	B	A	A	B	B	A	A	B	A	B	A	B	B	B	A	A	A	A	A	B	A
1924	wsnp_Ex_c1767_3341220	2A	8.9	B	B	A	B	B	B	B	B	A	-	B	A	B	A	B	A	B	A	B	B	A	A	A	B	A	B	A	A	B	B	A	A	B	A	B	A	B	B	B	A	A	A	A	A	B	A
1925	tplb0041i03_438	2A	24.1	B	B	A	B	B	B	B	B	A	-	B	A	B	A	B	A	B	A	B	B	B	A	A	B	A	A	A	A	B	B	A	A	A	A	A	A	B	B	A	A	A	A	A	A	B	A
1926	RAC875_c15367_553	2A	24.1	B	B	A	B	B	B	B	B	A	-	B	A	B	A	B	A	B	A	B	B	B	A	A	B	A	A	A	A	B	B	A	A	A	A	A	A	B	B	A	A	A	A	A	A	B	A
1927	wsnp_Ex_rep_c102538_87682273	2A	24.1	B	B	A	B	B	B	B	B	A	-	B	A	B	A	B	A	B	A	B	B	B	A	A	B	A	A	A	A	B	B	A	A	A	A	A	A	B	B	A	A	A	A	A	A	B	A
1928	wsnp_BE406351A_Ta_2_3	2A	26.27	B	B	A	B	B	B	B	B	A	-	B	A	B	A	B	B	B	A	B	B	B	A	A	B	A	A	A	A	B	B	A	A	A	A	A	A	B	B	A	A	A	A	A	A	B	A
1929	RAC875_c63975_307	2A	26.27	B	B	A	B	B	B	B	B	A	-	B	A	B	A	B	B	B	A	B	B	B	A	A	B	A	A	A	A	B	B	A	A	A	A	A	A	B	B	A	A	A	A	A	A	B	A
1930	RAC875_c7137_1922	2A	26.27	B	B	A	B	B	B	B	B	A	-	B	A	B	A	B	B	B	A	B	B	B	A	A	B	A	A	A	A	B	B	A	A	A	A	A	A	B	B	A	A	A	A	A	A	B	A
1931	BS00067806_51	2A	26.27	B	B	A	B	B	B	B	B	A	-	B	A	B	A	B	B	B	A	B	B	B	A	A	B	A	A	A	A	B	B	A	A	A	A	A	A	B	B	A	A	A	A	A	A	B	A
1932	IAAV4521	2A	26.27	B	B	A	B	B	B	B	B	A	-	B	A	B	A	B	B	B	A	B	B	B	A	A	B	A	A	A	A	B	B	A	A	A	A	A	A	B	B	A	A	A	A	A	A	B	A
1933	BS00040336_51	2A	26.27	B	B	A	B	B	B	B	B	A	B	B	A	B	A	B	B	B	A	B	B	B	A	A	B	A	A	A	A	B	B	A	A	A	A	A	A	B	B	A	A	A	A	A	A	B	A
1934	Tdurum_contig10579_790	2A	26.27	B	B	A	B	B	B	B	B	A	B	B	A	B	A	B	B	B	A	B	B	B	A	A	B	A	A	A	A	B	B	A	A	A	A	A	A	B	B	A	A	A	A	A	A	B	A
1935	BobWhite_c28819_787	2A	26.27	B	B	A	B	B	B	B	B	A	B	B	A	B	A	B	B	B	A	B	B	B	A	A	B	A	A	A	A	B	B	A	A	A	A	A	A	B	B	A	A	A	A	A	A	B	A
1936	BS00085765_51	2A	26.27	B	B	A	B	B	B	B	B	A	B	B	A	B	A	B	B	B	A	B	B	B	A	A	B	A	A	A	A	B	B	A	A	A	A	A	A	B	B	A	A	A	A	A	A	B	A
1937	CAP12_c6044_69	2A	26.27	B	B	A	B	B	B	B	B	A	B	B	A	B	A	B	B	B	A	B	B	B	A	A	B	A	A	A	A	B	B	A	A	A	A	A	A	B	B	A	A	A	A	A	A	B	A
1938	RAC875_c53350_180	2A	26.27	B	B	A	B	B	B	B	B	A	B	B	A	B	A	B	B	B	A	B	B	B	A	A	B	A	A	A	A	B	B	A	A	A	A	A	A	B	B	A	A	A	A	A	A	B	A
1939	BobWhite_c28819_733	2A	26.27	B	B	A	B	B	B	B	B	A	-	B	A	B	A	B	B	B	A	B	B	B	A	A	B	A	A	A	A	B	B	A	A	A	A	A	A	B	B	A	A	A	A	A	A	B	A
1940	BobWhite_c31805_335	2A	26.27	B	B	A	B	B	B	B	B	A	-	B	A	B	A	B	B	B	A	B	B	B	A	A	B	A	A	A	A	B	B	A	A	A	A	A	A	B	B	A	A	A	A	A	A	B	A
1941	BS00041707_51	2A	26.27	B	B	A	B	B	B	B	B	A	-	B	A	B	A	B	B	B	A	B	B	B	A	A	B	A	A	A	A	B	B	A	A	A	A	A	A	B	B	A	A	A	A	A	A	B	A
1942	BS00078116_51	2A	26.27	B	B	A	B	B	B	B	B	A	-	B	A	B	A	B	B	B	A	B	B	B	A	A	B	A	A	A	A	B	B	A	A	A	A	A	A	B	B	A	A	A	A	A	A	B	A
1943	Excalibur_c1793_97	2A	26.27	B	B	A	B	B	B	B	B	A	-	B	A	B	A	B	B	B	A	B	B	B	A	A	B	A	A	A	A	B	B	A	A	A	A	A	A	B	B	A	A	A	A	A	A	B	A
1944	GENE-1213_138	2A	26.27	B	B	A	B	B	B	B	B	A	-	B	A	B	A	B	B	B	A	B	B	B	A	A	B	A	A	A	A	B	B	A	A	A	A	A	A	B	B	A	A	A	A	A	A	B	A
1945	IAAV8552	2A	26.27	B	B	A	B	B	B	B	B	A	-	B	A	B	A	B	B	B	A	B	B	B	A	A	B	A	A	A	A	B	B	A	A	A	A	A	A	B	B	A	A	A	A	A	A	B	A
1946	Kukri_c38456_181	2A	26.27	B	B	A	B	B	B	B	B	A	-	B	A	B	A	B	B	B	A	B	B	B	A	A	B	A	A	A	A	B	B	A	A	A	A	A	A	B	B	A	A	A	A	A	A	B	A
1947	Kukri_c9713_1999	2A	26.27	B	B	A	B	B	B	B	B	A	-	B	A	B	A	B	B	B	A	B	B	B	A	A	B	A	A	A	A	B	B	A	A	A	A	A	A	B	B	A	A	A	A	A	A	B	A
1948	wsnp_BE403597A_Ta_2_1	2A	26.27	B	B	A	B	B	B	B	B	A	-	B	A	B	A	B	B	B	A	B	B	B	A	A	B	A	A	A	A	B	B	A	A	A	A	A	A	B	B	A	A	A	A	A	A	B	A
1949	wsnp_BE403597A_Ta_2_2	2A	26.27	B	B	A	B	B	B	B	B	A	-	B	A	B	A	B	B	B	A	B	B	B	A	A	B	A	A	A	A	B	B	A	A	A	A	A	A	B	B	A	A	A	A	A	A	B	A
1950	wsnp_BE406351A_Ta_2_2	2A	26.27	B	B	A	B	B	B	B	B	A	-	B	A	B	A	B	B	B	A	B	B	B	A	A	B	A	A	A	A	B	B	A	A	A	A	A	A	B	B	A	A	A	A	A	A	B	A
1951	GENE-1386_36	2A	26.27	B	B	A	B	B	B	B	B	A	A	B	A	B	A	B	B	B	A	B	B	B	A	A	B	A	A	A	A	B	B	A	A	A	A	A	A	B	B	A	A	A	A	A	A	B	A
1952	BobWhite_c28819_517	2A	26.27	B	B	A	B	B	B	B	B	A	A	B	A	B	A	B	B	B	A	B	B	B	A	A	B	A	A	A	A	B	B	A	A	A	A	A	A	B	B	A	A	A	A	A	A	B	A
1953	BS00040337_51	2A	26.27	B	B	A	B	B	B	B	B	A	A	B	A	B	A	B	B	B	A	B	B	B	A	A	B	A	A	A	A	B	B	A	A	A	A	A	A	B	B	A	A	A	A	A	A	B	A
1954	RAC875_c2154_1488	2A	26.27	B	B	A	B	B	B	B	B	A	A	B	A	B	A	B	B	B	A	B	B	B	A	A	B	A	A	A	A	B	B	A	A	A	A	A	A	B	B	A	A	A	A	A	A	B	A
1955	RAC875_c992_718	2A	26.27	B	B	A	B	B	B	B	B	A	A	B	A	B	A	B	B	B	A	B	B	B	A	A	B	A	A	A	A	B	B	A	A	A	A	A	A	B	B	A	A	A	A	A	A	B	A
1956	Kukri_c36656_157	2A	26.81	B	B	A	B	B	B	B	B	A	-	B	A	B	A	B	B	B	A	B	B	B	A	A	B	A	A	A	A	B	B	A	A	A	A	A	A	B	B	A	A	A	A	A	A	B	A
1957	Kukri_c32234_413	2A	52.85	B	B	A	B	B	B	B	B	A	A	A	A	B	B	B	B	A	A	A	B	B	A	B	B	B	A	A	B	B	B	B	B	B	A	B	A	B	B	A	A	A	B	A	A	B	A
1958	wsnp_Ex_rep_c105158_89662129	2A	52.85	B	B	A	B	B	B	B	B	A	A	A	A	B	B	B	B	A	A	A	B	B	A	B	B	B	A	A	B	B	B	B	B	B	A	B	A	B	B	A	A	A	B	A	A	B	A
1959	IAAV2718	2A	53.39	B	B	A	B	B	B	B	B	A	-	A	A	B	B	B	B	A	A	A	B	B	A	B	B	B	A	A	B	B	B	B	B	B	A	B	A	B	B	A	A	A	B	A	A	B	A
1960	Excalibur_c15203_1205	2A	53.39	B	B	A	B	B	B	B	B	A	-	A	A	B	B	B	B	A	A	A	B	B	A	B	B	B	A	A	B	B	B	B	B	B	A	B	A	B	B	A	A	A	B	A	A	B	A
1961	BS00093447_51	2A	53.92	B	B	A	B	B	B	B	B	A	B	A	A	B	B	B	B	A	A	A	B	B	A	B	B	B	A	A	B	B	B	B	B	B	A	B	A	B	B	A	A	A	B	A	A	B	A
1962	Kukri_rep_c72243_191	2A	55.08	B	B	A	B	B	B	B	B	A	-	A	A	B	B	B	B	A	A	A	B	B	A	B	-	B	A	A	B	B	B	B	B	B	A	B	A	B	B	A	A	A	B	A	A	B	A
1963	RAC875_s119017_245	2A	55.08	B	B	A	B	B	B	B	B	A	-	A	A	B	B	B	B	A	A	A	B	B	A	B	B	B	A	A	B	B	B	B	B	B	A	B	A	B	B	A	A	A	B	A	A	B	A
1964	Kukri_rep_c70454_248	2A	55.08	B	B	A	B	B	B	B	B	A	B	A	A	B	B	B	B	A	A	A	B	B	A	B	B	B	A	A	B	B	B	B	B	B	A	B	A	B	B	A	A	A	B	A	A	B	A
1965	wsnp_Ex_rep_c66465_64708628	2A	55.08	B	B	A	B	B	B	B	B	A	B	A	A	B	B	B	B	A	A	A	B	B	A	B	B	B	A	A	B	B	B	B	B	B	A	B	A	B	B	A	A	A	B	A	A	B	A
1966	wsnp_Ex_rep_c66465_64708722	2A	55.08	B	B	A	B	B	B	B	B	A	B	A	A	B	B	B	B	A	A	A	B	B	A	B	B	B	A	A	B	B	B	B	B	B	A	B	A	B	B	A	A	A	B	A	A	B	A
1967	Excalibur_c27279_699	2A	55.08	B	B	A	B	B	B	B	B	A	B	A	A	B	B	B	B	A	A	A	B	B	A	B	B	B	A	A	B	B	B	B	B	B	A	B	A	B	B	A	A	A	B	A	A	B	A
1968	BS00065259_51	2A	55.08	B	B	A	B	B	B	B	B	A	-	A	A	B	B	B	B	A	A	A	B	B	A	B	B	B	A	A	B	B	B	B	B	B	A	B	A	B	B	A	A	A	B	A	A	B	A
1969	Kukri_rep_c107630_127	2A	55.08	B	B	A	B	B	B	B	B	A	-	A	A	B	B	B	B	A	A	A	B	B	A	B	B	B	A	A	B	B	B	B	B	B	A	B	A	B	B	A	A	A	B	A	A	B	A
1970	Kukri_rep_c72243_148	2A	55.08	B	B	A	B	B	B	B	B	A	-	A	A	B	B	B	B	A	A	A	B	B	A	B	B	B	A	A	B	B	B	B	B	B	A	B	A	B	B	A	A	A	B	A	A	B	A
1971	Ra_c5443_527	2A	55.08	B	B	A	B	B	B	B	B	A	-	A	A	B	B	B	B	A	A	A	B	B	A	B	B	B	A	A	B	B	B	B	B	B	A	B	A	B	B	A	A	A	B	A	A	B	A
1972	Kukri_rep_c75317_375	2A	55.08	B	B	A	B	B	B	B	B	A	A	A	A	B	B	B	B	A	A	A	B	B	A	B	B	B	A	A	B	B	B	B	B	B	A	B	A	B	B	A	A	A	B	A	A	B	A
1973	RAC875_rep_c107988_200	2A	55.08	B	B	A	B	B	B	B	B	A	A	A	A	B	B	B	B	A	A	A	B	B	A	B	B	B	A	A	B	B	B	B	B	B	A	B	A	B	B	A	A	A	B	A	A	B	A
1974	wsnp_Ra_c5443_9643191	2A	55.08	B	B	A	B	B	B	B	B	A	A	A	A	B	B	B	B	A	A	A	B	B	A	B	B	B	A	A	B	B	B	B	B	B	A	B	A	B	B	A	A	A	B	A	A	B	A
1975	Excalibur_c6660_746	2A	56.14	B	B	A	B	B	B	B	B	A	A	A	A	B	B	B	B	A	A	A	B	B	A	B	B	B	A	A	B	B	B	B	B	B	A	B	A	B	B	A	A	A	B	A	A	B	A
1976	BobWhite_c3833_815	2A	56.14	B	B	A	B	B	B	B	B	A	-	A	A	B	B	B	B	A	A	A	B	B	A	B	B	B	A	A	B	B	B	B	B	B	A	B	A	B	B	A	A	A	B	A	A	B	A
1977	BS00089497_51	2A	56.14	B	B	A	B	B	B	B	B	A	-	A	A	B	B	B	B	A	A	A	B	B	A	B	B	B	A	A	B	B	B	B	B	B	A	B	A	B	B	A	A	A	B	A	A	B	A
1978	Kukri_c29170_702	2A	56.14	B	B	A	B	B	B	B	B	A	-	A	A	B	B	B	B	A	A	A	B	B	A	B	B	B	A	A	B	B	B	B	B	B	A	B	A	B	B	A	A	A	B	A	A	B	A
1979	Kukri_c7193_3176	2A	56.14	B	B	A	B	B	B	B	B	A	-	A	A	B	B	B	B	A	A	A	B	B	A	B	B	B	A	A	B	B	B	B	B	B	A	B	A	B	B	A	A	A	B	A	A	B	A
1980	RAC875_c8093_605	2A	56.14	B	B	A	B	B	B	B	B	A	-	A	A	B	B	B	B	A	A	A	B	B	A	B	B	B	A	A	B	B	B	B	B	B	A	B	A	B	B	A	A	A	B	A	A	B	A
1981	wsnp_Ex_c7829_13320738	2A	56.14	B	B	A	B	B	B	B	B	A	-	A	A	B	B	B	B	A	A	A	B	B	A	B	B	B	A	A	B	B	B	B	B	B	A	B	A	B	B	A	A	A	B	A	A	B	A
1982	wsnp_Ex_rep_c102385_87568304	2A	56.14	B	B	A	B	B	B	B	B	A	-	A	A	B	B	B	B	A	A	A	B	B	A	B	B	B	A	A	B	B	B	B	B	B	A	B	A	B	B	A	A	A	B	A	A	B	A
1983	wsnp_Ku_c8927_15048149	2A	56.14	B	B	A	B	B	B	B	B	A	-	A	A	B	B	B	B	A	A	A	B	B	A	B	B	B	A	A	B	B	B	B	B	B	A	B	A	B	B	A	A	A	B	A	A	B	A
1984	BobWhite_c3692_439	2A	56.14	B	B	A	B	B	B	B	B	A	B	A	A	B	B	B	B	A	A	A	B	B	A	B	B	B	A	A	B	B	B	B	B	B	A	B	A	B	B	A	A	A	B	A	A	B	A
1985	wsnp_Ex_c1604_3060855	2A	56.14	B	B	A	B	B	B	B	B	A	B	A	A	B	B	B	B	A	A	A	B	B	A	B	B	B	A	A	B	B	B	B	B	B	A	B	A	B	B	A	A	A	B	A	A	B	A
1986	Excalibur_c1604_2710	2A	56.14	B	B	A	B	B	B	B	B	A	-	A	A	B	B	B	B	A	A	A	B	B	A	B	B	B	A	A	B	B	B	B	B	B	A	B	A	B	B	A	A	A	B	A	A	B	A
1987	Excalibur_c3454_1674	2A	56.14	B	B	A	B	B	B	B	B	A	-	A	A	B	B	B	B	A	A	A	B	B	A	B	B	B	A	A	B	B	B	B	B	B	A	B	A	B	B	A	A	A	B	A	A	B	A
1988	GENE-1381_110	2A	56.14	B	B	A	B	B	B	B	B	A	-	A	A	B	B	B	B	A	A	A	B	B	A	B	B	B	A	A	B	B	B	B	B	B	A	B	A	B	B	A	A	A	B	A	A	B	A
1989	Kukri_c29170_680	2A	56.14	B	B	A	B	B	B	B	B	A	-	A	A	B	B	B	B	A	A	A	B	B	A	B	B	B	A	A	B	B	B	B	B	B	A	B	A	B	B	A	A	A	B	A	A	B	A
1990	wsnp_Ex_c7829_13320760	2A	56.14	B	B	A	B	B	B	B	B	A	-	A	A	B	B	B	B	A	A	A	B	B	A	B	B	B	A	A	B	B	B	B	B	B	A	B	A	B	B	A	A	A	B	A	A	B	A
1991	Excalibur_c6710_2192	2A	56.14	B	B	A	B	B	B	B	B	A	-	A	A	B	B	B	B	A	A	A	B	B	A	B	B	B	A	A	B	B	B	B	B	B	A	B	A	B	B	A	A	A	B	A	A	B	A
1992	Kukri_c62142_683	2A	56.14	B	B	A	B	B	B	B	B	A	-	A	A	B	B	B	B	A	A	A	B	B	A	B	B	B	A	A	B	B	B	B	B	B	A	B	A	B	B	A	A	A	B	A	A	B	A
1993	RAC875_c99803_148	2A	56.69	B	B	A	B	B	B	B	B	A	-	A	A	B	B	B	B	A	A	A	B	B	A	B	B	B	A	A	B	B	B	B	B	B	A	B	A	B	B	A	A	A	B	A	A	B	A
1994	RAC875_c1781_1137	2A	56.69	B	B	A	B	B	B	B	B	A	A	A	A	B	B	B	B	A	A	A	B	B	A	B	B	B	A	A	B	B	B	B	B	B	A	B	A	B	B	A	A	A	B	A	A	B	A
1995	RAC875_rep_c73777_485	2A	56.69	B	B	A	B	B	B	B	B	A	A	A	A	B	B	B	B	A	A	A	B	B	A	B	B	B	A	A	B	B	B	B	B	B	A	B	A	B	B	A	A	A	B	A	A	B	A
1996	RAC875_rep_c73777_683	2A	56.69	B	B	A	B	B	B	B	B	A	A	A	A	B	B	B	B	A	A	A	B	B	A	B	B	B	A	A	B	B	B	B	B	B	A	B	A	B	B	A	A	A	B	A	A	B	A
1997	wsnp_RFL_Contig2729_2446041	2A	56.69	B	B	A	B	B	B	B	B	A	A	A	A	B	B	B	B	A	A	A	B	B	A	B	B	B	A	A	B	B	B	B	B	B	A	B	A	B	B	A	A	A	B	A	A	B	A
1998	RFL_Contig2729_517	2A	56.69	B	B	A	B	B	B	B	B	A	-	A	A	B	B	B	B	A	A	A	B	B	A	B	B	B	A	A	B	B	B	B	B	B	A	B	A	B	B	A	A	A	B	A	A	B	A
[truncated: 7,650 more rows]
[truncated: 142 more columns]

## Sheet: LillianxGlenlea
Supplementary Table S2C. SNP genotype and genetic map of a Canadian wheat population Lillian/Glenlea (LG). Allele designation: Glenlea = A; Lillian = B
Nr	SNP marker	Group	Position, cM	B1582&AA004	B1582&AA020	B1582&AA021	B1582&AA033	B1582&AA042	B1582&AA049	B1582&AA051	B1582&AA061	B1582&AA064	B1582&AA069	B1582&AA070	B1582&AA074	B1582&AA090	B1582&AB001	B1582&AB011	B1582&AB015	B1582&AB019	B1582&AB026	B1582&AB028	B1582&AB037	B1582&AB043	B1582&AB044	B1582&AB045	B1582&AB052	B1582&AB067	B1582&AB069	B1582&AB074	B1582&AB078	B1582&AB079	B1582&AB084	B1582&AB086	B1582&AB087	B1582&AB089	B1582&AB091	B1582&AB092	B1582&AB094	B1582&AB100	B1582&AC001	B1582&AC009	B1582&AC014	B1582&AC017	B1582&AC019	B1582&AC021	B1582&AC023	B1582&AC024	B1582&AC025
3	wsnp_Ex_c2918_5381441	1A1	0	B	B	A	A	A	A	A	B	A	A	B	B	B	B	B	A	A	A	B	A	A	B	A	A	B	B	B	A	A	A	-	A	A	A	B	A	B	A	A	A	A	A	A	B	A	B
5	RAC875_rep_c71921_672	1A1	0.556	B	B	A	A	A	A	A	B	A	A	B	B	B	B	B	A	A	A	B	A	A	B	A	A	B	B	B	A	A	A	B	A	A	A	B	A	B	A	A	A	B	A	A	B	A	B
8	wsnp_Ex_rep_c67474_66076379	1A1	1.085	B	B	A	A	A	A	A	B	A	A	B	B	B	B	B	A	A	A	B	A	A	B	B	A	B	B	B	A	A	A	B	A	A	A	B	A	B	A	A	A	B	A	A	B	A	B
9	wsnp_Ku_c330_683203	1A1	1.349	B	B	A	A	A	A	A	B	A	A	B	B	-	B	B	A	A	A	B	A	A	B	B	A	B	B	B	A	A	A	-	A	A	A	B	A	B	A	A	A	B	A	A	B	A	B
10	RAC875_c29059_648	1A1	1.613	B	B	A	A	A	A	A	B	A	A	B	B	B	B	B	A	A	A	B	A	A	B	B	A	B	B	B	A	A	A	B	A	A	A	B	A	B	A	A	A	B	A	A	B	A	B
11	BS00096930_51	1A1	1.789	B	B	A	A	A	A	A	B	A	A	B	B	B	B	B	A	A	A	B	A	A	B	B	A	B	B	B	A	A	A	-	A	A	A	B	A	B	A	A	A	B	A	A	-	A	B
13	IAAV1301	1A1	1.965	B	B	A	A	A	A	A	B	A	A	B	B	-	B	B	A	A	A	B	A	A	B	B	A	B	B	B	A	A	A	-	A	A	A	B	A	B	A	A	A	B	A	A	B	A	B
14	wsnp_Ex_c6476_11246531	1A1	2.14	B	B	A	A	A	A	A	B	A	A	B	B	B	B	B	A	A	A	B	A	A	B	B	A	B	B	B	A	A	A	B	A	A	A	B	A	B	A	A	A	B	A	A	B	A	B
17	Tdurum_contig11349_810	1A1	3.744	B	B	A	A	A	A	A	B	A	A	B	B	B	B	B	A	A	A	B	A	A	B	B	A	A	B	B	A	A	A	B	A	A	A	B	A	B	A	A	A	B	A	A	B	A	B
19	wsnp_Ex_rep_c66872_65273203	1A1	4.274	B	B	A	A	A	A	A	B	A	A	B	B	B	B	B	A	A	A	B	A	A	B	B	A	A	B	B	A	A	A	B	A	A	A	B	A	B	A	A	A	B	A	A	B	A	B
20	Kukri_c19837_432	1A1	4.803	B	B	A	A	A	A	A	B	A	A	B	B	B	B	B	A	A	A	B	A	A	B	B	A	A	B	B	A	A	A	-	A	A	A	B	A	B	A	A	A	B	A	A	-	A	B
21	BobWhite_c1027_1127	1A1	5.333	B	B	A	A	A	A	A	B	A	A	B	B	B	B	B	A	A	A	B	A	A	B	B	A	A	B	B	A	A	A	-	A	A	A	B	A	B	A	A	A	B	A	A	-	A	B
23	wsnp_Ex_c11939_19147514	1A1	5.862	B	B	A	A	A	A	A	B	A	A	B	B	B	B	B	A	A	A	B	A	A	B	B	A	A	B	B	A	A	A	B	A	A	A	B	A	B	A	A	A	B	A	A	B	A	B
24	BS00023114_51	1A1	6.391	B	B	A	A	A	A	A	B	A	A	B	B	-	B	B	A	A	A	B	A	A	B	B	A	A	B	B	A	A	A	-	A	A	A	B	A	B	A	A	A	B	A	A	-	A	B
25	IAAV6100	1A1	6.92	B	B	A	A	A	A	A	B	A	A	B	B	B	B	B	A	A	A	B	A	A	B	B	A	A	B	B	A	A	A	B	A	A	A	B	A	B	A	A	A	B	A	A	B	A	B
28	BS00065170_51	1A1	7.184	B	B	A	A	A	A	A	B	A	A	B	B	B	B	B	A	A	A	B	A	A	B	B	A	A	B	B	A	A	A	-	A	A	A	B	A	B	A	A	A	B	A	A	-	A	B
29	wsnp_JD_rep_c65095_41464278	1A1	7.448	B	B	A	A	A	A	A	B	A	A	B	B	B	B	B	A	A	A	B	A	A	B	B	A	A	B	B	A	A	A	B	A	A	A	B	A	B	A	A	A	B	A	A	B	A	B
30	wsnp_Ex_c9343_15514531	1A1	7.712	B	B	A	A	A	A	A	B	A	A	B	B	B	B	B	A	A	A	B	A	A	B	B	A	A	B	B	A	A	A	B	A	A	A	B	A	B	A	A	A	B	A	A	B	A	B
32	IAAV1930	1A1	7.976	B	B	A	A	A	-	A	B	A	A	B	B	B	B	B	A	A	A	B	A	A	B	B	A	A	B	B	A	A	A	B	A	A	A	B	A	B	A	A	A	B	A	A	B	A	B
34	BS00070991_51	1A1	8.506	B	B	A	A	A	A	A	B	A	A	B	B	B	B	B	A	A	A	B	A	A	B	B	A	A	B	B	A	A	A	-	A	A	A	B	A	B	A	A	A	B	A	A	-	A	B
35	BS00070695_51	1A1	9.035	B	B	A	A	A	A	A	B	A	A	B	B	B	B	B	A	A	A	B	A	A	B	B	A	A	B	B	A	A	A	-	A	A	A	B	A	B	A	A	A	B	A	A	-	A	B
36	BS00075271_51	1A1	9.566	B	B	A	A	A	A	A	B	A	A	B	B	B	B	B	A	A	A	B	A	A	B	B	A	A	B	B	A	A	A	B	A	A	A	B	A	B	A	A	A	B	A	A	B	A	B
37	wsnp_Ex_c36911_44767554	1A1	10.093	B	B	A	A	A	A	A	B	A	A	B	B	B	B	B	A	A	A	B	A	A	B	B	A	A	B	B	A	A	A	B	A	A	A	B	A	B	A	A	A	B	A	A	B	A	B
38	wsnp_Ex_c11939_19147790	1A1	10.622	B	B	A	A	A	A	A	B	A	A	B	B	B	B	B	A	A	A	B	A	A	B	B	A	A	B	B	A	A	A	-	A	A	A	B	A	B	A	A	A	B	A	A	-	A	B
42	RAC875_c52947_84	1A1	11.152	B	B	A	A	A	A	A	B	A	A	B	B	B	B	B	A	A	A	B	A	A	B	B	A	A	B	B	A	A	A	B	A	A	A	B	A	B	A	A	A	B	A	A	B	A	B
49	BS00021990_51	1A1	12.756	B	B	A	A	A	A	A	B	A	A	B	B	B	B	B	A	A	A	B	A	A	B	B	A	A	B	B	A	A	A	-	A	A	A	B	A	B	A	A	A	B	A	A	-	A	B
50	wsnp_Ex_c271_521429	1A1	13.297	B	B	A	A	A	A	A	B	A	A	B	B	B	B	B	A	A	A	B	A	A	B	B	A	A	B	B	A	A	A	-	A	A	A	B	A	B	A	A	A	B	A	A	-	A	B
51	Excalibur_c27376_74	1A1	13.837	B	B	A	A	A	A	A	B	A	A	B	B	B	B	B	A	A	A	B	A	A	B	B	A	A	B	B	A	A	A	B	A	A	A	B	A	B	A	A	A	B	A	A	-	A	B
52	CAP7_c4277_191	1A1	42.049	B	B	A	B	A	A	A	A	A	A	A	B	B	B	B	A	A	A	A	A	A	A	B	A	A	B	B	B	B	A	B	A	A	A	A	B	A	A	A	A	B	A	B	A	A	B
54	RAC875_c47930_448	1A1	43.655	B	B	A	B	A	A	A	A	A	A	A	B	B	B	B	A	A	A	A	A	A	A	B	A	A	B	B	B	B	A	B	A	A	A	A	B	A	A	A	A	B	A	B	-	A	B
58	RAC875_c21673_641	1A1	44.72	B	B	A	B	A	A	A	A	A	A	A	B	B	B	B	A	A	A	A	A	A	A	B	A	A	B	B	B	B	A	B	A	A	A	A	B	A	A	A	A	B	A	B	A	A	B
63	Kukri_c19251_236	1A1	46.954	B	B	A	B	A	A	A	A	A	A	A	B	B	B	B	A	A	A	A	A	A	A	B	A	A	B	B	B	B	A	B	A	A	A	A	B	A	A	A	A	B	A	B	A	A	B
64	Kukri_c47131_569	1A1	59.792	A	B	A	B	A	A	A	A	A	A	A	B	B	B	B	A	A	A	A	A	A	A	B	A	A	B	A	B	B	A	B	A	A	B	A	B	A	A	A	A	B	A	B	A	A	B
66	BobWhite_c20553_568	1A1	60.887	A	B	A	B	A	A	A	A	A	A	A	B	B	B	B	A	A	A	A	A	A	A	B	A	A	A	A	B	B	A	B	A	A	B	A	B	A	A	A	A	B	A	B	A	A	B
69	Jagger_c468_53	1A1	64.829	A	B	A	B	A	A	A	A	A	B	A	B	B	B	B	A	A	A	A	B	A	A	B	A	B	A	A	B	B	A	B	A	A	B	A	B	A	A	A	A	B	A	B	A	A	B
71	wsnp_Ex_c13955_21833712	1A1	66.48	A	B	A	B	A	A	A	A	A	B	A	B	B	B	B	A	A	A	A	B	A	A	B	A	B	A	A	B	B	A	B	A	A	B	A	B	A	A	A	A	B	A	B	A	A	B
73	Ra_c8027_1021	1A1	67.544	A	B	A	B	A	A	A	A	A	B	A	B	B	B	B	A	A	A	A	B	A	A	B	A	B	A	A	B	B	A	B	A	A	B	A	B	A	A	A	A	B	A	B	A	A	B
75	RFL_Contig399_976	1A1	68.073	A	B	A	B	A	A	A	A	A	B	A	B	B	B	B	A	A	A	A	B	A	A	B	A	B	A	A	B	B	A	B	A	A	B	A	B	A	A	A	A	B	A	B	A	A	B
79	wsnp_Ex_rep_c81556_76277906	1A1	73.635	A	B	A	B	A	A	A	A	A	B	A	B	A	B	B	A	A	A	A	B	A	A	B	A	B	A	A	B	A	A	B	A	A	B	A	B	A	A	A	A	B	A	B	B	A	B
81	Excalibur_c63671_90	1A1	74.342	A	B	A	B	A	A	A	A	A	B	A	B	A	B	B	A	A	A	A	B	A	A	B	A	B	A	A	B	A	A	B	A	A	B	A	B	A	A	A	A	B	A	B	B	A	B
83	Tdurum_contig15967_90	1A1	75.767	A	B	A	B	A	A	A	A	A	B	A	B	A	B	B	A	A	A	A	B	A	A	B	A	B	A	A	B	A	A	B	A	A	B	A	B	A	A	A	A	B	A	B	B	A	B
88	IAAV5730	1A1	112.004	A	B	A	B	A	A	B	B	-	A	B	B	A	B	B	A	B	A	A	A	A	A	B	A	B	A	A	B	A	A	B	A	A	B	A	B	A	B	B	A	A	B	B	B	A	B
92	wsnp_Ex_c5634_9907829	1A1	112.543	A	B	A	B	A	A	B	B	-	A	B	B	-	B	B	A	B	A	A	A	A	A	B	A	B	A	A	B	-	A	B	A	A	B	A	B	A	B	B	A	A	B	B	-	A	B
93	Excalibur_c20133_87	1A1	113.082	A	B	A	B	A	A	B	B	B	A	B	B	A	B	B	A	B	A	A	A	A	A	B	A	B	A	A	B	A	A	B	A	A	B	A	B	A	B	B	A	A	B	B	B	A	B
108	Ex_c5759_628	1A1	113.611	A	B	A	B	A	A	B	B	B	A	B	B	A	B	B	A	B	A	A	A	A	A	B	A	B	A	A	B	A	A	B	A	A	B	A	B	A	B	B	A	A	B	B	B	A	B
109	Ex_c5759_663	1A1	114.141	A	B	A	B	A	A	B	B	B	A	B	B	A	B	B	A	B	A	A	A	A	A	B	A	B	A	A	B	A	A	B	A	A	B	A	B	A	B	B	A	A	B	B	B	A	B
112	BS00101116_51	1A1	115.205	A	B	A	B	A	A	B	B	B	A	B	B	A	B	B	A	B	A	A	A	A	A	B	A	B	A	A	B	A	A	B	A	A	B	A	B	A	B	B	A	A	B	B	B	A	B
123	BS00064679_51	1A1	115.469	A	B	A	B	A	A	B	B	-	A	B	B	-	B	B	A	B	A	A	A	A	A	B	A	B	A	A	B	A	A	B	A	A	B	A	B	A	B	B	A	A	B	B	-	A	B
124	wsnp_Ku_rep_c71909_71634013	1A1	115.732	A	B	A	B	A	A	B	B	B	A	B	B	-	B	B	A	B	A	A	A	A	A	B	A	B	A	A	B	A	A	B	A	A	B	A	B	A	B	B	A	A	B	B	B	A	B
125	IACX542	1A1	115.996	A	B	A	B	A	A	B	B	B	A	B	B	-	B	B	A	B	A	A	A	A	A	B	A	B	A	A	B	A	A	B	A	A	B	A	B	A	B	B	A	A	B	B	B	A	B
127	IAAV8147	1A1	116.26	A	B	A	B	A	A	B	B	B	A	B	B	A	B	B	A	B	A	A	A	A	A	B	A	B	A	A	B	A	A	B	A	A	B	A	B	A	B	B	A	A	B	B	B	A	B
135	BS00026777_51	1A1	116.524	A	B	A	B	A	A	B	B	B	A	B	B	-	B	B	A	B	-	A	A	A	A	B	-	B	A	A	B	A	A	B	A	A	B	A	B	A	B	B	A	A	B	B	-	A	B
136	Ex_c3799_2429	1A1	116.788	A	B	A	B	A	A	B	B	B	A	B	B	A	B	B	A	B	A	A	A	A	A	B	A	B	A	A	B	A	A	B	A	A	B	A	B	A	B	B	A	A	B	B	B	A	B
137	BS00030644_51	1A1	116.965	A	B	A	B	A	A	B	B	-	A	B	B	A	B	B	A	B	A	A	A	A	A	B	A	B	A	A	B	A	A	B	A	A	B	A	B	A	B	B	A	A	B	B	-	A	B
138	IAAV742	1A1	117.141	A	B	A	B	A	A	B	B	B	A	B	B	A	B	B	A	B	A	A	A	A	A	B	A	B	A	A	B	A	A	B	A	A	B	A	B	A	B	B	A	A	B	B	B	A	B
142	IAAV839	1A1	117.316	A	B	A	B	A	A	B	B	B	A	B	B	A	B	B	A	B	A	A	A	A	A	B	A	B	A	A	B	A	A	B	A	A	B	A	B	A	B	B	A	A	B	B	B	A	B
143	wsnp_Ex_c26800_36025663	1A1	117.491	A	B	A	B	A	A	B	B	-	A	B	B	A	B	B	A	B	A	A	A	A	A	B	A	B	A	A	B	A	A	B	A	A	B	A	B	A	B	B	A	A	B	B	-	A	B
144	tplb0032d09_1393	1A1	117.667	A	B	A	B	A	A	B	B	B	A	B	B	A	B	B	A	B	A	A	A	A	A	B	A	B	A	A	B	A	A	B	A	A	B	A	B	A	B	B	A	A	B	B	B	A	B
145	BS00067330_51	1A1	117.843	A	B	A	B	A	A	B	B	B	A	B	B	A	B	B	A	B	A	A	A	A	A	B	A	B	A	A	B	A	A	B	A	A	B	A	B	A	B	B	A	A	B	B	B	A	B
184	IAAV814	1A1	118.372	A	B	A	B	A	A	B	B	B	A	B	B	A	B	B	A	B	A	A	A	A	A	B	A	B	A	A	B	A	A	B	A	A	B	A	B	A	B	B	A	A	B	B	B	A	B
186	wsnp_CAP11_c23_61357	1A1	118.548	A	B	A	B	A	A	B	B	-	A	B	B	A	B	B	A	B	A	A	A	A	A	B	A	B	A	A	B	A	A	B	A	A	B	A	-	A	B	B	A	A	B	B	B	A	B
187	BobWhite_c34661_208	1A1	118.724	A	B	A	B	A	A	B	B	-	A	B	B	A	B	B	A	B	A	A	A	A	A	B	A	B	A	A	B	A	A	B	A	A	B	A	B	A	B	B	A	A	B	B	-	A	B
189	RAC875_c37183_331	1A1	118.899	A	B	A	B	A	-	B	B	B	A	B	B	A	B	B	A	B	A	A	A	A	A	B	A	B	A	A	B	A	A	B	A	A	B	A	B	A	B	B	A	A	B	B	B	A	B
190	Ra_c5696_1556	1A1	119.163	A	B	A	B	A	A	B	B	-	A	B	B	A	B	B	A	B	A	A	A	A	A	B	A	B	A	A	B	A	A	B	A	A	B	A	B	A	B	B	A	A	B	B	-	A	B
192	IAAV3306	1A1	119.427	A	B	A	B	A	A	B	B	B	A	B	B	A	B	B	A	B	A	A	A	A	A	B	A	B	A	A	B	A	A	B	A	A	B	A	B	A	B	B	A	A	B	B	B	A	B
200	Ex_c68770_506	1A1	119.956	A	B	A	B	A	A	B	B	B	A	B	B	A	B	B	A	B	A	A	A	A	A	B	A	B	A	A	B	A	A	B	A	A	A	A	B	A	B	B	A	A	B	B	B	A	B
204	Excalibur_c77035_156	1A1	121.02	A	B	A	B	A	A	B	B	B	A	B	B	A	B	B	A	B	A	A	A	A	A	B	A	B	A	A	B	A	A	B	A	A	A	A	B	A	B	B	A	A	B	B	B	A	A
207	Kukri_c23985_166	1A1	122.084	A	B	A	B	A	A	B	B	B	A	B	B	-	B	B	A	B	A	A	A	A	A	B	A	B	A	A	B	A	A	B	A	A	A	A	B	A	B	B	A	A	B	B	A	A	A
208	Excalibur_c12215_352	1A1	122.613	A	B	A	B	A	A	B	B	B	A	B	B	A	B	B	A	B	A	A	A	A	A	B	A	B	A	A	B	A	A	B	A	A	A	A	B	A	B	B	A	A	B	B	A	A	A
210	Kukri_c7579_443	1A1	126.441	A	B	A	B	A	A	B	B	B	A	B	B	A	B	B	A	B	A	A	A	A	A	B	A	B	A	A	B	A	A	B	B	A	A	B	B	A	B	B	A	A	B	B	A	A	A
213	wsnp_Ex_c31983_40709607	1A1	127.505	A	B	A	B	A	A	B	B	-	A	B	B	A	B	B	A	B	A	A	A	A	A	B	A	B	A	A	B	A	A	B	B	A	A	B	-	A	B	B	A	A	B	B	A	A	A
214	Tdurum_contig8382_300	1A1	128.57	A	B	A	B	A	A	B	B	-	A	B	B	A	B	B	A	B	A	A	A	A	A	B	A	B	A	A	B	A	A	B	B	A	A	B	B	A	B	B	A	A	B	B	A	A	A
215	RAC875_rep_c107325_644	1A1	128.836	A	B	A	B	A	-	B	B	B	A	B	B	A	B	B	A	B	A	A	A	A	A	B	A	B	A	A	B	A	A	B	B	A	A	B	B	A	B	B	A	A	B	B	A	A	A
217	wsnp_Ra_c26191_35761997	1A1	129.097	A	B	A	B	A	A	B	B	B	A	B	B	A	B	B	A	B	A	A	A	A	A	B	A	B	A	A	B	A	A	B	B	A	A	B	B	A	B	B	A	A	B	B	A	A	A
218	Kukri_rep_c102900_1715	1A1	129.229	A	B	A	B	A	A	B	B	B	A	B	B	A	B	B	A	B	A	A	A	A	A	B	A	B	A	A	B	A	A	B	B	A	A	B	B	A	B	B	A	A	B	B	A	A	A
219	RFL_Contig2160_524	1A1	129.361	A	B	A	B	A	A	B	B	B	A	B	B	A	B	B	A	B	A	A	A	A	A	B	A	B	A	A	B	A	A	B	B	A	A	B	B	A	B	B	A	A	B	B	A	A	A
220	BobWhite_c4499_153	1A1	129.493	A	B	A	B	A	A	B	B	B	A	B	B	A	B	B	A	B	A	A	A	A	A	B	A	B	A	A	B	A	A	B	B	A	A	B	B	A	B	B	A	A	B	B	A	A	A
226	RAC875_c9700_989	1A1	129.624	A	B	A	B	A	A	B	B	B	A	B	B	A	B	B	A	B	A	A	A	A	A	B	A	B	A	A	B	A	A	B	B	A	A	B	B	A	B	B	A	A	B	B	A	A	A
228	Excalibur_c76268_300	1A1	131.846	A	B	A	B	A	A	B	B	B	A	B	B	A	B	B	A	B	A	A	A	A	A	B	A	B	A	A	B	A	A	B	B	A	A	B	B	A	B	B	A	A	B	B	B	A	A
229	Kukri_c23081_2360	1A1	167.682	A	B	A	A	A	B	A	A	-	A	B	A	B	B	A	A	B	B	A	A	A	A	B	A	B	B	A	B	A	B	B	B	A	A	B	B	A	B	B	B	A	B	B	B	A	A
230	RAC875_c53568_391	1A1	168.218	A	B	A	A	A	B	A	A	-	A	B	A	B	B	A	A	B	B	A	A	A	A	B	A	B	B	A	B	A	B	B	B	A	A	B	-	A	B	B	B	A	B	B	-	A	A
231	Excalibur_c42185_156	1A1	168.755	A	B	A	A	A	B	A	A	-	A	B	A	B	B	A	A	B	B	A	A	A	A	B	A	B	B	A	B	A	B	B	B	A	A	B	-	A	B	B	B	A	B	B	A	A	A
233	BS00074341_51	1A1	172.217	A	B	A	A	A	B	A	A	-	A	B	A	B	B	A	A	A	B	A	A	A	A	B	A	B	B	A	B	A	B	B	B	A	A	B	B	A	B	B	B	A	B	B	A	A	A
236	Kukri_c29655_239	1A1	181.391	B	B	A	A	A	B	A	A	A	A	A	A	B	B	A	A	A	B	A	A	A	A	B	A	A	B	A	B	A	B	B	B	A	A	B	A	A	B	B	B	A	B	B	A	A	A
238	BS00022943_51	1A1	181.788	B	B	A	A	A	B	A	A	-	A	A	A	B	B	A	A	A	B	A	A	A	A	B	A	A	B	A	B	A	B	B	B	A	A	B	-	A	B	B	B	A	B	B	A	A	A
239	Tdurum_contig46413_779	1A1	182.184	B	B	A	A	A	B	A	A	A	A	A	A	B	B	A	A	A	B	A	A	A	A	B	A	A	B	A	B	A	B	B	B	A	A	B	A	A	B	B	B	A	B	B	A	A	A
240	BobWhite_c39996_126	1A1	182.981	B	B	A	A	A	B	A	A	A	A	A	A	B	B	A	A	A	B	A	A	A	A	B	A	A	B	A	B	A	B	B	B	A	A	B	A	A	B	B	B	A	B	B	A	A	A
242	Tdurum_contig68827_61	1A1	183.333	B	B	A	A	A	B	A	A	-	A	A	A	B	B	A	A	A	B	A	A	A	A	B	A	A	B	A	B	A	B	B	B	A	A	B	-	A	B	B	B	A	B	B	A	A	A
243	CAP8_c2448_355	1A1	183.685	B	B	A	A	A	B	A	A	A	A	A	A	B	B	A	A	A	B	A	A	A	A	B	A	A	B	A	B	A	B	B	B	A	A	B	-	A	B	B	B	A	B	B	A	A	A
244	Kukri_c46939_83	1A1	184.392	B	B	A	A	A	B	A	A	-	A	A	A	B	B	A	A	A	B	A	A	A	A	B	A	A	B	A	B	A	B	B	B	A	A	B	-	A	B	B	B	A	B	B	A	A	A
246	Excalibur_c82557_201	1A1	185.099	B	B	A	A	A	B	A	A	A	A	A	A	B	B	A	A	A	B	A	A	A	A	B	A	A	B	A	B	A	B	B	B	A	A	B	A	A	B	B	B	A	B	B	A	A	A
249	BS00010128_51	1A1	186.164	B	B	B	A	A	-	A	A	A	A	A	A	B	B	A	A	A	B	A	A	A	A	B	A	A	B	A	B	A	B	B	B	A	A	B	A	A	B	B	B	A	B	B	A	A	A
250	BS00056550_51	1A1	188.87	B	B	B	A	A	B	A	A	-	A	A	A	B	B	A	A	A	B	A	A	A	A	B	A	A	B	A	B	A	B	B	B	A	A	B	-	A	B	B	B	A	B	B	A	A	A
251	Excalibur_c71158_54	1A1	190.806	B	B	B	A	A	B	A	A	-	A	A	A	B	B	A	A	A	B	A	A	A	A	B	A	A	B	A	B	A	B	B	B	A	A	B	-	A	B	B	B	A	B	B	A	A	A
252	Excalibur_c5139_198	1A1	192.087	B	B	B	A	A	B	A	A	A	A	A	A	B	B	A	A	A	B	A	A	A	A	B	A	A	B	A	B	A	B	B	B	A	A	B	A	A	B	B	B	A	B	B	A	A	A
253	BobWhite_c39996_85	1A1	192.616	B	B	A	A	A	B	A	A	A	A	A	A	B	B	A	A	A	B	A	A	A	A	B	A	A	B	A	B	A	B	B	B	A	A	B	A	A	B	B	B	A	B	B	A	A	A
254	Excalibur_c97691_225	1A1	193.412	B	B	A	A	A	B	A	A	-	A	A	A	B	B	A	A	A	B	A	A	A	A	B	A	A	B	A	B	A	B	B	B	A	A	B	-	A	B	B	B	A	B	B	A	A	A
255	Excalibur_c1358_794	1A1	194.208	B	B	A	A	A	B	A	A	A	A	A	A	B	B	A	A	A	B	A	A	A	A	B	A	A	B	A	B	A	B	B	B	A	A	B	A	A	B	B	B	A	B	B	A	A	A
257	wsnp_Ex_c1358_2601510	1A1	194.784	B	B	A	A	A	B	A	A	A	A	A	A	B	B	A	A	A	B	A	A	A	A	B	A	A	B	A	B	A	B	B	B	A	A	B	A	A	B	B	B	A	B	B	A	A	A
258	Kukri_c5715_141	1A1	200.888	A	B	A	A	A	B	A	A	A	A	B	A	B	B	A	A	A	B	A	A	A	A	B	A	B	B	A	B	A	B	B	B	A	A	B	A	A	B	B	B	A	B	B	A	A	A
259	Excalibur_c58154_84	1A1	203.594	A	B	A	A	A	B	A	A	A	A	B	A	B	B	A	A	B	B	A	A	A	A	B	A	B	B	A	B	A	B	B	B	A	A	B	A	A	B	B	B	A	B	B	A	A	A
260	BS00103478_51	1A1	204.123	A	B	A	A	A	B	A	A	A	A	B	A	B	B	A	A	B	B	A	A	A	A	B	A	B	B	A	B	A	B	B	B	A	A	B	A	A	B	B	B	A	B	B	A	A	A
263	Excalibur_c25175_512	1A1	204.653	A	B	A	A	A	B	A	A	A	A	B	A	B	B	A	A	B	B	A	A	A	A	B	A	B	B	A	B	A	B	B	B	A	A	B	A	A	B	B	B	A	B	B	A	A	A
264	wsnp_Ex_c7252_12452995	1A1	205.182	A	B	A	A	A	-	A	A	-	A	B	A	B	B	A	A	B	B	A	A	A	A	B	A	B	B	A	B	A	B	B	B	A	A	B	A	A	B	B	B	A	B	B	A	A	A
267	RAC875_c23587_271	1A1	205.711	A	B	A	A	A	B	A	A	A	A	B	A	B	B	A	A	B	B	A	A	A	A	B	A	B	B	A	B	A	B	B	B	A	A	B	A	A	B	B	B	A	B	B	A	A	A
270	BobWhite_c1890_712	1A1	214.585	A	B	A	A	A	A	B	A	A	A	B	A	B	B	A	A	B	B	A	A	A	A	B	A	B	B	A	B	A	A	B	B	A	A	B	A	A	B	B	B	A	B	B	A	A	A
271	BS00107852_51	1A1	225.457	A	B	A	A	A	A	B	A	A	A	B	A	A	B	A	A	B	A	A	A	A	A	B	A	B	A	A	B	A	A	B	B	A	A	B	B	A	B	B	B	A	B	B	A	A	A
272	Ex_c3941_906	1A1	229.863	A	B	A	A	A	A	B	B	B	A	B	B	A	B	A	A	B	A	A	A	A	A	B	A	B	A	A	B	A	A	B	B	A	A	B	B	A	B	B	A	A	B	B	A	A	A
276	wsnp_Ex_c10783_17555091	1A1	235.369	A	B	A	A	A	-	B	B	B	A	B	B	A	B	B	A	B	A	A	A	A	A	B	A	B	A	A	B	A	A	B	B	A	A	B	B	A	B	B	A	A	B	B	A	A	A
278	CAP7_c4833_55	1A1	235.658	A	B	A	A	A	A	B	B	-	A	B	B	A	B	B	A	B	A	A	A	A	A	B	A	B	A	A	B	A	A	B	B	A	A	B	-	A	B	B	A	A	B	B	A	A	A
280	BS00078982_51	1A1	235.947	A	B	A	A	A	A	B	B	B	A	B	B	A	B	B	A	B	A	A	A	A	A	B	A	B	A	A	B	A	A	B	B	A	A	B	B	A	B	B	A	A	B	B	A	A	A
285	TA006139-0953	1A1	236.476	A	B	A	B	A	A	B	B	B	A	B	B	A	B	B	A	B	A	A	A	A	A	B	A	B	A	A	B	A	A	B	B	A	A	B	B	A	B	B	A	A	B	B	A	A	A
287	BS00011787_51	1A1	237.005	A	B	A	B	A	A	B	B	B	A	B	B	A	B	B	A	B	A	A	A	A	A	B	A	B	A	A	B	A	A	B	B	A	A	B	B	A	B	B	A	A	B	B	A	A	A
288	wsnp_JD_c149_241276	1A1	237.535	A	B	A	B	A	A	B	B	B	A	B	B	A	B	B	A	B	A	A	A	A	A	B	A	B	A	A	B	A	A	B	B	A	A	B	B	A	B	B	A	A	B	B	A	A	A
289	Kukri_c46010_872	1A1	238.064	A	B	A	B	A	A	B	B	B	A	B	B	A	B	B	A	B	A	A	A	A	A	B	A	B	A	A	B	A	A	B	B	A	A	B	B	A	B	B	A	A	B	B	A	A	A
291	Kukri_c82555_88	1A1	240.52	A	B	A	B	A	A	B	B	B	A	B	B	A	B	B	A	B	A	A	A	A	A	B	A	B	A	A	B	A	A	B	B	A	A	B	-	A	B	B	A	A	B	B	A	A	A
293	IAAV8987	1A1	246.941	A	B	A	B	A	A	B	B	A	A	B	B	A	B	B	A	B	A	A	A	A	A	B	A	B	A	A	B	A	A	B	A	A	A	B	A	A	B	B	A	A	B	B	A	A	A
294	BobWhite_c4646_119	1A1	253.07	A	B	A	B	A	A	B	B	-	A	B	B	A	B	B	A	B	A	A	A	A	A	B	A	B	A	A	B	A	A	B	A	A	A	A	-	A	B	B	A	A	B	B	-	A	A
295	IACX5982	1A1	253.094	A	B	A	B	A	A	B	B	B	A	B	B	A	B	B	A	B	A	A	A	A	A	B	A	B	A	A	B	A	A	B	A	A	A	A	B	A	B	B	A	A	B	B	B	A	A
300	CAP11_c2984_419	1A1	255.245	A	B	A	B	A	A	B	B	B	A	B	B	A	B	B	A	B	A	A	A	A	A	B	A	B	A	A	B	A	A	B	A	A	B	A	B	A	B	B	A	A	B	B	B	A	B
354	GENE-0431_573	1A1	256.85	A	B	A	B	A	A	B	B	B	A	B	B	A	B	B	A	B	A	A	A	A	A	B	A	B	A	A	B	A	A	B	A	A	B	A	B	A	B	B	A	A	B	B	B	A	B
355	BS00090408_51	1A1	259.001	A	B	A	B	A	A	B	B	B	A	B	B	A	B	B	A	B	A	A	A	A	A	B	A	B	A	A	B	A	A	B	A	A	B	A	B	A	B	B	A	A	B	B	B	A	B
376	BobWhite_c4942_140	1A1	259.53	A	B	A	B	A	A	B	B	B	A	B	B	A	B	B	A	B	A	A	A	A	A	B	A	B	A	A	B	A	A	B	A	A	B	A	B	A	B	B	A	A	B	B	B	A	B
377	wsnp_Ex_rep_c69738_68695568	1A1	259.795	A	B	A	B	A	A	B	B	B	A	B	B	A	B	B	A	B	A	A	A	A	A	B	A	B	A	A	B	A	A	B	A	A	B	A	B	A	B	B	A	A	B	B	B	A	B
378	Kukri_c54467_100	1A1	260.058	A	B	A	B	A	A	B	B	B	A	B	B	A	B	B	A	B	A	A	A	A	A	B	A	B	A	A	B	A	A	B	A	A	B	A	B	A	B	B	A	A	B	B	B	A	B
381	RAC875_c9833_297	1A1	261.122	A	B	A	B	A	A	B	B	B	A	B	B	A	B	B	A	B	A	A	A	A	A	B	A	B	A	A	B	A	A	B	A	A	B	A	B	A	B	B	A	A	B	B	B	A	B
384	CAP8_c4610_292	1A1	261.651	A	B	A	B	A	A	B	B	B	A	B	B	A	B	B	A	B	A	A	A	A	A	B	A	B	A	A	B	A	A	B	A	A	B	A	B	A	B	B	A	A	B	B	B	A	B
386	IAAV7203	1A1	262.715	A	B	A	B	A	A	B	B	B	A	B	B	A	B	B	B	B	A	A	A	A	A	B	A	B	A	A	B	A	A	B	A	A	B	A	B	A	B	B	A	A	B	B	B	A	B
397	Ex_c16529_304	1A1	265.419	A	B	A	B	A	A	B	B	A	A	B	B	A	B	B	B	B	A	A	A	A	A	B	A	B	A	A	B	A	A	B	A	A	B	A	B	A	B	B	A	A	B	B	B	A	B
398	Ex_c105443_895	1A1	266.483	A	B	A	B	A	A	B	B	A	A	B	B	A	B	B	B	B	A	A	A	A	A	B	A	B	A	A	B	A	A	B	A	A	B	A	B	A	B	B	A	A	B	B	B	A	B
411	wsnp_Ex_rep_c109742_92411838	1A1	268.088	A	B	A	B	A	A	B	B	A	A	B	B	A	A	B	B	B	A	A	A	A	A	B	A	B	A	A	B	A	A	B	A	A	B	A	B	A	B	B	A	A	B	B	B	A	B
413	Kukri_c54678_88	1A1	270.792	A	B	A	B	A	A	A	B	A	A	B	B	A	A	B	B	B	A	A	A	A	A	B	A	B	A	A	B	A	A	B	A	A	B	B	B	A	B	B	A	A	B	B	B	A	B
414	wsnp_Ex_c1997_3757415	1A1	270.828	A	B	A	B	A	A	A	B	A	A	B	B	A	A	B	B	B	A	A	A	A	A	B	A	B	A	A	B	A	A	B	A	A	B	B	B	A	B	B	A	A	B	B	B	A	B
417	Excalibur_c50394_199	1A1	271.321	A	B	A	B	A	A	A	B	A	A	B	B	A	A	B	B	B	A	A	A	A	A	B	A	B	A	A	B	A	A	B	A	A	B	B	B	A	B	B	A	A	B	B	B	A	B
427	Excalibur_c44668_382	1A1	272.385	A	B	A	B	A	A	A	B	A	A	B	B	A	A	B	B	B	A	A	A	A	A	B	A	B	A	A	B	A	A	B	B	A	B	B	B	A	B	B	A	A	B	B	B	A	B
430	Kukri_c18017_1696	1A1	276.212	A	B	A	B	A	A	A	B	A	B	B	B	A	A	B	B	B	A	A	A	A	A	B	A	B	A	A	B	A	A	B	B	A	B	A	B	A	B	B	A	A	B	B	B	A	B
433	BobWhite_c26212_208	1A1	277.276	A	B	A	B	A	A	A	B	A	B	B	B	A	A	B	B	B	A	A	A	A	A	B	A	B	A	A	B	A	A	B	B	A	B	A	B	A	B	B	A	A	B	B	B	A	B
435	CAP7_c12113_171	1A1	277.805	A	B	A	B	A	A	A	B	A	B	B	B	A	A	B	B	B	A	A	A	A	A	B	A	B	A	A	B	A	A	B	B	A	B	A	B	A	B	B	A	A	B	B	B	A	B
438	Ku_c17322_2436	1A1	278.213	A	B	A	B	A	A	A	B	A	B	B	B	A	A	B	B	B	A	A	A	A	A	B	A	B	A	A	B	A	A	B	B	A	B	A	B	A	B	B	A	A	B	B	B	A	B
441	CAP12_c3602_91	1A1	278.333	A	B	A	B	A	A	A	B	A	B	B	B	A	A	B	B	B	A	A	A	A	A	B	A	B	A	A	B	A	A	B	B	A	B	A	B	A	B	B	A	A	B	B	B	A	B
442	IACX7716	1A1	279.938	A	B	A	B	A	A	A	B	A	B	A	B	A	A	B	B	B	A	A	A	A	A	B	A	B	A	A	B	A	A	A	B	A	B	A	B	A	B	B	A	A	B	B	B	A	B
443	BS00065750_51	1A1	282.642	A	B	A	B	A	A	A	B	A	B	A	B	A	A	B	B	B	A	A	A	A	A	B	A	B	A	A	B	A	A	A	B	A	B	A	B	A	B	B	A	A	B	B	B	A	B
444	Excalibur_c39257_634	1A1	283.194	A	B	A	B	A	A	A	B	A	B	A	B	A	A	B	B	B	A	A	A	A	A	B	A	B	A	A	B	A	A	A	B	A	B	A	B	A	B	B	A	A	B	B	B	A	B
445	Ex_c4060_510	1A1	290.67	A	B	A	B	A	A	A	A	A	B	A	B	A	A	B	B	A	A	A	A	A	A	B	A	B	A	A	B	A	A	A	B	A	B	A	B	A	B	B	A	A	B	B	B	A	B
446	BS00109991_51	1A1	290.747	A	B	A	B	A	A	A	A	A	B	A	B	A	A	B	B	A	A	A	A	A	A	B	A	B	A	A	B	A	A	-	B	A	B	A	B	A	B	B	A	A	B	B	B	A	B
448	GENE-0262_431	1A1	290.997	A	B	A	B	A	A	A	A	A	B	A	B	-	A	B	B	A	A	A	A	A	A	B	A	B	A	A	B	A	A	-	B	A	B	A	B	A	B	B	A	A	B	B	B	A	B
449	RAC875_c6798_467	1A1	291.246	A	B	A	B	A	A	A	A	A	B	A	B	A	A	B	B	A	A	A	A	A	A	B	A	B	A	A	B	A	A	A	B	A	B	A	B	A	B	B	A	A	B	B	B	A	B
452	RAC875_rep_c72890_63	1A1	295.457	A	B	A	B	A	A	A	A	A	B	A	B	A	A	B	B	A	A	-	A	A	A	B	A	B	A	A	B	A	A	A	B	A	B	A	B	A	A	B	A	A	B	B	B	A	B
456	wsnp_Ex_c41953_48658353	1A1	297.655	A	B	A	B	A	A	A	A	A	B	A	B	A	A	B	B	A	A	A	A	A	A	B	A	B	A	A	B	A	A	-	B	A	B	A	B	A	A	B	A	A	B	B	B	A	B
457	tplb0062i18_102	1A2	0	B	B	A	A	A	B	A	A	A	B	A	A	B	B	A	B	A	B	A	B	A	A	B	A	A	B	A	B	B	B	B	B	A	A	B	A	A	B	A	B	B	A	B	A	A	A
458	BobWhite_c4246_367	1A2	1.604	B	B	A	A	A	B	A	A	A	B	A	A	B	B	A	B	A	B	A	B	A	A	B	A	A	B	A	B	B	B	B	B	A	A	B	A	A	B	A	B	B	A	B	A	A	A
460	Excalibur_c58555_110	1A2	2.136	B	B	A	A	A	B	A	A	A	B	A	A	B	B	A	B	A	B	A	B	A	A	B	A	A	B	A	B	B	B	B	B	A	A	B	A	A	B	A	B	B	A	B	A	A	A
461	BS00071289_51	1A2	3.491	B	B	A	A	A	B	A	A	-	B	A	A	B	B	A	B	A	B	A	B	A	A	A	A	A	B	A	B	B	B	B	B	A	A	B	A	A	B	A	B	B	A	B	A	A	A
462	wsnp_Ex_c10657_17376448	1A2	4.855	B	B	A	A	A	B	A	A	A	B	A	A	B	B	A	B	A	B	A	B	A	A	A	A	A	B	A	B	B	B	B	B	A	A	B	A	A	B	A	B	B	A	B	A	A	A
463	Kukri_c13513_878	1B	0	B	A	A	A	B	A	A	A	B	A	B	A	A	A	B	A	B	B	-	B	B	A	A	A	B	B	B	B	A	B	B	B	B	A	B	A	B	A	A	B	A	A	B	A	B	B
464	TA003422-0757	1B	4.407	B	A	A	A	B	A	A	A	A	A	B	A	A	A	B	A	B	B	A	B	B	A	A	A	B	B	B	B	A	B	-	B	B	A	B	A	B	A	A	B	A	A	B	A	B	B
465	BS00108058_51	1B	6.733	B	A	A	A	B	-	A	A	A	A	B	A	A	A	B	A	B	B	A	B	-	A	A	A	B	B	B	B	A	B	A	B	B	A	B	A	B	A	A	B	A	A	B	A	B	B
466	BS00089524_51	1B	7.576	B	A	A	A	B	B	A	A	A	A	B	A	A	A	B	A	B	B	A	B	-	A	A	A	B	B	B	B	A	B	A	B	B	A	B	A	B	A	A	B	A	A	B	A	B	B
468	BS00055738_51	1B	8.241	B	A	A	A	B	B	A	A	A	A	B	A	A	A	B	A	B	B	A	B	-	A	A	A	B	B	B	B	A	B	A	B	B	A	B	A	B	A	A	B	A	A	B	A	B	B
469	RFL_Contig5906_694	1B	9.845	B	A	A	A	B	B	A	A	A	A	B	A	A	A	B	A	B	B	A	B	B	A	A	A	B	B	B	B	A	B	A	B	B	A	B	A	B	A	A	B	A	A	B	A	B	B
470	Excalibur_c37693_203	1B	12.176	B	A	A	A	B	B	A	A	A	A	B	A	A	A	B	A	B	B	A	B	A	A	A	A	B	B	B	B	A	B	A	B	B	A	B	A	B	A	A	B	A	A	B	A	B	B
471	BS00108057_51	1B	17.067	B	A	A	A	B	-	A	A	-	A	B	A	A	A	B	A	B	B	A	B	-	A	A	A	B	B	B	B	A	B	-	B	B	A	B	A	B	A	A	B	A	A	B	A	B	B
472	BS00105846_51	1B	18.044	B	A	A	A	B	A	A	A	A	A	B	A	A	A	B	A	B	B	A	B	B	A	A	A	B	B	B	B	A	B	-	B	B	A	B	A	B	A	A	B	A	A	B	A	B	B
473	CAP7_c3299_316	1B	20.751	B	A	A	A	B	B	A	A	A	A	B	A	A	A	B	A	B	B	A	B	-	A	A	A	B	B	B	B	A	B	A	B	B	A	B	A	B	A	A	B	B	A	B	A	B	B
476	BS00029539_51	1B	21.816	A	A	A	A	B	B	A	A	A	A	B	A	A	A	B	A	B	B	A	B	-	A	A	A	B	B	B	B	A	B	A	B	B	A	B	A	B	A	A	B	B	A	B	A	B	B
477	BS00110896_51	1B	22.346	A	A	A	A	B	-	A	A	-	A	B	A	A	A	B	A	B	B	A	B	-	A	A	A	B	B	B	B	A	B	-	B	B	A	B	A	B	A	A	B	B	A	B	A	B	B
479	Tdurum_contig68637_256	1B	22.876	A	A	A	A	B	A	A	A	A	A	B	A	A	A	B	A	B	B	A	B	B	A	A	A	B	B	B	B	A	B	A	B	B	A	B	A	B	A	A	B	B	A	B	A	B	B
480	BS00068429_51	1B	23.14	A	A	A	A	B	-	A	A	-	A	B	A	A	A	B	A	B	B	A	B	-	A	A	A	B	B	B	B	A	B	-	B	B	A	B	A	B	A	A	B	B	A	B	A	B	B
481	Kukri_c29655_194	1B	23.404	A	A	A	A	B	B	A	A	A	A	B	A	A	A	B	A	B	B	A	B	-	A	A	A	B	B	B	B	A	B	A	B	B	A	B	A	B	A	A	B	B	A	B	A	B	B
486	BS00110900_51	1B	23.828	A	A	A	A	B	-	A	A	-	A	B	A	A	A	B	A	B	B	A	B	-	A	A	A	B	B	B	B	A	B	-	B	B	A	B	A	B	A	A	B	B	A	B	A	B	B
487	RFL_Contig4140_1135	1B	23.932	A	A	A	A	B	B	A	A	A	A	B	A	A	A	B	A	B	B	A	B	B	A	A	A	B	B	B	B	A	B	A	B	B	A	B	A	B	A	A	B	B	A	B	A	B	B
488	RAC875_c8222_773	1B	24.996	A	A	A	A	B	B	A	A	A	A	B	A	A	A	B	A	A	B	A	B	B	A	A	A	B	B	B	B	A	B	A	B	B	A	B	A	B	A	A	B	B	A	B	A	B	B
489	Excalibur_c2868_1808	1B	28.259	A	A	A	B	B	A	A	A	A	A	B	A	A	A	B	A	A	B	A	B	B	A	A	A	B	B	B	B	A	B	-	B	B	A	B	A	B	A	A	B	B	A	A	A	B	B
492	IAAV392	1B	28.444	A	A	A	B	B	-	A	A	A	A	B	A	-	A	B	A	A	B	A	B	-	A	A	A	B	B	B	B	A	B	-	B	B	A	B	-	B	A	A	B	B	A	A	A	B	B
493	Tdurum_contig8791_415	1B	29.258	A	A	A	B	-	-	A	A	A	A	-	A	A	A	B	A	A	-	A	B	-	A	A	A	-	B	B	B	A	B	A	B	B	A	B	A	B	A	A	B	B	A	A	A	B	B
494	BS00030768_51	1B	33.728	A	A	A	B	B	B	A	A	A	A	B	A	A	A	B	A	A	B	A	B	A	A	A	A	B	B	B	B	A	B	A	B	B	A	B	A	B	A	A	B	B	B	A	A	B	B
495	BS00071333_51	1B	34.792	A	A	A	B	B	B	A	A	A	A	B	A	A	A	B	A	A	B	A	B	A	A	A	A	B	B	B	B	A	B	A	B	B	A	B	A	B	A	A	B	B	B	A	A	B	B
498	BS00083177_51	1B	35.846	A	A	A	B	B	-	A	A	A	A	B	A	A	A	B	A	A	B	A	B	-	A	A	A	B	B	B	B	A	B	-	B	B	A	B	A	B	A	A	B	B	B	A	A	B	B
501	Kukri_c8390_1515	1B	38.561	A	A	A	B	B	A	A	A	A	A	B	A	A	A	B	A	A	B	A	B	B	A	A	A	B	B	B	B	A	B	A	B	B	A	B	A	B	A	A	B	B	B	A	A	B	B
503	BS00111170_51	1B	38.824	A	A	A	B	B	-	A	A	A	A	B	A	A	A	B	A	A	B	A	B	-	A	A	A	B	B	B	B	A	B	-	B	B	A	B	-	B	A	A	B	B	B	A	A	B	B
508	Tdurum_contig28703_293	1B	39.088	A	A	A	B	B	B	A	A	A	A	B	A	A	A	B	A	A	B	A	B	B	A	A	A	B	B	B	B	A	B	A	B	B	A	B	A	B	A	A	B	B	B	A	A	B	B
511	Kukri_c8390_547	1B	39.705	A	A	A	B	B	-	A	A	A	A	B	A	A	A	B	A	A	B	A	B	B	A	A	A	B	B	B	B	A	B	-	B	B	A	B	A	B	A	A	B	B	A	A	A	B	B
512	Excalibur_c10657_796	1B	44.91	A	A	B	B	B	B	A	A	A	A	B	A	A	A	B	A	A	B	A	B	-	A	A	A	B	B	B	B	A	B	-	B	B	A	B	B	B	A	A	B	B	B	A	A	B	B
513	BS00070301_51	1B	49.714	A	A	A	B	B	A	A	A	A	A	B	A	A	A	B	A	A	B	A	B	B	A	A	A	B	B	B	B	A	B	B	B	B	A	B	A	B	A	A	B	B	B	A	A	B	B
514	Excalibur_c16851_835	1B	67.028	B	A	A	A	B	B	A	A	A	A	B	A	A	A	B	A	B	B	A	B	-	A	A	A	B	B	B	B	A	B	A	B	B	A	B	A	B	A	A	B	A	A	B	A	B	B
516	RAC875_rep_c109901_811	1B	67.685	B	A	A	A	B	A	A	A	A	A	B	A	A	A	B	A	B	B	A	B	B	A	A	A	B	B	B	B	A	B	A	B	B	A	B	A	B	A	A	B	A	A	B	A	B	B
518	RFL_Contig4104_3352	1B	72.523	B	A	A	A	B	A	A	A	A	A	B	A	A	A	B	A	B	B	B	B	B	A	A	A	B	B	B	B	A	B	-	B	B	A	B	A	A	A	A	B	A	A	B	A	B	B
520	Kukri_c8602_267	1B	73.587	B	A	A	A	B	B	A	A	A	A	B	A	A	A	B	A	B	B	B	B	B	A	A	A	B	B	B	B	A	B	A	B	B	A	B	A	A	A	A	B	A	A	B	A	B	B
523	Ku_c8505_1424	1B	99.128	B	B	A	A	B	B	B	A	A	A	A	B	A	B	A	B	B	B	A	A	B	A	A	A	B	B	B	A	B	B	A	B	A	A	A	A	A	B	A	B	A	A	B	A	A	B
524	BS00067003_51	1B	100.192	B	B	A	A	B	B	B	A	A	A	A	B	A	B	A	B	B	B	A	A	B	A	A	A	B	B	B	A	B	B	A	B	A	A	A	A	A	B	A	B	A	A	B	A	A	B
525	BobWhite_c26045_230	1B	100.721	B	B	A	A	B	A	B	A	A	A	A	B	A	B	A	B	B	B	A	A	B	A	A	A	B	B	B	A	B	B	A	B	A	A	A	A	A	B	A	B	A	A	B	A	A	B
527	IAAV7915	1B	105.698	B	B	A	A	B	A	B	A	A	B	A	A	A	B	A	B	B	B	A	A	B	A	A	A	B	B	B	A	B	B	A	B	A	A	A	A	A	B	A	B	A	A	B	A	A	B
533	RFL_Contig2160_617	1B	106.494	B	B	A	A	B	-	B	A	A	B	A	A	A	B	A	B	B	B	A	A	B	A	A	A	B	B	B	A	B	B	A	B	A	A	A	A	A	B	A	B	A	A	B	A	A	B
534	Excalibur_c6417_938	1B	107.289	B	B	A	A	B	B	B	A	A	B	A	A	A	B	A	B	B	B	A	A	B	A	A	A	B	B	B	A	B	B	A	B	A	A	A	A	A	B	A	B	A	A	B	A	A	B
535	Tdurum_contig56148_382	1B	107.554	B	B	A	A	B	-	B	A	-	B	A	A	A	B	A	B	B	B	A	A	B	A	A	A	B	B	B	A	B	B	-	B	A	A	A	A	A	B	A	B	A	A	B	A	A	B
536	Tdurum_contig30113_214	1B	107.817	B	B	A	A	B	A	B	A	A	B	A	A	A	B	A	B	B	B	A	A	B	A	A	A	B	B	B	A	B	B	A	B	A	A	A	A	A	B	A	B	A	A	B	A	A	B
539	BS00067507_51	1B	108.081	B	B	A	A	B	-	B	A	A	B	A	A	A	B	A	B	B	B	A	A	-	A	A	A	B	B	B	A	B	B	A	B	A	A	A	A	A	B	A	B	A	A	B	A	A	B
540	Excalibur_c28016_132	1B	108.345	B	B	A	A	B	B	B	A	A	B	A	A	A	B	A	B	B	B	A	A	B	A	A	A	B	B	B	A	B	B	A	B	A	A	A	A	A	B	A	B	A	A	B	A	A	B
549	Tdurum_contig17609_117	1B	110.222	B	B	A	A	B	-	B	A	-	B	A	A	A	B	A	B	B	B	A	A	B	A	A	A	B	B	B	A	B	B	-	B	A	A	A	A	A	B	A	B	A	A	B	A	A	B
550	BS00027613_51	1B	112.1	B	B	A	A	B	A	B	A	B	B	A	A	A	B	A	B	B	B	A	A	B	A	A	A	B	B	B	A	B	B	B	B	A	A	A	-	A	B	A	B	A	A	B	A	A	B
552	BS00061778_51	1B	112.63	B	B	A	A	B	A	B	A	B	B	A	A	A	B	A	B	B	B	A	A	B	A	A	A	B	B	B	A	B	B	B	B	A	A	A	-	A	B	A	B	A	A	B	A	A	B
553	BS00065844_51	1B	116.412	B	B	A	A	B	A	B	A	-	B	A	A	A	B	A	B	B	B	A	A	B	A	A	A	B	B	B	A	B	B	-	B	A	A	A	A	A	B	A	B	A	A	B	A	A	B
[truncated: 2,423 more rows]
[truncated: 144 more columns]
